# Supplementary material for: Temporal dynamics in microbial soil communities at anthrax carcass sites
Source: BMC Microbiol. 2017 Sep 26;17:206. doi: 10.1186/s12866-017-1111-6 (PMC5615460; doi:10.1186/s12866-017-1111-6)
Supplement: Supplementary file 5 — Counts of mapped metagenomic reads of each sample against reference genomes. (XLSX 97 kb) [file 12866_2017_1111_MOESM5_ESM.xlsx]

## Sheet: Ca1_K1
Supplementary Table S2: Mapped metagenomic reads of each sample per contig
Worksheet A: Ca1 metagenomes vs K1 genome
		Time-point (days)	Ctrl0		0		3		7		14		21		30
Species	Name	Length	Ca1T0_Bm	Ca1T0_Bum	Ca1T0m	Ca1T0um	Ca1T3m	Ca1T3um	Ca1T7m	Ca1T7um	Ca1T14m	Ca1T14um	Ca1T21m	Ca1T21um	Ca1T30m	Ca1T30um	Plasmid contigs		Name	Length	Ca1T0_Bm	Ca1T0m	Ca1T3m	Ca1T7m	Ca1T14m	Ca1T21m	Ca1T30m		Total
B. Anthracis K1	K1_contig_1	235497	27	0	469	0	100	0	36	0	7	0	8	0	8	0			Ba_K1	5458511	851	14115	3587	885	228	119	154		19939
	K1_contig_10	204451	40	0	542	0	129	0	27	0	5	0	9	0	7	0			Bs_E33L	5843235	53	1036	1473	498	142	8	90		3300
	K1_contig_11	94590	33	0	494	0	122	0	15	0	2	0	3	0	2	0	pXO1		Bt_Hd-771	6438373	7	169	648	271	80	5	69		1249
	K1_contig_12	401017	44	0	716	0	192	0	59	0	13	0	11	0	4	0			Bs_168	4215606	2	10	341	193	82	15	74		717
	K1_contig_13	237162	38	0	631	0	169	0	35	0	17	0	2	0	2	0
	K1_contig_14	233272	31	0	489	0	154	0	34	0	3	0	4	0	4	0
	K1_contig_15	128852	13	0	250	0	73	0	14	0	4	0	0	0	0	0
	K1_contig_16	929	0	0	11	0	0	0	0	0	2	0	0	0	0	0	pXO2
	K1_contig_17	78367	14	0	534	0	105	0	16	0	6	0	3	0	0	0	pXO2
	K1_contig_18	646990	97	0	1381	0	359	0	71	0	16	0	18	0	11	0
	K1_contig_19	96063	19	0	274	0	82	0	20	0	0	0	0	0	7	0
	K1_contig_2	432310	57	0	891	0	234	0	59	0	15	0	7	0	17	0
	K1_contig_20	4997	0	0	23	0	67	0	16	0	6	0	1	0	3	0
	K1_contig_22	48240	9	0	148	0	39	0	18	0	2	0	2	0	0	0
	K1_contig_23	81978	9	0	166	0	51	0	12	0	6	0	0	0	2	0
	K1_contig_24	114890	13	0	284	0	68	0	25	0	7	0	2	0	4	0
	K1_contig_25	640	0	0	1	0	0	0	0	0	0	0	0	0	0	0
	K1_contig_26	537	0	0	0	0	0	0	0	0	0	0	0	0	0	0
	K1_contig_27	2922	0	0	9	0	4	0	0	0	0	0	0	0	0	0
	K1_contig_28	15724	4	0	74	0	5	0	4	0	0	0	0	0	0	0
	K1_contig_29	14680	5	0	57	0	22	0	6	0	0	0	0	0	0	0
	K1_contig_3	431680	69	0	1206	0	260	0	79	0	25	0	12	0	26	0
	K1_contig_30	5795	0	0	30	0	10	0	1	0	0	0	0	0	0	0	pXO2
	K1_contig_31	8458	1	0	26	0	2	0	0	0	0	0	0	0	0	0
	K1_contig_32	565	0	0	2	0	0	0	0	0	0	0	0	0	0	0
	K1_contig_33	5132	2	0	8	0	10	0	0	0	1	0	0	0	0	0
	K1_contig_34	1277	0	0	9	0	2	0	0	0	0	0	0	0	0	0
	K1_contig_35	794	0	0	0	0	1	0	0	0	0	0	0	0	0	0
	K1_contig_36	1901	0	0	0	0	1	0	0	0	0	0	0	0	0	0
	K1_contig_37	2901	0	0	3	0	4	0	0	0	0	0	0	0	0	0
	K1_contig_38	2317	0	0	4	0	2	0	0	0	0	0	0	0	0	0
	K1_contig_4	987529	168	0	2507	0	670	0	183	0	57	0	12	0	43	0
	K1_contig_5	58375	14	0	154	0	62	0	14	0	7	0	0	0	1	0
	K1_contig_6	92918	28	0	711	0	159	0	10	0	5	0	8	0	0	0	pXO2
	K1_contig_7	50795	12	0	130	0	28	0	5	0	0	0	0	0	2	0
	K1_contig_8	147450	10	0	430	0	91	0	31	0	8	0	4	0	6	0
	K1_contig_9A	379641	55	0	1007	0	185	0	57	0	7	0	6	0	0	0
	K1_contig_9B	206875	39	0	444	0	125	0	38	0	7	0	7	0	5	0
B. cereus E33L	NC_006274.1	5300915	53	0	1035	0	1472	0	497	0	142	0	8	0	88	0
	NC_007103	466370	0	0	1	0	1	0	1	0	0	0	0	0	2	0
	NC_007104	5108	0	0	0	0	0	0	0	0	0	0	0	0	0	0
	NC_007105	53501	0	0	0	0	0	0	0	0	0	0	0	0	0	0
	NC_007106	8191	0	0	0	0	0	0	0	0	0	0	0	0	0	0
	NC_007107	9150	0	0	0	0	0	0	0	0	0	0	0	0	0	0
B. thuringiensis HD-771	NC_018500.1Bt_HD-771	5886036	7	0	169	0	648	0	270	0	80	0	5	0	69	0
	NC_018486.1_Bt_HD-771_p01	171030	0	0	0	0	0	0	1	0	0	0	0	0	0	0
	NC_018501.1_Bt_HD-771_p02	168999	0	0	0	0	0	0	0	0	0	0	0	0	0	0
	NC_018487.1_Bt_HD-771_p03	69876	0	0	0	0	0	0	0	0	0	0	0	0	0	0
	NC_018488.1_Bt_HD-771_p04	65470	0	0	0	0	0	0	0	0	0	0	0	0	0	0
	NC_018502.1_Bt_HD-771_p05	45262	0	0	0	0	0	0	0	0	0	0	0	0	0	0
	NC_018489.1_Bt_HD-771_p06	14056	0	0	0	0	0	0	0	0	0	0	0	0	0	0
	NC_018503.1_Bt_HD-771_p07	9070	0	0	0	0	0	0	0	0	0	0	0	0	0	0
	NC_018490.1_Bt_HD-771_p08	8574	0	0	0	0	0	0	0	0	0	0	0	0	0	0
Bacillus subtilis subsp. subtilis str. 168	NC_000964.3_B_subtilis_168	4215606	2	0	10	0	341	0	193	0	82	0	15	0	74	0
	*	0	0	0	0	0	0	0	0	0	0	0	0	0	0	0

## Sheet: Ca1_K2
Supplementary Table S2: Mapped metagenomic reads of each sample per contig
Worksheet B: Ca1 metagenomes vs K2 genome
		Time-point (days)	Ctrl0		0		3		7		14		21		30
Species	Name	Length	Ca1T0_Bm	Ca1T0_Bum	Ca1T0m	Ca1T0um	Ca1T3m	Ca1T3um	Ca1T7m	Ca1T7um	Ca1T14m	Ca1T14um	Ca1T21m	Ca1T21um	Ca1T30m	Ca1T30um	Plasmid contigs		Name	Length	Ca1T0_Bm	Ca1T0m	Ca1T3m	Ca1T7m	Ca1T14m	Ca1T21m	Ca1T30m		Total
B. Anthracis K2	K2_contig_1	421154	57	0	856	0	235	0	59	0	13	0	7	0	17	0			Ba_K2	5461141	848	14134	3568	876	225	120	154		19925
	K2_contig_10	264610	40	0	603	0	181	0	44	0	15	0	6	0	13	0			Bs_E33L	5843235	54	1017	1494	484	140	8	92		3289
	K2_contig_11	348634	44	0	788	0	225	0	55	0	10	0	6	0	6	0			Bt_Hd-771	6438373	9	156	626	293	85	5	67		1241
	K2_contig_12	354382	53	0	705	0	195	0	36	0	8	0	11	0	3	0			Bs_168	4215606	2	7	353	193	82	14	74		725
	K2_contig_13	237210	38	0	635	0	169	0	34	0	15	0	2	0	2	0
	K2_contig_14	418394	69	0	1162	0	311	0	61	0	17	0	1	0	13	0
	K2_contig_15	58375	12	0	162	0	60	0	13	0	7	0	0	0	1	0
	K2_contig_16	373833	51	0	850	0	218	0	45	0	16	0	7	0	10	0
	K2_contig_17	13745	6	0	83	0	8	0	6	0	0	0	0	0	0	0	pXO2
	K2_contig_18	185566	29	0	488	0	98	0	51	0	13	0	3	0	10	0
	K2_contig_19	84464	30	0	188	0	55	0	5	0	2	0	1	0	5	0
	K2_contig_2	4865	1	0	12	0	33	0	13	0	5	0	0	0	5	0
	K2_contig_20	47512	5	0	348	0	70	0	8	0	4	0	3	0	0	0	pXO2
	K2_contig_21	283726	31	0	582	0	109	0	44	0	11	0	8	0	8	0
	K2_contig_22	204284	38	0	548	0	133	0	28	0	7	0	9	0	6	0
	K2_contig_23	5795	0	0	30	0	10	0	1	0	0	0	0	0	0	0	pXO2
	K2_contig_24	992	0	0	11	0	0	0	0	0	2	0	0	0	0	0
	K2_contig_25	94560	33	0	479	0	120	0	12	0	2	0	3	0	2	0	pXO1
	K2_contig_26	96019	19	0	272	0	83	0	20	0	0	0	0	0	7	0
	K2_contig_27	83106	12	0	209	1	68	0	25	0	8	0	1	0	4	0
	K2_contig_28	8577	1	0	28	0	2	0	0	0	0	0	0	0	0	0
	K2_contig_29	15890	4	0	74	0	6	0	5	0	0	0	0	0	0	0
	K2_contig_3	579918	81	0	1643	0	353	0	112	0	31	0	18	0	33	0
	K2_contig_30	48240	9	0	144	0	38	0	17	0	2	0	2	0	0	0
	K2_contig_31	530	0	0	4	0	0	0	0	0	0	0	0	0	0	0
	K2_contig_32	3086	0	0	7	0	2	0	0	0	0	0	0	0	0	0
	K2_contig_33	14686	5	0	58	0	22	0	6	0	0	0	0	0	0	0
	K2_contig_34	4822	0	0	7	0	2	0	3	0	0	0	0	0	0	0
	K2_contig_35	5151	2	0	8	0	10	0	0	0	1	0	0	0	0	0
	K2_contig_36	1277	0	0	9	0	2	0	0	0	0	0	0	0	0	0
	K2_contig_37	1724	0	0	0	0	0	0	0	0	2	0	0	0	0	0
	K2_contig_38	2705	0	0	11	0	1	0	2	0	0	0	0	0	0	0
	K2_contig_4	493071	53	0	873	0	257	0	64	0	13	0	11	0	4	0
	K2_contig_6A	380719	55	0	1013	0	182	0	58	0	7	0	6	0	0	0
	K2_contig_6B	206878	39	0	440	0	118	0	39	0	7	0	7	0	5	0
	K2_contig_7	66431	28	0	536	0	118	0	8	0	4	0	8	0	0	0	pXO2
	K2_contig_8	45481	3	0	259	0	73	0	2	0	3	0	0	0	0	0	pXO2
	K2_contig_9	729	0	0	9	0	1	0	0	0	0	0	0	0	0	0	pXO2
B. cereus E33L	NC_006274.1	5300915	54	0	1016	0	1493	0	483	0	140	0	8	0	90	0
	NC_007103	466370	0	0	1	0	1	0	1	0	0	0	0	0	2	0
	NC_007104	5108	0	0	0	0	0	0	0	0	0	0	0	0	0	0
	NC_007105	53501	0	0	0	0	0	0	0	0	0	0	0	0	0	0
	NC_007106	8191	0	0	0	0	0	0	0	0	0	0	0	0	0	0
	NC_007107	9150	0	0	0	0	0	0	0	0	0	0	0	0	0	0
B. thuringiensis HD-771	NC_018500.1Bt_HD-771	5886036	9	0	156	0	626	0	292	0	85	0	5	0	67	0
	NC_018486.1_Bt_HD-771_p01	171030	0	0	0	0	0	0	1	0	0	0	0	0	0	0
	NC_018501.1_Bt_HD-771_p02	168999	0	0	0	0	0	0	0	0	0	0	0	0	0	0
	NC_018487.1_Bt_HD-771_p03	69876	0	0	0	0	0	0	0	0	0	0	0	0	0	0
	NC_018488.1_Bt_HD-771_p04	65470	0	0	0	0	0	0	0	0	0	0	0	0	0	0
	NC_018502.1_Bt_HD-771_p05	45262	0	0	0	0	0	0	0	0	0	0	0	0	0	0
	NC_018489.1_Bt_HD-771_p06	14056	0	0	0	0	0	0	0	0	0	0	0	0	0	0
	NC_018503.1_Bt_HD-771_p07	9070	0	0	0	0	0	0	0	0	0	0	0	0	0	0
	NC_018490.1_Bt_HD-771_p08	8574	0	0	0	0	0	0	0	0	0	0	0	0	0	0
Bacillus subtilis subsp. subtilis str. 168	NC_000964.3_B_subtilis_168	4215606	2	0	7	0	353	0	193	0	82	0	14	0	74	0
	*	0	0	0	0	0	0	0	0	0	0	0	0	0	0	0

## Sheet: Ca2_K1
Supplementary Table S2: Mapped metagenomic reads of each sample per contig
Worksheet C: Ca2 metagenomes vs K1 genome
		Time-point (days)	Ctrl0		0		3		7		14		21		30
Species	Name	Length	Ca2T0_Bm	Ca2T0_Bum	Ca2T0m	Ca2T0um	Ca2T3m	Ca2T3um	Ca2T7m	Ca2T7um	Ca2T14m	Ca2T14um	Ca2T21m	Ca2T21um	Ca2T30m	Ca2T30um	Plasmid contigs		Name	Length	Ca2T0_Bm	Ca2T0m	Ca2T3m	Ca2T7m	Ca2T14m	Ca2T21m	Ca2T30m		Total
B. Anthracis K1	K1_contig_1	235497	41	0	108	0	974	0	0	0	2	0	0	0	0	0			Ba_K1	5458511	1603	3071	29058	90	66	3	23		33914
	K1_contig_10	204451	68	0	90	0	1073	0	8	0	0	0	0	0	0	0			Bs_E33L	5843235	87	228	5908	173	45	4	7		6452
	K1_contig_11	94590	48	0	114	0	991	0	2	0	0	0	0	0	0	0	pXO1		Bt_Hd-771	6438373	6	18	3765	171	29	4	10		4003
	K1_contig_12	401017	86	0	173	0	1689	0	4	0	7	0	0	0	0	0			Bs_168	4215606	3	2	674	64	33	0	6		782
	K1_contig_13	237162	73	0	154	0	1316	0	7	0	2	0	0	0	2	0
	K1_contig_14	233272	67	0	91	0	1157	0	0	0	2	0	0	0	5	0
	K1_contig_15	128852	33	0	36	0	428	0	0	0	0	0	0	0	0	0
	K1_contig_16	929	2	0	4	0	9	0	0	0	0	0	0	0	0	0	pXO2
	K1_contig_17	78367	60	0	176	0	891	0	4	0	0	0	0	0	0	0	pXO2
	K1_contig_18	646990	131	0	277	0	2703	0	3	0	3	0	0	0	2	0
	K1_contig_19	96063	41	0	55	0	625	0	1	0	1	0	0	0	2	0
	K1_contig_2	432310	94	0	192	0	1847	0	6	0	8	0	1	0	0	0
	K1_contig_20	4997	1	0	5	0	115	0	10	0	4	0	0	0	0	0
	K1_contig_22	48240	13	0	29	0	298	0	4	0	1	0	0	0	0	0
	K1_contig_23	81978	20	0	40	0	437	0	1	0	2	0	0	0	0	0
	K1_contig_24	114890	12	0	62	0	578	2	2	0	0	0	0	0	0	0
	K1_contig_25	640	0	0	0	0	7	0	0	0	0	0	0	0	0	0
	K1_contig_26	537	0	0	0	0	0	0	0	0	0	0	0	0	0	0
	K1_contig_27	2922	2	0	0	0	11	0	0	0	0	0	0	0	0	0
	K1_contig_28	15724	4	0	7	0	89	0	0	0	0	0	0	0	0	0
	K1_contig_29	14680	14	0	12	0	82	0	0	0	3	0	0	0	0	0
	K1_contig_3	431680	134	0	252	0	2432	0	2	0	9	0	0	0	0	0
	K1_contig_30	5795	6	0	12	0	58	1	0	0	0	0	0	0	0	0	pXO2
	K1_contig_31	8458	0	0	4	0	33	0	0	0	0	0	0	0	0	0
	K1_contig_32	565	0	0	0	0	0	0	0	0	0	0	0	0	0	0
	K1_contig_33	5132	4	0	0	0	20	0	0	0	0	0	0	0	0	0
	K1_contig_34	1277	2	0	0	0	9	0	0	0	0	0	0	0	0	0
	K1_contig_35	794	0	0	0	0	4	0	0	0	0	0	0	0	0	0
	K1_contig_36	1901	1	0	0	0	4	0	0	0	0	0	0	0	0	0
	K1_contig_37	2901	2	0	0	0	10	0	0	0	0	0	0	0	0	0
	K1_contig_38	2317	0	0	0	0	3	0	0	0	0	0	0	0	0	0
	K1_contig_4	987529	277	0	526	0	5522	0	26	0	11	0	2	0	5	0
	K1_contig_5	58375	18	0	37	0	462	0	2	0	0	0	0	0	1	0
	K1_contig_6	92918	79	0	184	0	1020	1	0	0	2	0	0	0	0	0	pXO2
	K1_contig_7	50795	8	0	38	0	269	0	0	0	0	0	0	0	2	0
	K1_contig_8	147450	55	0	81	0	841	0	8	0	2	0	0	0	0	0
	K1_contig_9A	379641	117	0	200	0	1925	0	0	0	7	0	0	0	0	0
	K1_contig_9B	206875	90	0	112	0	1126	0	0	0	0	0	0	0	4	0
B. cereus E33L	NC_006274.1	5300915	87	0	228	0	5876	0	173	0	45	0	4	0	7	0
	NC_007103	466370	0	0	0	0	32	0	0	0	0	0	0	0	0	0
	NC_007104	5108	0	0	0	0	0	0	0	0	0	0	0	0	0	0
	NC_007105	53501	0	0	0	0	0	0	0	0	0	0	0	0	0	0
	NC_007106	8191	0	0	0	0	0	0	0	0	0	0	0	0	0	0
	NC_007107	9150	0	0	0	0	0	0	0	0	0	0	0	0	0	0
B. thuringiensis HD-771	NC_018500.1Bt_HD-771	5886036	6	0	18	0	3756	0	171	0	29	0	4	0	10	0
	NC_018486.1_Bt_HD-771_p01	171030	0	0	0	0	4	0	0	0	0	0	0	0	0	0
	NC_018501.1_Bt_HD-771_p02	168999	0	0	0	0	2	0	0	0	0	0	0	0	0	0
	NC_018487.1_Bt_HD-771_p03	69876	0	0	0	0	2	0	0	0	0	0	0	0	0	0
	NC_018488.1_Bt_HD-771_p04	65470	0	0	0	0	0	0	0	0	0	0	0	0	0	0
	NC_018502.1_Bt_HD-771_p05	45262	0	0	0	0	1	0	0	0	0	0	0	0	0	0
	NC_018489.1_Bt_HD-771_p06	14056	0	0	0	0	0	0	0	0	0	0	0	0	0	0
	NC_018503.1_Bt_HD-771_p07	9070	0	0	0	0	0	0	0	0	0	0	0	0	0	0
	NC_018490.1_Bt_HD-771_p08	8574	0	0	0	0	0	0	0	0	0	0	0	0	0	0
Bacillus subtilis subsp. subtilis str. 168	NC_000964.3_B_subtilis_168	4215606	3	0	2	0	674	0	64	0	33	0	0	0	6	0
	*	0	0	0	0	0	0	0	0	0	0	0	0	0	0	0

## Sheet: Ca2_K2
Supplementary Table S2: Mapped metagenomic reads of each sample per contig
Worksheet D: Ca2 metagenomes vs K2 genome
		Time-point (days)	Ctrl0		0		3		7		14		21		30
Species	Name	Length	Ca2T0_Bm	Ca2T0_Bum	Ca2T0m	Ca2T0um	Ca2T3m	Ca2T3um	Ca2T7m	Ca2T7um	Ca2T14m	Ca2T14um	Ca2T21m	Ca2T21um	Ca2T30m	Ca2T30um	Plasmid contigs		Name	Length	Ca2T0_Bm	Ca2T0m	Ca2T3m	Ca2T7m	Ca2T14m	Ca2T21m	Ca2T30m		Total
B. Anthracis K2	K2_contig_1	421154	89	0	187	1	1805	0	6	0	8	0	1	0	0	0			Ba_K2	5461141	1595	3102	29084	91	67	3	23		33965
	K2_contig_10	264610	57	0	152	0	1529	0	4	0	6	0	0	0	0	0			Bs_E33L	5843235	94	190	5943	161	33	4	9		6434
	K2_contig_11	348634	81	0	155	0	1734	0	2	0	2	0	0	0	5	0			Bt_Hd-771	6438373	7	19	3717	182	38	4	8		3975
	K2_contig_12	354382	67	0	143	0	1423	0	3	0	1	0	0	0	2	0			Bs_168	4215606	3	2	666	64	35	0	6		776
	K2_contig_13	237210	73	0	160	0	1305	0	7	0	4	0	0	0	2	0
	K2_contig_14	418394	126	0	240	0	2316	0	9	0	4	0	0	0	4	0
	K2_contig_15	58375	17	0	42	0	441	0	2	0	0	0	0	0	1	0
	K2_contig_16	373833	82	0	172	0	1728	0	1	0	5	0	0	0	0	0
	K2_contig_17	13745	10	0	32	0	180	0	0	0	0	0	0	0	0	0	pXO2
	K2_contig_18	185566	40	0	91	0	976	0	8	0	0	0	0	0	1	0
	K2_contig_19	84464	35	0	51	0	519	0	0	0	2	0	0	0	2	0
	K2_contig_2	4865	0	0	3	0	139	0	11	0	1	0	0	0	0	0
	K2_contig_20	47512	40	0	100	0	524	0	2	0	0	0	0	0	0	0	pXO2
	K2_contig_21	283726	58	0	133	0	1138	0	0	0	2	0	0	0	0	0
	K2_contig_22	204284	65	0	94	0	1069	0	8	0	0	0	0	0	0	0
	K2_contig_23	5795	6	0	12	0	59	0	0	0	0	0	0	0	0	0	pXO2
	K2_contig_24	992	2	0	4	0	9	0	0	0	0	0	0	0	0	0
	K2_contig_25	94560	48	0	111	0	945	0	2	0	0	0	0	0	0	0	pXO1
	K2_contig_26	96019	42	0	53	0	622	0	1	0	1	0	0	0	2	0
	K2_contig_27	83106	33	1	41	0	430	0	3	0	0	0	2	0	0	0
	K2_contig_28	8577	0	0	4	0	34	0	0	0	0	0	0	0	0	0
	K2_contig_29	15890	5	0	7	0	93	0	0	0	0	0	0	0	0	0
	K2_contig_3	579918	186	0	336	0	3318	0	10	0	11	0	0	0	0	0
	K2_contig_30	48240	13	0	29	0	299	0	4	0	1	0	0	0	0	0
	K2_contig_31	530	0	0	0	0	4	0	0	0	0	0	0	0	0	0
	K2_contig_32	3086	0	0	1	0	25	0	0	0	0	0	0	0	0	0
	K2_contig_33	14686	14	0	12	0	85	0	0	0	3	0	0	0	0	0
	K2_contig_34	4822	0	0	1	0	21	0	0	0	0	0	0	0	0	0
	K2_contig_35	5151	4	0	0	0	20	0	0	0	0	0	0	0	0	0
	K2_contig_36	1277	2	0	0	0	7	0	0	0	0	0	0	0	0	0
	K2_contig_37	1724	0	0	0	0	2	0	0	0	0	0	0	0	0	0
	K2_contig_38	2705	0	0	8	0	22	0	0	0	0	0	0	0	0	0
	K2_contig_4	493071	106	0	195	0	1997	0	6	0	7	0	0	0	0	0
	K2_contig_6A	380719	114	0	201	0	1927	0	0	0	7	0	0	0	0	0
	K2_contig_6B	206878	88	0	112	0	1130	0	0	0	0	0	0	0	4	0
	K2_contig_7	66431	54	0	137	0	785	1	0	0	2	0	0	0	0	0	pXO2
	K2_contig_8	45481	38	0	80	0	415	0	2	0	0	0	0	0	0	0	pXO2
	K2_contig_9	729	0	0	3	0	9	0	0	0	0	0	0	0	0	0	pXO2
B. cereus E33L	NC_006274.1	5300915	94	0	190	0	5911	0	161	0	33	0	4	0	9	0
	NC_007103	466370	0	0	0	0	32	0	0	0	0	0	0	0	0	0
	NC_007104	5108	0	0	0	0	0	0	0	0	0	0	0	0	0	0
	NC_007105	53501	0	0	0	0	0	0	0	0	0	0	0	0	0	0
	NC_007106	8191	0	0	0	0	0	0	0	0	0	0	0	0	0	0
	NC_007107	9150	0	0	0	0	0	0	0	0	0	0	0	0	0	0
B. thuringiensis HD-771	NC_018500.1Bt_HD-771	5886036	7	0	19	0	3708	0	182	0	38	0	4	0	8	0
	NC_018486.1_Bt_HD-771_p01	171030	0	0	0	0	4	0	0	0	0	0	0	0	0	0
	NC_018501.1_Bt_HD-771_p02	168999	0	0	0	0	2	0	0	0	0	0	0	0	0	0
	NC_018487.1_Bt_HD-771_p03	69876	0	0	0	0	2	0	0	0	0	0	0	0	0	0
	NC_018488.1_Bt_HD-771_p04	65470	0	0	0	0	0	0	0	0	0	0	0	0	0	0
	NC_018502.1_Bt_HD-771_p05	45262	0	0	0	0	1	0	0	0	0	0	0	0	0	0
	NC_018489.1_Bt_HD-771_p06	14056	0	0	0	0	0	0	0	0	0	0	0	0	0	0
	NC_018503.1_Bt_HD-771_p07	9070	0	0	0	0	0	0	0	0	0	0	0	0	0	0
	NC_018490.1_Bt_HD-771_p08	8574	0	0	0	0	0	0	0	0	0	0	0	0	0	0
Bacillus subtilis subsp. subtilis str. 168	NC_000964.3_B_subtilis_168	4215606	3	0	2	0	666	0	64	0	35	0	0	0	6	0
	*	0	0	0	0	0	0	0	0	0	0	0	0	0	0	0

## Sheet: Figures
Supplementary Table S2: Mapped metagenomic reads of each sample per contig
Worksheet E: Figures
