# Supplementary material for: Temporal dynamics in microbial soil communities at anthrax carcass sites
Source: BMC Microbiol. 2017 Sep 26;17:206. doi: 10.1186/s12866-017-1111-6 (PMC5615460; doi:10.1186/s12866-017-1111-6)
Supplement: Supplementary file 7 — Comparison of taxonomic classification with four different methods: MetaBIT, Metaxa2, MEGAN, and Kraken. (XLSX 66 kb) [file 12866_2017_1111_MOESM7_ESM.xlsx]

## Sheet: Sheet1
Supplementary file S3: Comparison of taxonomic classification with four different methods
1										2									3									4
Metabit output file: summary_readcounts.tsv										Metaxa2 taxonomical counts									Megan Taxonomical counts									Kraken Taxonomical counts
Carcass	Sample	sample_lib	paired.tot	paired.mapped	paired.no_dup	% mapped	Prokaryotic Richness (orders with >0)	Shannon-Weaver index			Sample	CLEAN reads	Forward reads	Metaxa2 mapped reads	% mapped reads	Prokaryotic Richness (orders with >0)	Shannon-Weaver index			Sample	CLEAN reads	5% Subset reads	MEGAN Classified reads	% mapped reads	Prokaryotic Richness (orders with >0)	Shannon-Weaver index			Sample	CLEAN PE reads	Kraken unclassified PE reads	Kraken Classified reads	% mapped reads	Prokaryotic Richness (orders with >0)	Shannon-Weaver index
Carcass 1	Ctrl0	K1T0-B_K1T0-B	34239052	11841	7022	0.0345833	6	0.236583		Carcass 1	Ctrl0	34239052	17119526	24128	0.140938	150	3.26738		Carcass 1	Ctrl0	3419936	1709968	1196612	69.9786	170	2.27673		Carcass 1	Ctrl0	17119526	15789872	1329654	7.76689	107	1.82018
	0	K1T0_K1T0	36315706	31937	17929	0.0879427	17	1.70236			0	36315706	18157853	41916	0.230842	147	3.13624			0	3628964	1814482	1283244	70.7223	170	2.62004			0	18157853	16725697	1432156	7.88725	112	2.28591
	3	K1T3D_K1T3D	35802576	228784	123259	0.639015	12	1.67438			3	35802576	17901288	95869	0.535542	119	1.86287			3	3577452	1788726	1392095	77.8261	157	2.27722			3	17901288	15858238	2043050	11.4129	114	2.04754
	7	K1T1W_K1T1W	38667432	316843	166537	0.819405	18	1.61108			7	38667432	19333716	110996	0.574106	122	2.3668			7	3864740	1932370	1523982	78.866	163	2.46948			7	19333716	17385244	1948472	10.0781	115	2.53289
	14	K1T2W_K1T2W	36314846	97667	54549	0.268945	17	1.79124			14	36314846	18157423	54086	0.297873	115	2.79497			14	3628880	1814440	1397440	77.0177	155	2.41923			14	18157423	15423230	2734193	15.0583	108	2.37889
	21	K1T3W_K1T3W	35998618	35438	20308	0.0984427	18	1.88851			21	35998618	17999309	31373	0.174301	140	3.29997			21	3597112	1798556	1359479	75.5872	167	2.39966			21	17999309	15752206	2247103	12.4844	114	2.33578
	30	K1T30D_K1T30D	33999936	92833	51642	0.273039	15	1.60736			30	33999936	16999968	51657	0.303865	124	2.85386			30	3396032	1698016	1331284	78.4023	160	2.26889			30	16999968	14588513	2411455	14.1851	109	2.24696
Carcass 2	Ctrl0	K2T0-B_K2T0-B	39880038	11067	6413	0.0277507	7	0.406975		Carcass 2	Ctrl0	39880038	19940019	24606	0.1234	159	3.48548		Carcass 2	Ctrl0	3986928	1993464	1330967	66.7665	178	2.5945		Carcass 2	Ctrl0	19940019	18741348	1198671	6.01138	116	1.74003
	0	K2T0_K2T0	44526990	28957	16369	0.0650325	14	1.44197			0	44526990	22263495	37196	0.167072	157	3.24609			0	4452804	2226402	1485972	66.7432	180	2.5928			0	22263495	20857528	1405967	6.31512	121	1.96842
	3	K2T3D_K2T3D	40106184	263376	139398	0.656697	11	0.748109			3	40106184	20053092	76524	0.381607	135	1.72234			3	4008876	2004438	1470887	73.3815	168	2.23261			3	20053092	16883210	3169882	15.8074	109	1.2239
	7	K2T1W_K2T1W	34712530	100984	54700	0.290915	15	1.7432			7	34712530	17356265	59291	0.341612	126	2.65711			7	3467024	1733512	1290627	74.4516	168	2.9146			7	17356265	15305280	2050985	11.817	108	2.36633
	14	K2T2W_K2T2W	34158610	65557	36569	0.191919	18	1.84035			14	34158610	17079305	33897	0.198468	136	3.29598			14	3411708	1705854	1265775	74.2018	167	2.77894			14	17079305	14894647	2184658	12.7913	114	2.3807
	21	K2T3W_K2T3W	34208252	15626	9141	0.045679	17	1.834			21	34208252	17104126	19661	0.114949	146	3.58703			21	3416736	1708368	1190630	69.694	169	2.78612			21	17104126	15906510	1197616	7.00191	111	2.54403
	30	K2T30D_K2T30D	31344164	9045	5371	0.028857	15	1.48555			30	31344164	15672082	20043	0.12789	157	3.69609			30	3129308	1564654	1032435	65.9849	173	2.83457			30	15672082	14839798	832284	5.31062	113	2.53973
Data for comparison abundance barplots
Timepoint	Metaphlan Ca1	Metaphlan Ca2	Ratio between Carcasses							Timepoint	Metaxa2 Ca1	Metaxa2 Ca2	Ratio between Carcasses						Timepoint	MEGAN Ca1	MEGAN Ca2	Ratio between Carcasses						Timepoint	Kraken Ca1	Kraken Ca2	Ratio between Carcasses
Ctrl0	11841	11067	1.06994							Ctrl0	24128	24606	0.980574						Ctrl0	1196612	1330967	0.899055						Ctrl0	1329654	1198671	1.10927
0	31937	28957	1.10291							0	41916	37196	1.1269						0	1283244	1485972	0.863572						0	1432156	1405967	1.01863
3	228784	263376	0.868659							3	95869	76524	1.2528						3	1392095	1470887	0.946432						3	2043050	3169882	0.644519
7	316843	100984	3.13756							7	110996	59291	1.87205						7	1523982	1290627	1.18081						7	1948472	2050985	0.950018
14	97667	65557	1.4898							14	54086	33897	1.5956						14	1397440	1265775	1.10402						14	2734193	2184658	1.25154
21	35438	15626	2.26789							21	31373	19661	1.5957						21	1359479	1190630	1.14181						21	2247103	1197616	1.87631
30	92833	9045	10.2635							30	51657	20043	2.57731						30	1331284	1032435	1.28946						30	2411455	832284	2.89739
average	116478	70658.9								average	58575	38745.4							average	1.35488e+06	1.29533e+06							average	2020869	1720009
median	92833	28957								median	51657	33897							median	1359479	1290627							median	2043050	1405967
Data for comparison relative abundance barplots
Timepoint	Metaphlan Ca1	Metaphlan Ca2	Ratio between Carcasses							Timepoint	Metaxa2 Ca1	Metaxa2 Ca2	Ratio between Carcasses						Timepoint	MEGAN Ca1	MEGAN Ca2	Ratio between Carcasses						Timepoint	Kraken Ca1	Kraken Ca2	Ratio between Carcasses
Ctrl0	0.0345833	0.0277507	1.24621							Ctrl0	0.140938	0.1234	1.14213						Ctrl0	69.9786	66.7665	1.04811						Ctrl0	7.76689	6.01138	1.29203
0	0.0879427	0.0650325	1.35229							0	0.230842	0.167072	1.3817						0	70.7223	66.7432	1.05962						0	7.88725	6.31512	1.24895
3	0.639015	0.656697	0.973075							3	0.535542	0.381607	1.40339						3	77.8261	73.3815	1.06057						3	11.4129	15.8074	0.721993
7	0.819405	0.290915	2.81665							7	0.574106	0.341612	1.68058						7	78.866	74.4516	1.05929						7	10.0781	11.817	0.85285
14	0.268945	0.191919	1.40134							14	0.297873	0.198468	1.50086						14	77.0177	74.2018	1.03795						14	15.0583	12.7913	1.17723
21	0.0984427	0.045679	2.1551							21	0.174301	0.114949	1.51634						21	75.5872	69.694	1.08456						21	12.4844	7.00191	1.783
30	0.273039	0.028857	9.46177							30	0.303865	0.12789	2.37599						30	78.4023	65.9849	1.18819						30	14.1851	5.31062	2.67108
average	0.317339	0.186693								average	0.322495	0.207857							average	75.4857	70.1748							average	11.2675	9.29353
median	0.268945	0.0650325								median	0.297873	0.167072							median	77.0177	69.694							median	11.4129	7.00191
