# Supplementary material for: Temporal dynamics in microbial soil communities at anthrax carcass sites
Source: BMC Microbiol. 2017 Sep 26;17:206. doi: 10.1186/s12866-017-1111-6 (PMC5615460; doi:10.1186/s12866-017-1111-6)
Supplement: Supplementary file 9 — Metaxa2 taxonomic classifications on pair1 16S /18S rRNA sequences. (XLSX 325 kb) [file 12866_2017_1111_MOESM9_ESM.xlsx]

## Sheet: Sheet1
Supplementary Table S2: Metaxa2 Taxonomical classifications on pair1 16S /18S rRNA sequences.
Kingdom	Phylum	Class	Order	Family	Genus	Species	Ca1_Ctrl0	Ca1_0	Ca1_3	Ca1_7	Ca1_14	Ca1_21	Ca1_30	Ca2_Ctrl0	Ca2_0	Ca2_3	Ca2_7	Ca2_14	Ca2_21	Ca2_30
Archaea	Crenarchaeota	Thermoprotei	Thermoproteales	Thermoproteaceae	Pyrobaculum	Unclassified Pyrobaculum	1	0.0	0.0	0.0	0.0	0.0	0.0	0.0	0.0	0.0	0.0	0.0	0.0	0.0
Archaea	Euryarchaeota	Halobacteria	Halobacteriales	Halobacteriaceae	Halostagnicola	Unclassified Halostagnicola	0.0	0.0	0.0	0.0	0.0	0.0	0.0	1	0.0	0.0	0.0	0.0	0.0	0.0
Archaea	Euryarchaeota	Methanobacteria	Methanobacteriales	Methanobacteriaceae	Methanobrevibacter	Unclassified Methanobrevibacter	0.0	0.0	0.0	0.0	0.0	0.0	0.0	2	1	0.0	0.0	0.0	0.0	0.0
Archaea	Euryarchaeota	Unclassified Euryarchaeota					0.0	0.0	0.0	1	0.0	0.0	0.0	0.0	0.0	0.0	0.0	0.0	0.0	0.0
Archaea	Thaumarchaeota	Marine Group I	Candidatus Nitrosopumilus	marine archaeal group 1 strain BD31	Unclassified marine archaeal group 1 strain BD31		0.0	0.0	0.0	0.0	0.0	1	0.0	0.0	0.0	0.0	0.0	0.0	0.0	0.0
Archaea	Thaumarchaeota	Marine Group I	Unclassified Marine Group I				0.0	2	1	0.0	0.0	1	0.0	0.0	1	2	0.0	0.0	0.0	0.0
Archaea	Thaumarchaeota	Soil Crenarchaeotic Group	Unclassified Soil Crenarchaeotic Group				0.0	0.0	0.0	0.0	1	0.0	0.0	0.0	0.0	0.0	1	0.0	1	1
Archaea	Thaumarchaeota	Unclassified Thaumarchaeota					46	85	39	29	21	35	21	82	114	87	51	46	49	68
Archaea	Unclassified Archaea						43	93	48	29	20	37	26	75	104	90	47	28	33	61
Bacteria	Acidobacteria	Acidobacteria	2024-11-01	Acidobacteria bacterium Ellin7246	Unclassified Acidobacteria bacterium Ellin7246		1	0.0	0.0	0.0	1	1	0.0	1	1	0.0	0.0	0.0	0.0	2
Bacteria	Acidobacteria	Acidobacteria	Acidobacteriales	Acidobacteriaceae	Acidobacterium	Acidobacterium capsulatum	0.0	0.0	1	0.0	0.0	0.0	0.0	0.0	0.0	0.0	0.0	0.0	0.0	0.0
Bacteria	Acidobacteria	Acidobacteria	Acidobacteriales	Acidobacteriaceae	Acidobacterium	Acidopila rosea	0.0	0.0	0.0	0.0	0.0	0.0	0.0	0.0	0.0	0.0	0.0	0.0	0.0	1
Bacteria	Acidobacteria	Acidobacteria	Acidobacteriales	Acidobacteriaceae	Acidobacterium	Unclassified Acidobacterium	0.0	1	0.0	0.0	0.0	1	0.0	1	1	0.0	0.0	0.0	0.0	0.0
Bacteria	Acidobacteria	Acidobacteria	Acidobacteriales	Acidobacteriaceae	Bryocella	Unclassified Bryocella	0.0	0.0	0.0	0.0	0.0	0.0	0.0	0.0	0.0	0.0	0.0	1	0.0	0.0
Bacteria	Acidobacteria	Acidobacteria	Acidobacteriales	Acidobacteriaceae	Candidatus Koribacter	Acidobacteria bacterium YJF2-13	1	0.0	0.0	0.0	0.0	0.0	0.0	0.0	0.0	0.0	0.0	0.0	0.0	0.0
Bacteria	Acidobacteria	Acidobacteria	Acidobacteriales	Acidobacteriaceae	Candidatus Koribacter	Candidatus Koribacter versatilis Ellin345	0.0	0.0	0.0	0.0	0.0	1	0.0	0.0	0.0	0.0	0.0	0.0	0.0	1
Bacteria	Acidobacteria	Acidobacteria	Acidobacteriales	Acidobacteriaceae	Candidatus Koribacter	Unclassified Candidatus Koribacter	0.0	0.0	0.0	0.0	0.0	0.0	0.0	0.0	0.0	0.0	0.0	0.0	1	1
Bacteria	Acidobacteria	Acidobacteria	Acidobacteriales	Acidobacteriaceae	Granulicella	Granulicella tundricola	0.0	0.0	0.0	0.0	0.0	0.0	0.0	0.0	0.0	0.0	0.0	1	0.0	0.0
Bacteria	Acidobacteria	Acidobacteria	Acidobacteriales	Acidobacteriaceae	Granulicella	Unclassified Granulicella	0.0	1	0.0	0.0	0.0	0.0	0.0	0.0	0.0	0.0	0.0	0.0	0.0	1
Bacteria	Acidobacteria	Acidobacteria	Acidobacteriales	Acidobacteriaceae	Telmatobacter	Acidobacteriaceae bacterium 277	2	1	0.0	0.0	0.0	0.0	0.0	0.0	0.0	0.0	1	0.0	0.0	1
Bacteria	Acidobacteria	Acidobacteria	Acidobacteriales	Acidobacteriaceae	Telmatobacter	Unclassified Telmatobacter	0.0	1	0.0	0.0	0.0	0.0	0.0	1	0.0	0.0	0.0	0.0	0.0	0.0
Bacteria	Acidobacteria	Acidobacteria	Acidobacteriales	Acidobacteriaceae	Terriglobus	Acidobacteria bacterium DRP-35	0.0	0.0	0.0	0.0	0.0	0.0	0.0	0.0	0.0	0.0	0.0	0.0	1	1
Bacteria	Acidobacteria	Acidobacteria	Acidobacteriales	Acidobacteriaceae	Terriglobus	Terriglobus saanensis	0.0	0.0	0.0	0.0	0.0	0.0	0.0	0.0	0.0	0.0	0.0	0.0	1	0.0
Bacteria	Acidobacteria	Acidobacteria	Acidobacteriales	Acidobacteriaceae	Terriglobus	Unclassified Terriglobus	0.0	0.0	0.0	0.0	0.0	0.0	0.0	1	1	0.0	0.0	0.0	1	0.0
Bacteria	Acidobacteria	Acidobacteria	Acidobacteriales	Acidobacteriaceae	Unclassified Acidobacteriaceae		14	7	3	1	4	11	2	27	20	12	11	11	7	19
Bacteria	Acidobacteria	Acidobacteria	Acidobacteriales	Unclassified Acidobacteriales			0.0	1	0.0	1	0.0	0.0	0.0	2	1	1	1	0.0	1	0.0
Bacteria	Acidobacteria	Acidobacteria	Candidatus Chloracidobacterium	Acidobacteria bacterium IGE-018	Unclassified Acidobacteria bacterium IGE-018		1	1	0.0	0.0	0.0	7	1	1	3	2	1	1	2	2
Bacteria	Acidobacteria	Acidobacteria	Candidatus Chloracidobacterium	Acidobacteriaceae bacterium Gsoil 1619	Unclassified Acidobacteriaceae bacterium Gsoil 1619		1	5	2	1	0.0	12	1	4	4	1	2	2	7	5
Bacteria	Acidobacteria	Acidobacteria	Candidatus Chloracidobacterium	Candidatus Chloracidobacterium thermophilum B	Unclassified Candidatus Chloracidobacterium thermophilum B		0.0	1	0.0	0.0	0.0	0.0	0.0	0.0	0.0	1	0.0	0.0	0.0	1
Bacteria	Acidobacteria	Acidobacteria	Candidatus Chloracidobacterium	Candidatus Chloracidobacterium thermophilum	Unclassified Candidatus Chloracidobacterium thermophilum		0.0	0.0	0.0	0.0	0.0	0.0	0.0	1	0.0	0.0	0.0	0.0	0.0	0.0
Bacteria	Acidobacteria	Acidobacteria	Candidatus Chloracidobacterium	Unclassified Candidatus Chloracidobacterium			2	0.0	0.0	0.0	0.0	4	0.0	5	2	1	0.0	0.0	2	0.0
Bacteria	Acidobacteria	Acidobacteria	Candidatus Solibacter	Candidatus Solibacter usitatus Ellin6076	Unclassified Candidatus Solibacter usitatus Ellin6076		0.0	2	1	0.0	0.0	1	0.0	2	1	0.0	1	2	3	5
Bacteria	Acidobacteria	Acidobacteria	Candidatus Solibacter	Unclassified Candidatus Solibacter			11	5	4	2	2	4	4	27	29	8	5	7	12	15
Bacteria	Acidobacteria	Acidobacteria	Candidatus Solibacter	bacterium Ellin6071	Unclassified bacterium Ellin6071		1	0.0	0.0	0.0	0.0	0.0	0.0	0.0	0.0	0.0	0.0	0.0	0.0	0.0
Bacteria	Acidobacteria	Acidobacteria	Candidatus Solibacter	bacterium Ellin6505	Unclassified bacterium Ellin6505		1	0.0	1	1	1	0.0	0.0	3	1	0.0	0.0	1	2	0.0
Bacteria	Acidobacteria	Acidobacteria	Candidatus Solibacter	bacterium Ellin7504	Unclassified bacterium Ellin7504		0.0	1	1	0.0	1	0.0	0.0	1	2	0.0	0.0	0.0	1	0.0
Bacteria	Acidobacteria	Acidobacteria	DA023	Acidobacteria bacterium IGE-001	Unclassified Acidobacteria bacterium IGE-001		0.0	1	0.0	0.0	0.0	0.0	0.0	1	0.0	0.0	0.0	0.0	0.0	0.0
Bacteria	Acidobacteria	Acidobacteria	DA023	Acidobacteria bacterium IGE-004	Unclassified Acidobacteria bacterium IGE-004		0.0	0.0	0.0	0.0	0.0	0.0	0.0	1	0.0	1	0.0	0.0	0.0	0.0
Bacteria	Acidobacteria	Acidobacteria	DA023	Acidobacteria bacterium IGE-007	Unclassified Acidobacteria bacterium IGE-007		0.0	1	0.0	0.0	0.0	0.0	0.0	0.0	0.0	0.0	0.0	0.0	0.0	0.0
Bacteria	Acidobacteria	Acidobacteria	DA023	Acidobacteria bacterium IGE-010	Unclassified Acidobacteria bacterium IGE-010		5	1	2	1	1	2	0.0	7	7	1	4	0.0	1	5
Bacteria	Acidobacteria	Acidobacteria	DA023	Acidobacteria bacterium IGE-011	Unclassified Acidobacteria bacterium IGE-011		1	5	0.0	0.0	0.0	1	0.0	2	1	4	0.0	0.0	2	1
Bacteria	Acidobacteria	Acidobacteria	DA023	Unclassified DA023			42	30	23	7	10	28	9	44	47	38	22	17	57	60
Bacteria	Acidobacteria	Acidobacteria	Order Incertae Sedis	Family Incertae Sedis	Bryobacter	Bryobacter aggregatus	1	0.0	0.0	0.0	0.0	1	0.0	0.0	0.0	0.0	0.0	0.0	1	0.0
Bacteria	Acidobacteria	Acidobacteria	Order Incertae Sedis	Family Incertae Sedis	Bryobacter	Unclassified Bryobacter	0.0	1	0.0	0.0	0.0	0.0	0.0	2	0.0	0.0	0.0	0.0	2	1
Bacteria	Acidobacteria	Acidobacteria	Order Incertae Sedis	Family Incertae Sedis	Unclassified Family Incertae Sedis		1	0.0	0.0	0.0	0.0	0.0	0.0	0.0	0.0	0.0	0.0	0.0	0.0	0.0
Bacteria	Acidobacteria	Acidobacteria	Order Incertae Sedis	Unclassified Order Incertae Sedis			0.0	0.0	1	0.0	0.0	0.0	0.0	0.0	1	0.0	0.0	0.0	1	0.0
Bacteria	Acidobacteria	Acidobacteria	RB41	Acidobacteriaceae bacterium K22	Unclassified Acidobacteriaceae bacterium K22		5	1	1	0.0	1	0.0	1	2	4	0.0	0.0	2	2	3
Bacteria	Acidobacteria	Acidobacteria	Unclassified Acidobacteria				64	43	13	5	8	29	8	90	59	43	33	25	33	54
Bacteria	Acidobacteria	Holophagae	Acanthopleuribacterales	Acanthopleuribacteraceae	Acanthopleuribacter	Unclassified Acanthopleuribacter	1	0.0	0.0	0.0	0.0	1	0.0	0.0	0.0	0.0	0.0	0.0	0.0	0.0
Bacteria	Acidobacteria	Holophagae	Holophagales	Holophagaceae	Holophaga	Acidobacterium sp. ORAC	0.0	0.0	0.0	0.0	0.0	0.0	1	0.0	0.0	0.0	0.0	0.0	0.0	0.0
Bacteria	Acidobacteria	Unclassified Acidobacteria					11	2	2	1	1	6	1	17	13	3	2	8	8	6
Bacteria	Actinobacteria	Acidimicrobiia	Acidimicrobiales	Acidimicrobiaceae	Acidimicrobium	Acidimicrobium ferrooxidans DSM 10331	0.0	1	1	0.0	0.0	0.0	0.0	1	2	0.0	1	1	0.0	0.0
Bacteria	Actinobacteria	Acidimicrobiia	Acidimicrobiales	Acidimicrobiaceae	Acidimicrobium	Acidithiomicrobium sp. P1	1	2	0.0	0.0	0.0	0.0	0.0	4	5	2	0.0	0.0	3	0.0
Bacteria	Actinobacteria	Acidimicrobiia	Acidimicrobiales	Acidimicrobiaceae	Acidimicrobium	Unclassified Acidimicrobium	1	0.0	1	0.0	0.0	0.0	0.0	1	0.0	2	1	0.0	0.0	2
Bacteria	Actinobacteria	Acidimicrobiia	Acidimicrobiales	Acidimicrobiaceae	CL500-29 marine group	Iamia sp. T2-YC6790	0.0	0.0	0.0	0.0	0.0	0.0	0.0	1	0.0	0.0	1	0.0	0.0	1
Bacteria	Actinobacteria	Acidimicrobiia	Acidimicrobiales	Acidimicrobiaceae	Ferrimicrobium	Ferrimicrobium sp. Mc9KL-1-9	0.0	0.0	0.0	0.0	0.0	0.0	0.0	0.0	0.0	0.0	1	0.0	0.0	0.0
Bacteria	Actinobacteria	Acidimicrobiia	Acidimicrobiales	Acidimicrobiaceae	Ferrimicrobium	Unclassified Ferrimicrobium	0.0	0.0	0.0	0.0	0.0	0.0	0.0	0.0	1	0.0	0.0	0.0	0.0	0.0
Bacteria	Actinobacteria	Acidimicrobiia	Acidimicrobiales	Acidimicrobiaceae	Ferrithrix	Unclassified Ferrithrix	0.0	1	0.0	0.0	0.0	0.0	0.0	1	1	0.0	0.0	0.0	2	1
Bacteria	Actinobacteria	Acidimicrobiia	Acidimicrobiales	Acidimicrobiaceae	Ferrithrix	actinobacterium WJ25	1	0.0	0.0	1	0.0	0.0	0.0	0.0	0.0	0.0	0.0	0.0	0.0	0.0
Bacteria	Actinobacteria	Acidimicrobiia	Acidimicrobiales	Acidimicrobiaceae	Ilumatobacter	Unclassified Ilumatobacter	0.0	0.0	0.0	0.0	0.0	1	0.0	0.0	0.0	0.0	0.0	0.0	0.0	0.0
Bacteria	Actinobacteria	Acidimicrobiia	Acidimicrobiales	Acidimicrobiaceae	Ilumatobacter	actinobacterium YM22-133	1	2	0.0	2	1	0.0	0.0	1	1	1	0.0	0.0	2	0.0
Bacteria	Actinobacteria	Acidimicrobiia	Acidimicrobiales	Acidimicrobiaceae	Unclassified Acidimicrobiaceae		7	2	2	0.0	0.0	0.0	3	4	8	3	1	2	4	4
Bacteria	Actinobacteria	Acidimicrobiia	Acidimicrobiales	Candidatus Microthrix	Candidatus	Candidatus Microthrix calida	0.0	0.0	0.0	1	0.0	1	1	0.0	0.0	0.0	0.0	0.0	0.0	1
Bacteria	Actinobacteria	Acidimicrobiia	Acidimicrobiales	Candidatus Microthrix	Candidatus	Unclassified Candidatus	1	0.0	0.0	1	0.0	0.0	0.0	0.0	0.0	1	0.0	0.0	0.0	1
Bacteria	Actinobacteria	Acidimicrobiia	Acidimicrobiales	Candidatus Microthrix	actinobacterium CH9	Unclassified actinobacterium CH9	0.0	1	1	0.0	0.0	0.0	0.0	0.0	0.0	0.0	0.0	1	1	0.0
Bacteria	Actinobacteria	Acidimicrobiia	Acidimicrobiales	Iamiaceae	Iamia	Aciditerrimonas sp. CH22-21	1	2	2	0.0	0.0	1	0.0	1	1	1	1	1	1	1
Bacteria	Actinobacteria	Acidimicrobiia	Acidimicrobiales	Iamiaceae	Iamia	Iamia majanohamensis	3	0.0	1	0.0	1	2	0.0	0.0	1	1	1	0.0	3	2
Bacteria	Actinobacteria	Acidimicrobiia	Acidimicrobiales	Iamiaceae	Iamia	Unclassified Iamia	7	4	3	3	2	7	5	4	7	6	1	3	7	14
Bacteria	Actinobacteria	Acidimicrobiia	Acidimicrobiales	Iamiaceae	Unclassified Iamiaceae		3	1	0.0	0.0	0.0	0.0	0.0	1	1	0.0	1	1	0.0	0.0
Bacteria	Actinobacteria	Acidimicrobiia	Acidimicrobiales	Sva0996 marine group	actinobacterium MSI70	Unclassified actinobacterium MSI70	0.0	1	0.0	0.0	0.0	0.0	0.0	0.0	0.0	0.0	0.0	0.0	0.0	1
Bacteria	Actinobacteria	Acidimicrobiia	Acidimicrobiales	TM214	Aciditerrimonas	Aciditerrimonas ferrireducens	2	0.0	0.0	1	0.0	1	2	5	3	2	1	1	2	9
Bacteria	Actinobacteria	Acidimicrobiia	Acidimicrobiales	TM214	Aciditerrimonas	Unclassified Aciditerrimonas	2	2	0.0	0.0	0.0	0.0	0.0	3	2	0.0	0.0	0.0	0.0	0.0
Bacteria	Actinobacteria	Acidimicrobiia	Acidimicrobiales	TM214	Unclassified TM214		1	1	1	0.0	0.0	0.0	0.0	0.0	1	0.0	0.0	0.0	0.0	0.0
Bacteria	Actinobacteria	Acidimicrobiia	Acidimicrobiales	TM214	actinobacterium YJF2-33	Unclassified actinobacterium YJF2-33	8	1	1	0.0	1	0.0	0.0	8	7	3	0.0	4	2	4
Bacteria	Actinobacteria	Acidimicrobiia	Acidimicrobiales	TM214	actinobacterium	Unclassified actinobacterium	0.0	0.0	0.0	0.0	0.0	0.0	0.0	0.0	1	0.0	0.0	0.0	1	1
Bacteria	Actinobacteria	Acidimicrobiia	Acidimicrobiales	TM214	actinobacterium	actinobacterium BGR 88	1	2	1	0.0	0.0	1	0.0	0.0	1	1	1	3	1	3
Bacteria	Actinobacteria	Acidimicrobiia	Acidimicrobiales	Unclassified Acidimicrobiales			60	67	38	22	14	25	18	113	95	75	28	28	56	63
Bacteria	Actinobacteria	Acidimicrobiia	Unclassified Acidimicrobiia				2	2	2	0.0	0.0	2	1	3	1	0.0	1	1	1	2
Bacteria	Actinobacteria	Actinobacteria	Actinomycetales	Actinomycetaceae	Actinobaculum	Actinobaculum massiliense	0.0	0.0	0.0	0.0	0.0	0.0	2	0.0	0.0	0.0	0.0	0.0	0.0	0.0
Bacteria	Actinobacteria	Actinobacteria	Actinomycetales	Actinomycetaceae	Actinobaculum	Actinobaculum sp. BM#101342	0.0	1	0.0	0.0	0.0	0.0	0.0	0.0	0.0	0.0	0.0	0.0	0.0	0.0
Bacteria	Actinobacteria	Actinobacteria	Actinomycetales	Actinomycetaceae	Actinobaculum	rumen bacterium R-14	0.0	0.0	0.0	0.0	0.0	0.0	0.0	0.0	0.0	0.0	1	0.0	0.0	0.0
Bacteria	Actinobacteria	Actinobacteria	Actinomycetales	Actinomycetaceae	Actinomyces	Actinomyces cardiffensis	0.0	0.0	0.0	0.0	0.0	0.0	0.0	1	0.0	0.0	0.0	0.0	0.0	1
Bacteria	Actinobacteria	Actinobacteria	Actinomycetales	Actinomycetaceae	Actinomyces	Unclassified Actinomyces	0.0	1	0.0	0.0	0.0	0.0	1	0.0	1	0.0	0.0	0.0	0.0	0.0
Bacteria	Actinobacteria	Actinobacteria	Actinomycetales	Actinomycetaceae	Arcanobacterium	Arcanobacterium haemolyticum	0.0	0.0	0.0	0.0	0.0	0.0	0.0	0.0	1	0.0	0.0	0.0	0.0	0.0
Bacteria	Actinobacteria	Actinobacteria	Actinomycetales	Actinomycetaceae	Arcanobacterium	Arcanobacterium phocae	0.0	0.0	0.0	0.0	0.0	0.0	0.0	0.0	1	0.0	0.0	0.0	0.0	0.0
Bacteria	Actinobacteria	Actinobacteria	Actinomycetales	Actinomycetaceae	Arcanobacterium	Arcanobacterium pluranimalium	0.0	0.0	0.0	0.0	0.0	0.0	0.0	0.0	0.0	1	0.0	0.0	0.0	0.0
Bacteria	Actinobacteria	Actinobacteria	Actinomycetales	Actinomycetaceae	Arcanobacterium	Unclassified Arcanobacterium	0.0	0.0	0.0	0.0	0.0	0.0	0.0	0.0	0.0	1	0.0	0.0	0.0	0.0
Bacteria	Actinobacteria	Actinobacteria	Actinomycetales	Actinomycetaceae	Trueperella	Unclassified Trueperella	0.0	0.0	0.0	0.0	0.0	0.0	1	0.0	0.0	0.0	0.0	0.0	0.0	0.0
Bacteria	Actinobacteria	Actinobacteria	Actinomycetales	Actinomycetaceae	Unclassified Actinomycetaceae		0.0	1	0.0	1	0.0	0.0	17	0.0	0.0	0.0	0.0	0.0	0.0	0.0
Bacteria	Actinobacteria	Actinobacteria	Bifidobacteriales	Bifidobacteriaceae	Bifidobacterium	Unclassified Bifidobacterium	0.0	0.0	0.0	0.0	0.0	0.0	1	1	1	1	0.0	0.0	0.0	0.0
Bacteria	Actinobacteria	Actinobacteria	Bifidobacteriales	Bifidobacteriaceae	Metascardovia	Unclassified Metascardovia	0.0	0.0	0.0	0.0	0.0	0.0	0.0	0.0	0.0	0.0	0.0	1	0.0	0.0
Bacteria	Actinobacteria	Actinobacteria	Bifidobacteriales	Bifidobacteriaceae	Unclassified Bifidobacteriaceae		0.0	0.0	0.0	1	0.0	0.0	0.0	0.0	0.0	0.0	0.0	0.0	0.0	0.0
Bacteria	Actinobacteria	Actinobacteria	Catenulisporales	Actinospicaceae	Actinospica	Unclassified Actinospica	0.0	0.0	0.0	0.0	0.0	0.0	0.0	1	1	2	2	0.0	0.0	0.0
Bacteria	Actinobacteria	Actinobacteria	Catenulisporales	Actinospicaceae	Unclassified Actinospicaceae		0.0	0.0	0.0	0.0	0.0	0.0	0.0	0.0	1	0.0	0.0	0.0	0.0	0.0
Bacteria	Actinobacteria	Actinobacteria	Catenulisporales	Catenulisporaceae	Catenulispora	Catenulispora acidiphila DSM 44928	0.0	4	0.0	0.0	0.0	0.0	1	0.0	0.0	0.0	0.0	0.0	0.0	0.0
Bacteria	Actinobacteria	Actinobacteria	Catenulisporales	Catenulisporaceae	Catenulispora	Catenulispora subtropica	0.0	0.0	0.0	0.0	0.0	0.0	0.0	1	0.0	0.0	0.0	0.0	0.0	0.0
Bacteria	Actinobacteria	Actinobacteria	Catenulisporales	Catenulisporaceae	Catenulispora	Unclassified Catenulispora	2	7	0.0	2	0.0	2	0.0	2	2	2	0.0	0.0	0.0	1
Bacteria	Actinobacteria	Actinobacteria	Catenulisporales	Catenulisporaceae	Unclassified Catenulisporaceae		0.0	0.0	0.0	0.0	0.0	0.0	0.0	1	1	0.0	0.0	0.0	0.0	0.0
Bacteria	Actinobacteria	Actinobacteria	Catenulisporales	Unclassified Catenulisporales			0.0	1	0.0	0.0	0.0	0.0	0.0	2	0.0	1	1	0.0	1	0.0
Bacteria	Actinobacteria	Actinobacteria	Corynebacteriales	Corynebacteriaceae	Corynebacterium	Brevibacterium sp. PL44	0.0	0.0	0.0	0.0	0.0	0.0	3	0.0	0.0	0.0	0.0	0.0	0.0	0.0
Bacteria	Actinobacteria	Actinobacteria	Corynebacteriales	Corynebacteriaceae	Corynebacterium	Corynebacterium amycolatum	0.0	0.0	0.0	1	0.0	0.0	1	0.0	0.0	0.0	0.0	0.0	0.0	0.0
Bacteria	Actinobacteria	Actinobacteria	Corynebacteriales	Corynebacteriaceae	Corynebacterium	Corynebacterium bovis	0.0	0.0	0.0	1	0.0	0.0	0.0	0.0	0.0	0.0	0.0	0.0	0.0	0.0
Bacteria	Actinobacteria	Actinobacteria	Corynebacteriales	Corynebacteriaceae	Corynebacterium	Corynebacterium capitovis	0.0	0.0	0.0	0.0	0.0	0.0	1	0.0	0.0	0.0	0.0	0.0	0.0	0.0
Bacteria	Actinobacteria	Actinobacteria	Corynebacteriales	Corynebacteriaceae	Corynebacterium	Corynebacterium coyleae	0.0	0.0	0.0	0.0	0.0	0.0	1	0.0	0.0	0.0	0.0	0.0	0.0	0.0
Bacteria	Actinobacteria	Actinobacteria	Corynebacteriales	Corynebacteriaceae	Corynebacterium	Corynebacterium diphtheriae HC03	0.0	0.0	0.0	0.0	0.0	0.0	1	0.0	0.0	0.0	0.0	0.0	0.0	0.0
Bacteria	Actinobacteria	Actinobacteria	Corynebacteriales	Corynebacteriaceae	Corynebacterium	Corynebacterium efficiens YS-314	1	0.0	0.0	0.0	1	0.0	11	3	0.0	0.0	0.0	0.0	0.0	0.0
Bacteria	Actinobacteria	Actinobacteria	Corynebacteriales	Corynebacteriaceae	Corynebacterium	Corynebacterium glutamicum	0.0	0.0	0.0	0.0	0.0	0.0	1	0.0	0.0	0.0	0.0	0.0	0.0	0.0
Bacteria	Actinobacteria	Actinobacteria	Corynebacteriales	Corynebacteriaceae	Corynebacterium	Corynebacterium glutamicum ATCC 13032	0.0	0.0	0.0	0.0	1	0.0	0.0	0.0	0.0	0.0	0.0	0.0	0.0	1
Bacteria	Actinobacteria	Actinobacteria	Corynebacteriales	Corynebacteriaceae	Corynebacterium	Corynebacterium jeikeium K411	0.0	0.0	0.0	0.0	0.0	0.0	4	0.0	0.0	0.0	0.0	0.0	0.0	0.0
Bacteria	Actinobacteria	Actinobacteria	Corynebacteriales	Corynebacteriaceae	Corynebacterium	Corynebacterium lubricantis	0.0	0.0	0.0	0.0	0.0	0.0	0.0	0.0	0.0	0.0	0.0	1	0.0	0.0
Bacteria	Actinobacteria	Actinobacteria	Corynebacteriales	Corynebacteriaceae	Corynebacterium	Corynebacterium mucifaciens	0.0	0.0	0.0	1	1	0.0	5	0.0	0.0	0.0	0.0	0.0	0.0	0.0
Bacteria	Actinobacteria	Actinobacteria	Corynebacteriales	Corynebacteriaceae	Corynebacterium	Corynebacterium resistens DSM 45100	0.0	0.0	0.0	0.0	0.0	0.0	2	0.0	0.0	0.0	0.0	0.0	0.0	0.0
Bacteria	Actinobacteria	Actinobacteria	Corynebacteriales	Corynebacteriaceae	Corynebacterium	Corynebacterium sp. 1170	0.0	0.0	0.0	0.0	0.0	0.0	0.0	0.0	0.0	0.0	0.0	0.0	1	0.0
Bacteria	Actinobacteria	Actinobacteria	Corynebacteriales	Corynebacteriaceae	Corynebacterium	Corynebacterium sp. 2396	0.0	0.0	0.0	0.0	0.0	0.0	0.0	0.0	0.0	0.0	1	0.0	0.0	0.0
Bacteria	Actinobacteria	Actinobacteria	Corynebacteriales	Corynebacteriaceae	Corynebacterium	Corynebacterium stationis	0.0	0.0	1	0.0	0.0	0.0	0.0	0.0	0.0	0.0	0.0	0.0	0.0	0.0
Bacteria	Actinobacteria	Actinobacteria	Corynebacteriales	Corynebacteriaceae	Corynebacterium	Corynebacterium testudinoris	0.0	0.0	0.0	0.0	1	0.0	2	0.0	0.0	0.0	0.0	0.0	0.0	0.0
Bacteria	Actinobacteria	Actinobacteria	Corynebacteriales	Corynebacteriaceae	Corynebacterium	Corynebacterium urealyticum	0.0	0.0	0.0	0.0	1	0.0	3	0.0	0.0	0.0	0.0	0.0	0.0	0.0
Bacteria	Actinobacteria	Actinobacteria	Corynebacteriales	Corynebacteriaceae	Corynebacterium	Corynebacterium variabile DSM 44702	0.0	0.0	0.0	0.0	0.0	0.0	4	0.0	0.0	0.0	1	0.0	0.0	0.0
Bacteria	Actinobacteria	Actinobacteria	Corynebacteriales	Corynebacteriaceae	Corynebacterium	Corynebacterium xerosis	0.0	0.0	0.0	0.0	2	0.0	0.0	0.0	0.0	0.0	0.0	0.0	0.0	0.0
Bacteria	Actinobacteria	Actinobacteria	Corynebacteriales	Corynebacteriaceae	Corynebacterium	Unclassified Corynebacterium	4	2	49	46	240	29	1358	3	3	5	8	13	3	1
Bacteria	Actinobacteria	Actinobacteria	Corynebacteriales	Corynebacteriaceae	Unclassified Corynebacteriaceae		0.0	0.0	0.0	0.0	0.0	0.0	0.0	2	0.0	0.0	0.0	0.0	0.0	0.0
Bacteria	Actinobacteria	Actinobacteria	Corynebacteriales	Dietziaceae	Dietzia	Dietzia sp. H0B	0.0	0.0	0.0	0.0	2	0.0	0.0	0.0	0.0	0.0	0.0	0.0	0.0	0.0
Bacteria	Actinobacteria	Actinobacteria	Corynebacteriales	Dietziaceae	Dietzia	Dietzia sp. MI-1.2 V3	0.0	0.0	0.0	0.0	0.0	0.0	0.0	0.0	0.0	0.0	0.0	1	0.0	0.0
Bacteria	Actinobacteria	Actinobacteria	Corynebacteriales	Dietziaceae	Dietzia	Unclassified Dietzia	0.0	0.0	10	12	52	20	266	0.0	0.0	1	1	15	12	11
Bacteria	Actinobacteria	Actinobacteria	Corynebacteriales	Millisia brevis	Unclassified Millisia brevis		0.0	0.0	0.0	0.0	0.0	0.0	1	0.0	0.0	0.0	0.0	0.0	0.0	0.0
Bacteria	Actinobacteria	Actinobacteria	Corynebacteriales	Mycobacteriaceae	Amycolicicoccus	Unclassified Amycolicicoccus	0.0	0.0	0.0	0.0	0.0	0.0	0.0	1	1	0.0	0.0	0.0	0.0	0.0
Bacteria	Actinobacteria	Actinobacteria	Corynebacteriales	Mycobacteriaceae	Mycobacterium	Mycobacterium colombiense	1	0.0	0.0	0.0	0.0	0.0	0.0	0.0	0.0	0.0	0.0	0.0	0.0	0.0
Bacteria	Actinobacteria	Actinobacteria	Corynebacteriales	Mycobacteriaceae	Mycobacterium	Mycobacterium elephantis	0.0	1	0.0	0.0	0.0	0.0	0.0	0.0	0.0	0.0	0.0	0.0	0.0	0.0
Bacteria	Actinobacteria	Actinobacteria	Corynebacteriales	Mycobacteriaceae	Mycobacterium	Mycobacterium shinjukuense	0.0	0.0	0.0	0.0	0.0	0.0	0.0	2	2	0.0	0.0	0.0	0.0	0.0
Bacteria	Actinobacteria	Actinobacteria	Corynebacteriales	Mycobacteriaceae	Mycobacterium	Mycobacterium sp. JS623	0.0	0.0	0.0	0.0	0.0	0.0	0.0	1	0.0	0.0	0.0	0.0	0.0	0.0
Bacteria	Actinobacteria	Actinobacteria	Corynebacteriales	Mycobacteriaceae	Mycobacterium	Mycobacterium sp. JS624	0.0	0.0	0.0	0.0	0.0	0.0	0.0	0.0	0.0	0.0	0.0	1	0.0	0.0
Bacteria	Actinobacteria	Actinobacteria	Corynebacteriales	Mycobacteriaceae	Mycobacterium	Mycobacterium tilburgii	0.0	1	0.0	0.0	0.0	0.0	0.0	0.0	0.0	0.0	0.0	0.0	0.0	0.0
Bacteria	Actinobacteria	Actinobacteria	Corynebacteriales	Mycobacteriaceae	Mycobacterium	Unclassified Mycobacterium	47	28	25	17	21	46	36	31	29	34	16	16	27	30
Bacteria	Actinobacteria	Actinobacteria	Corynebacteriales	Mycobacteriaceae	Unclassified Mycobacteriaceae		0.0	0.0	0.0	0.0	1	1	1	0.0	0.0	0.0	0.0	1	1	0.0
Bacteria	Actinobacteria	Actinobacteria	Corynebacteriales	Nocardiaceae	Gordonia	Unclassified Gordonia	1	2	3	3	13	34	8	2	1	0.0	1	0.0	2	3
Bacteria	Actinobacteria	Actinobacteria	Corynebacteriales	Nocardiaceae	Nocardia	Nocardia arthritidis	0.0	2	0.0	0.0	0.0	1	0.0	0.0	0.0	0.0	0.0	0.0	0.0	0.0
Bacteria	Actinobacteria	Actinobacteria	Corynebacteriales	Nocardiaceae	Nocardia	Nocardia beijingensis	0.0	0.0	0.0	0.0	0.0	0.0	0.0	0.0	0.0	0.0	0.0	0.0	0.0	1
Bacteria	Actinobacteria	Actinobacteria	Corynebacteriales	Nocardiaceae	Nocardia	Nocardia harenae	0.0	0.0	0.0	0.0	0.0	0.0	0.0	0.0	0.0	0.0	0.0	1	0.0	0.0
Bacteria	Actinobacteria	Actinobacteria	Corynebacteriales	Nocardiaceae	Nocardia	Nocardia nova	0.0	0.0	0.0	1	0.0	0.0	0.0	0.0	0.0	0.0	0.0	0.0	0.0	0.0
Bacteria	Actinobacteria	Actinobacteria	Corynebacteriales	Nocardiaceae	Nocardia	Nocardia pseudobrasiliensis	0.0	0.0	0.0	0.0	0.0	0.0	0.0	0.0	1	0.0	0.0	0.0	0.0	1
Bacteria	Actinobacteria	Actinobacteria	Corynebacteriales	Nocardiaceae	Nocardia	Nocardia sp. IMCC12749	0.0	0.0	0.0	0.0	0.0	0.0	0.0	0.0	0.0	1	0.0	0.0	0.0	0.0
Bacteria	Actinobacteria	Actinobacteria	Corynebacteriales	Nocardiaceae	Nocardia	Unclassified Nocardia	1	3	4	12	10	17	14	0.0	7	2	2	6	9	6
Bacteria	Actinobacteria	Actinobacteria	Corynebacteriales	Nocardiaceae	Rhodococcus	Rhodococcus equi	1	0.0	0.0	1	2	0.0	2	0.0	0.0	0.0	0.0	0.0	0.0	0.0
Bacteria	Actinobacteria	Actinobacteria	Corynebacteriales	Nocardiaceae	Rhodococcus	Rhodococcus erythropolis PR4	0.0	0.0	0.0	0.0	1	1	0.0	0.0	0.0	0.0	0.0	0.0	0.0	0.0
Bacteria	Actinobacteria	Actinobacteria	Corynebacteriales	Nocardiaceae	Rhodococcus	Rhodococcus opacus B4	0.0	0.0	2	7	7	11	6	0.0	0.0	2	0.0	1	0.0	3
Bacteria	Actinobacteria	Actinobacteria	Corynebacteriales	Nocardiaceae	Rhodococcus	Rhodococcus rhodnii	0.0	0.0	0.0	0.0	0.0	1	0.0	0.0	0.0	0.0	0.0	0.0	0.0	0.0
Bacteria	Actinobacteria	Actinobacteria	Corynebacteriales	Nocardiaceae	Rhodococcus	Rhodococcus rhodochrous	0.0	0.0	1	6	9	14	6	0.0	0.0	0.0	0.0	0.0	0.0	0.0
Bacteria	Actinobacteria	Actinobacteria	Corynebacteriales	Nocardiaceae	Rhodococcus	Unclassified Rhodococcus	3	4	115	302	768	802	546	2	1	42	5	34	30	41
Bacteria	Actinobacteria	Actinobacteria	Corynebacteriales	Nocardiaceae	Smaragdicoccus	Smaragdicoccus niigatensis	0.0	1	0.0	0.0	1	0.0	0.0	0.0	0.0	0.0	0.0	0.0	0.0	0.0
Bacteria	Actinobacteria	Actinobacteria	Corynebacteriales	Nocardiaceae	Unclassified Nocardiaceae		10	7	24	51	104	110	66	10	8	10	2	6	7	11
Bacteria	Actinobacteria	Actinobacteria	Corynebacteriales	Nocardiaceae	Williamsia	Unclassified Williamsia	0.0	0.0	1	0.0	0.0	0.0	0.0	0.0	0.0	0.0	0.0	0.0	1	0.0
Bacteria	Actinobacteria	Actinobacteria	Corynebacteriales	Segniliparaceae	Segniliparus	Unclassified Segniliparus	2	0.0	0.0	0.0	0.0	0.0	0.0	0.0	0.0	0.0	0.0	0.0	0.0	0.0
Bacteria	Actinobacteria	Actinobacteria	Corynebacteriales	Tsukamurellaceae	Tsukamurella	Unclassified Tsukamurella	1	0.0	0.0	0.0	1	0.0	0.0	1	1	0.0	0.0	0.0	0.0	0.0
Bacteria	Actinobacteria	Actinobacteria	Corynebacteriales	Unclassified Corynebacteriales			20	16	24	28	61	43	114	18	24	18	15	6	9	20
Bacteria	Actinobacteria	Actinobacteria	Frankiales	Acidothermaceae	Acidothermus	Acidothermus cellulolyticus 11B	0.0	0.0	0.0	0.0	0.0	0.0	0.0	0.0	0.0	0.0	0.0	0.0	1	0.0
Bacteria	Actinobacteria	Actinobacteria	Frankiales	Acidothermaceae	Acidothermus	Unclassified Acidothermus	1	0.0	1	0.0	0.0	0.0	0.0	2	0.0	1	1	0.0	1	1
Bacteria	Actinobacteria	Actinobacteria	Frankiales	Cryptosporangiaceae	Cryptosporangium	Cryptosporangium japonicum	0.0	0.0	0.0	1	0.0	0.0	0.0	0.0	1	0.0	0.0	0.0	1	0.0
Bacteria	Actinobacteria	Actinobacteria	Frankiales	Cryptosporangiaceae	Cryptosporangium	Cryptosporangium sp. HBUM 171259	0.0	0.0	0.0	0.0	0.0	0.0	0.0	1	1	0.0	0.0	1	0.0	0.0
Bacteria	Actinobacteria	Actinobacteria	Frankiales	Cryptosporangiaceae	Cryptosporangium	Unclassified Cryptosporangium	3	2	1	2	1	5	0.0	1	2	0.0	0.0	1	1	5
Bacteria	Actinobacteria	Actinobacteria	Frankiales	Cryptosporangiaceae	Fodinicola	Fodinicola feengrottensis	1	0.0	0.0	0.0	0.0	0.0	0.0	1	0.0	0.0	0.0	0.0	0.0	0.0
Bacteria	Actinobacteria	Actinobacteria	Frankiales	Cryptosporangiaceae	Fodinicola	Fodinicola sp. HKI 0511	0.0	0.0	0.0	0.0	0.0	0.0	0.0	0.0	0.0	1	0.0	0.0	0.0	0.0
Bacteria	Actinobacteria	Actinobacteria	Frankiales	Cryptosporangiaceae	Unclassified Cryptosporangiaceae		4	0.0	0.0	0.0	0.0	0.0	0.0	2	0.0	1	0.0	0.0	0.0	0.0
Bacteria	Actinobacteria	Actinobacteria	Frankiales	Frankiaceae	Frankia	Actinomycetales bacterium Gsoil 1621	0.0	0.0	0.0	0.0	0.0	0.0	0.0	1	0.0	0.0	0.0	0.0	0.0	0.0
Bacteria	Actinobacteria	Actinobacteria	Frankiales	Frankiaceae	Frankia	Frankia alni ACN14a	0.0	0.0	0.0	0.0	0.0	0.0	0.0	1	0.0	0.0	0.0	0.0	0.0	0.0
Bacteria	Actinobacteria	Actinobacteria	Frankiales	Frankiaceae	Frankia	Frankia sp.	2	0.0	0.0	1	0.0	0.0	0.0	0.0	2	5	0.0	1	1	2
Bacteria	Actinobacteria	Actinobacteria	Frankiales	Frankiaceae	Frankia	Frankia sp. CN3	1	0.0	0.0	0.0	0.0	0.0	0.0	0.0	0.0	0.0	0.0	1	0.0	0.0
Bacteria	Actinobacteria	Actinobacteria	Frankiales	Frankiaceae	Frankia	Frankia sp. FMr61	0.0	0.0	0.0	0.0	0.0	0.0	0.0	0.0	1	0.0	0.0	0.0	0.0	0.0
Bacteria	Actinobacteria	Actinobacteria	Frankiales	Frankiaceae	Frankia	Kaistibacter ginsenosidimutans	3	0.0	0.0	0.0	0.0	0.0	0.0	1	0.0	0.0	0.0	0.0	1	0.0
Bacteria	Actinobacteria	Actinobacteria	Frankiales	Frankiaceae	Frankia	Unclassified Frankia	42	20	10	6	6	10	2	27	27	13	7	7	7	10
Bacteria	Actinobacteria	Actinobacteria	Frankiales	Frankiaceae	Frankia	bacterium Ellin347	0.0	0.0	0.0	0.0	0.0	0.0	0.0	1	1	0.0	0.0	1	0.0	0.0
Bacteria	Actinobacteria	Actinobacteria	Frankiales	Frankiaceae	Frankia	bacterium Ellin6090	0.0	0.0	1	0.0	0.0	0.0	0.0	0.0	1	0.0	0.0	0.0	0.0	0.0
Bacteria	Actinobacteria	Actinobacteria	Frankiales	Frankiaceae	Unclassified Frankiaceae		2	0.0	0.0	0.0	0.0	0.0	1	1	0.0	0.0	0.0	0.0	0.0	0.0
Bacteria	Actinobacteria	Actinobacteria	Frankiales	Geodermatophilaceae	Blastococcus	Blastococcus aggregatus	0.0	0.0	0.0	1	0.0	0.0	0.0	0.0	0.0	0.0	1	1	0.0	0.0
Bacteria	Actinobacteria	Actinobacteria	Frankiales	Geodermatophilaceae	Blastococcus	Blastococcus jejuensis	2	3	0.0	1	0.0	1	0.0	0.0	1	0.0	0.0	0.0	1	0.0
Bacteria	Actinobacteria	Actinobacteria	Frankiales	Geodermatophilaceae	Blastococcus	Blastococcus saxobsidens	2	0.0	4	2	0.0	1	0.0	3	1	4	2	0.0	2	1
Bacteria	Actinobacteria	Actinobacteria	Frankiales	Geodermatophilaceae	Blastococcus	Blastococcus saxobsidens DD2	36	37	21	13	14	12	11	29	34	10	3	11	10	12
Bacteria	Actinobacteria	Actinobacteria	Frankiales	Geodermatophilaceae	Blastococcus	Blastococcus sp. BC412	2	4	4	2	2	5	1	2	5	1	0.0	1	3	1
Bacteria	Actinobacteria	Actinobacteria	Frankiales	Geodermatophilaceae	Blastococcus	Blastococcus sp. BC521	1	0.0	1	1	0.0	0.0	1	0.0	0.0	0.0	1	0.0	0.0	0.0
Bacteria	Actinobacteria	Actinobacteria	Frankiales	Geodermatophilaceae	Blastococcus	Blastococcus sp. GB5	0.0	1	1	0.0	1	0.0	0.0	4	2	1	0.0	2	0.0	0.0
Bacteria	Actinobacteria	Actinobacteria	Frankiales	Geodermatophilaceae	Blastococcus	Blastococcus sp. YIM 68236	0.0	3	0.0	0.0	1	1	0.0	1	0.0	0.0	1	0.0	0.0	1
Bacteria	Actinobacteria	Actinobacteria	Frankiales	Geodermatophilaceae	Blastococcus	Geodermatophilus sp. OS1-28	0.0	1	1	0.0	0.0	1	0.0	1	1	0.0	0.0	1	1	0.0
Bacteria	Actinobacteria	Actinobacteria	Frankiales	Geodermatophilaceae	Blastococcus	Unclassified Blastococcus	350	315	159	132	148	159	92	187	235	60	37	89	96	93
Bacteria	Actinobacteria	Actinobacteria	Frankiales	Geodermatophilaceae	Geodermatophilus	Geodermatophilus	7	5	7	3	5	1	2	1	8	0.0	2	1	2	1
Bacteria	Actinobacteria	Actinobacteria	Frankiales	Geodermatophilaceae	Geodermatophilus	Geodermatophilus obscurus	299	300	168	141	129	85	71	264	319	159	130	137	147	116
Bacteria	Actinobacteria	Actinobacteria	Frankiales	Geodermatophilaceae	Geodermatophilus	Geodermatophilus obscurus DSM 43160	18	14	12	3	6	8	5	10	19	12	4	8	8	10
Bacteria	Actinobacteria	Actinobacteria	Frankiales	Geodermatophilaceae	Geodermatophilus	Geodermatophilus sp. CPCC201356	5	12	7	4	3	4	1	4	2	2	1	1	4	4
Bacteria	Actinobacteria	Actinobacteria	Frankiales	Geodermatophilaceae	Geodermatophilus	Geodermatophilus sp. YIM 75980	1	2	1	1	0.0	1	0.0	2	1	0.0	2	0.0	3	1
Bacteria	Actinobacteria	Actinobacteria	Frankiales	Geodermatophilaceae	Geodermatophilus	Geodermatophilus sp. lzl_geo	0.0	0.0	0.0	0.0	0.0	0.0	1	0.0	0.0	0.0	0.0	1	0.0	0.0
Bacteria	Actinobacteria	Actinobacteria	Frankiales	Geodermatophilaceae	Geodermatophilus	Unclassified Geodermatophilus	248	261	145	98	105	71	65	214	289	123	107	99	132	102
Bacteria	Actinobacteria	Actinobacteria	Frankiales	Geodermatophilaceae	Modestobacter	Actinotelluria brasiliensis	1	0.0	0.0	1	2	0.0	0.0	3	0.0	0.0	3	0.0	0.0	0.0
Bacteria	Actinobacteria	Actinobacteria	Frankiales	Geodermatophilaceae	Modestobacter	Geodermatophilus	4	0.0	1	0.0	2	0.0	0.0	1	3	1	0.0	0.0	0.0	4
Bacteria	Actinobacteria	Actinobacteria	Frankiales	Geodermatophilaceae	Modestobacter	Modestobacter marinus	1	0.0	0.0	0.0	1	0.0	0.0	0.0	0.0	0.0	0.0	0.0	0.0	0.0
Bacteria	Actinobacteria	Actinobacteria	Frankiales	Geodermatophilaceae	Modestobacter	Modestobacter multiseptatus	0.0	2	0.0	0.0	0.0	0.0	0.0	1	0.0	0.0	0.0	0.0	0.0	0.0
Bacteria	Actinobacteria	Actinobacteria	Frankiales	Geodermatophilaceae	Modestobacter	Modestobacter sp. BMG5726	0.0	0.0	0.0	0.0	0.0	0.0	0.0	0.0	0.0	0.0	1	0.0	0.0	0.0
Bacteria	Actinobacteria	Actinobacteria	Frankiales	Geodermatophilaceae	Modestobacter	Modestobacter sp. BMG5737	0.0	0.0	0.0	1	0.0	0.0	0.0	0.0	0.0	0.0	0.0	0.0	0.0	0.0
Bacteria	Actinobacteria	Actinobacteria	Frankiales	Geodermatophilaceae	Modestobacter	Modestobacter sp. CNJ794 PL04	0.0	2	0.0	0.0	0.0	0.0	0.0	0.0	0.0	0.0	0.0	0.0	0.0	0.0
Bacteria	Actinobacteria	Actinobacteria	Frankiales	Geodermatophilaceae	Modestobacter	Modestobacter sp. R-36506	1	1	0.0	0.0	0.0	0.0	0.0	0.0	0.0	0.0	0.0	1	0.0	0.0
Bacteria	Actinobacteria	Actinobacteria	Frankiales	Geodermatophilaceae	Modestobacter	Unclassified Modestobacter	134	115	78	60	49	41	23	81	100	17	23	33	21	37
Bacteria	Actinobacteria	Actinobacteria	Frankiales	Geodermatophilaceae	Unclassified Geodermatophilaceae		1386	1383	695	573	501	448	272	1005	1166	440	336	412	479	469
Bacteria	Actinobacteria	Actinobacteria	Frankiales	Nakamurellaceae	Humicoccus	Humicoccus flavidus	0.0	0.0	0.0	0.0	0.0	0.0	0.0	0.0	1	0.0	0.0	0.0	0.0	0.0
Bacteria	Actinobacteria	Actinobacteria	Frankiales	Nakamurellaceae	Nakamurella	Nakamurella multipartita	3	0.0	0.0	0.0	0.0	0.0	0.0	1	0.0	0.0	0.0	0.0	0.0	0.0
Bacteria	Actinobacteria	Actinobacteria	Frankiales	Nakamurellaceae	Nakamurella	Unclassified Nakamurella	1	0.0	0.0	0.0	0.0	0.0	0.0	0.0	1	1	0.0	0.0	1	0.0
Bacteria	Actinobacteria	Actinobacteria	Frankiales	Nakamurellaceae	Nakamurella	actinobacterium R-36375	0.0	0.0	0.0	0.0	0.0	0.0	0.0	0.0	1	0.0	0.0	0.0	0.0	0.0
Bacteria	Actinobacteria	Actinobacteria	Frankiales	Nakamurellaceae	Saxeibacter	Unclassified Saxeibacter	4	6	4	1	0.0	1	1	0.0	1	0.0	0.0	1	4	1
Bacteria	Actinobacteria	Actinobacteria	Frankiales	Nakamurellaceae	Unclassified Nakamurellaceae		1	2	5	1	0.0	0.0	0.0	2	8	1	4	3	4	2
Bacteria	Actinobacteria	Actinobacteria	Frankiales	Sporichthyaceae	Sporichthya	Sporichthya polymorpha	0.0	0.0	0.0	0.0	1	0.0	0.0	1	1	0.0	0.0	2	0.0	0.0
Bacteria	Actinobacteria	Actinobacteria	Frankiales	Sporichthyaceae	Sporichthya	Unclassified Sporichthya	2	1	0.0	0.0	0.0	0.0	0.0	0.0	1	0.0	0.0	0.0	0.0	0.0
Bacteria	Actinobacteria	Actinobacteria	Frankiales	Unclassified Frankiales			102	78	41	23	27	39	23	71	98	38	24	31	31	37
Bacteria	Actinobacteria	Actinobacteria	Glycomycetales	Glycomycetaceae	Glycomyces	Unclassified Glycomyces	0.0	0.0	0.0	0.0	0.0	2	0.0	0.0	1	1	0.0	0.0	1	0.0
Bacteria	Actinobacteria	Actinobacteria	Kineosporiales	Kineosporiaceae	Angustibacter	Angustibacter luteus	0.0	0.0	0.0	0.0	1	1	0.0	0.0	0.0	1	0.0	0.0	0.0	0.0
Bacteria	Actinobacteria	Actinobacteria	Kineosporiales	Kineosporiaceae	Angustibacter	bacterium Ellin5251	6	0.0	0.0	1	1	1	0.0	0.0	0.0	0.0	0.0	0.0	0.0	0.0
Bacteria	Actinobacteria	Actinobacteria	Kineosporiales	Kineosporiaceae	Kineococcus	Kineococcus radiotolerans SRS30216	0.0	2	4	1	0.0	0.0	2	1	0.0	0.0	0.0	0.0	2	1
Bacteria	Actinobacteria	Actinobacteria	Kineosporiales	Kineosporiaceae	Kineococcus	Kineococcus sp. RP-B16	0.0	0.0	0.0	0.0	0.0	0.0	0.0	1	0.0	0.0	0.0	0.0	0.0	0.0
Bacteria	Actinobacteria	Actinobacteria	Kineosporiales	Kineosporiaceae	Kineococcus	Kineococcus-like bacterium AS2960	0.0	0.0	0.0	0.0	0.0	0.0	0.0	0.0	1	0.0	0.0	0.0	0.0	0.0
Bacteria	Actinobacteria	Actinobacteria	Kineosporiales	Kineosporiaceae	Kineococcus	Kineococcus-like bacterium AS2964	0.0	0.0	0.0	0.0	0.0	0.0	0.0	1	0.0	0.0	0.0	0.0	0.0	0.0
Bacteria	Actinobacteria	Actinobacteria	Kineosporiales	Kineosporiaceae	Kineococcus	Kineococcus-like bacterium AS2988	0.0	1	1	0.0	1	0.0	0.0	0.0	0.0	0.0	1	0.0	0.0	0.0
Bacteria	Actinobacteria	Actinobacteria	Kineosporiales	Kineosporiaceae	Kineococcus	Kineococcus-like bacterium AS3088	0.0	0.0	1	0.0	0.0	0.0	0.0	0.0	0.0	0.0	0.0	0.0	0.0	0.0
Bacteria	Actinobacteria	Actinobacteria	Kineosporiales	Kineosporiaceae	Kineococcus	Kineococcus-like bacterium AS3635	1	0.0	0.0	0.0	0.0	0.0	0.0	0.0	0.0	0.0	0.0	0.0	0.0	0.0
Bacteria	Actinobacteria	Actinobacteria	Kineosporiales	Kineosporiaceae	Kineococcus	Unclassified Kineococcus	4	6	7	3	7	4	2	6	10	4	1	5	5	4
Bacteria	Actinobacteria	Actinobacteria	Kineosporiales	Kineosporiaceae	Kineosporia	Kineosporia aurantiaca	1	5	2	1	2	2	1	4	3	1	2	0.0	1	1
Bacteria	Actinobacteria	Actinobacteria	Kineosporiales	Kineosporiaceae	Kineosporia	Kineosporia rhamnosa	0.0	0.0	0.0	0.0	0.0	0.0	0.0	1	0.0	0.0	0.0	0.0	0.0	0.0
Bacteria	Actinobacteria	Actinobacteria	Kineosporiales	Kineosporiaceae	Kineosporia	Kineosporia rhizophila	0.0	0.0	0.0	0.0	0.0	0.0	0.0	0.0	0.0	0.0	0.0	0.0	0.0	1
Bacteria	Actinobacteria	Actinobacteria	Kineosporiales	Kineosporiaceae	Kineosporia	Unclassified Kineosporia	3	5	1	0.0	0.0	1	0.0	6	7	3	1	3	2	6
Bacteria	Actinobacteria	Actinobacteria	Kineosporiales	Kineosporiaceae	Pseudokineococcus	Janibacter sp. IV-75	1	0.0	0.0	0.0	0.0	0.0	0.0	0.0	0.0	0.0	0.0	0.0	0.0	0.0
Bacteria	Actinobacteria	Actinobacteria	Kineosporiales	Kineosporiaceae	Pseudokineococcus	Jannaschia sp. psc3	0.0	0.0	1	0.0	0.0	0.0	0.0	0.0	0.0	0.0	0.0	0.0	0.0	0.0
Bacteria	Actinobacteria	Actinobacteria	Kineosporiales	Kineosporiaceae	Pseudokineococcus	Pseudokineococcus marinus	0.0	0.0	0.0	0.0	0.0	0.0	0.0	0.0	0.0	0.0	1	0.0	0.0	0.0
Bacteria	Actinobacteria	Actinobacteria	Kineosporiales	Kineosporiaceae	Pseudokineococcus	Unclassified Pseudokineococcus	1	0.0	1	0.0	1	0.0	1	3	1	0.0	0.0	0.0	0.0	0.0
Bacteria	Actinobacteria	Actinobacteria	Kineosporiales	Kineosporiaceae	Quadrisphaera	Cellulomonas sp. NII-1013	0.0	2	1	0.0	0.0	0.0	0.0	1	0.0	0.0	0.0	2	0.0	0.0
Bacteria	Actinobacteria	Actinobacteria	Kineosporiales	Kineosporiaceae	Quadrisphaera	Frankiaceae gen. sp. G10	0.0	1	0.0	1	1	0.0	0.0	0.0	0.0	0.0	0.0	0.0	0.0	0.0
Bacteria	Actinobacteria	Actinobacteria	Kineosporiales	Kineosporiaceae	Quadrisphaera	Kineosporia sp. 1P06MB	0.0	0.0	0.0	0.0	0.0	0.0	0.0	0.0	1	0.0	0.0	0.0	0.0	0.0
Bacteria	Actinobacteria	Actinobacteria	Kineosporiales	Kineosporiaceae	Quadrisphaera	Unclassified Quadrisphaera	0.0	0.0	0.0	0.0	0.0	0.0	1	0.0	0.0	0.0	0.0	0.0	0.0	0.0
Bacteria	Actinobacteria	Actinobacteria	Kineosporiales	Kineosporiaceae	Unclassified Kineosporiaceae		43	32	15	16	8	9	29	36	34	8	13	4	10	18
Bacteria	Actinobacteria	Actinobacteria	Kineosporiales	Kineosporiaceae	bacterium Ellin5024	Unclassified bacterium Ellin5024	5	6	1	0.0	1	2	1	1	2	1	0.0	0.0	2	2
Bacteria	Actinobacteria	Actinobacteria	Kineosporiales	Unclassified Kineosporiales			3	10	3	1	0.0	1	1	5	4	0.0	0.0	0.0	1	0.0
Bacteria	Actinobacteria	Actinobacteria	Micrococcales	Beutenbergiaceae	Miniimonas	Miniimonas arenae	0.0	1	0.0	0.0	0.0	0.0	0.0	1	0.0	0.0	0.0	0.0	0.0	0.0
Bacteria	Actinobacteria	Actinobacteria	Micrococcales	Beutenbergiaceae	Salana	Unclassified Salana	1	0.0	0.0	0.0	0.0	0.0	0.0	0.0	0.0	0.0	0.0	0.0	0.0	0.0
Bacteria	Actinobacteria	Actinobacteria	Micrococcales	Beutenbergiaceae	Unclassified Beutenbergiaceae		3	1	1	0.0	1	0.0	0.0	0.0	0.0	0.0	0.0	0.0	0.0	0.0
Bacteria	Actinobacteria	Actinobacteria	Micrococcales	Bogoriellaceae	Bogoriella	Bogoriella caseolytica	0.0	0.0	0.0	0.0	0.0	0.0	1	0.0	0.0	0.0	0.0	0.0	0.0	0.0
Bacteria	Actinobacteria	Actinobacteria	Micrococcales	Bogoriellaceae	Georgenia	Georgenia ferrireducens	0.0	0.0	0.0	0.0	1	0.0	0.0	0.0	0.0	0.0	0.0	0.0	0.0	0.0
Bacteria	Actinobacteria	Actinobacteria	Micrococcales	Bogoriellaceae	Georgenia	Georgenia muralis	2	0.0	1	0.0	0.0	0.0	0.0	0.0	0.0	0.0	0.0	1	0.0	0.0
Bacteria	Actinobacteria	Actinobacteria	Micrococcales	Bogoriellaceae	Georgenia	Georgenia ruanii	0.0	0.0	0.0	0.0	0.0	0.0	1	0.0	0.0	0.0	0.0	0.0	0.0	0.0
Bacteria	Actinobacteria	Actinobacteria	Micrococcales	Bogoriellaceae	Georgenia	Georgenia sp. swa-35	0.0	0.0	0.0	0.0	2	0.0	1	0.0	0.0	0.0	0.0	0.0	0.0	0.0
Bacteria	Actinobacteria	Actinobacteria	Micrococcales	Bogoriellaceae	Georgenia	Unclassified Georgenia	3	1	3	22	84	36	277	1	1	2	3	16	10	10
Bacteria	Actinobacteria	Actinobacteria	Micrococcales	Brevibacteriaceae	Brevibacterium	Brevibacterium paucivorans	0.0	0.0	0.0	0.0	0.0	0.0	3	0.0	0.0	0.0	0.0	0.0	0.0	0.0
Bacteria	Actinobacteria	Actinobacteria	Micrococcales	Brevibacteriaceae	Brevibacterium	Brevibacterium sp. 2C6-41	0.0	0.0	0.0	0.0	0.0	0.0	1	0.0	0.0	0.0	0.0	0.0	0.0	0.0
Bacteria	Actinobacteria	Actinobacteria	Micrococcales	Brevibacteriaceae	Brevibacterium	Brevibacterium sp. JC43	0.0	0.0	0.0	0.0	0.0	0.0	2	0.0	0.0	0.0	0.0	0.0	0.0	0.0
Bacteria	Actinobacteria	Actinobacteria	Micrococcales	Brevibacteriaceae	Brevibacterium	Unclassified Brevibacterium	1	0.0	0.0	0.0	2	2	39	0.0	0.0	0.0	0.0	1	2	0.0
Bacteria	Actinobacteria	Actinobacteria	Micrococcales	Cellulomonadaceae	Actinotalea	Unclassified Actinotalea	1	2	1	0.0	1	2	2	2	0.0	0.0	0.0	0.0	0.0	1
Bacteria	Actinobacteria	Actinobacteria	Micrococcales	Cellulomonadaceae	Cellulomonas	Cellulomonadaceae str. KB8	0.0	0.0	0.0	0.0	0.0	0.0	0.0	0.0	1	0.0	0.0	0.0	0.0	0.0
Bacteria	Actinobacteria	Actinobacteria	Micrococcales	Cellulomonadaceae	Cellulomonas	Cellulomonas aerilata	7	3	1	1	2	0.0	1	2	4	1	2	0.0	0.0	0.0
Bacteria	Actinobacteria	Actinobacteria	Micrococcales	Cellulomonadaceae	Cellulomonas	Cellulomonas cellasea	0.0	0.0	0.0	0.0	0.0	4	0.0	0.0	0.0	0.0	0.0	0.0	1	3
Bacteria	Actinobacteria	Actinobacteria	Micrococcales	Cellulomonadaceae	Cellulomonas	Cellulomonas flavigena DSM 20109	0.0	0.0	0.0	0.0	0.0	1	0.0	0.0	0.0	0.0	0.0	0.0	1	0.0
Bacteria	Actinobacteria	Actinobacteria	Micrococcales	Cellulomonadaceae	Cellulomonas	Cellulomonas hominis	0.0	0.0	0.0	0.0	1	0.0	5	0.0	0.0	0.0	0.0	0.0	0.0	0.0
Bacteria	Actinobacteria	Actinobacteria	Micrococcales	Cellulomonadaceae	Cellulomonas	Cellulomonas persica	0.0	0.0	0.0	0.0	0.0	0.0	0.0	0.0	0.0	0.0	0.0	0.0	1	0.0
Bacteria	Actinobacteria	Actinobacteria	Micrococcales	Cellulomonadaceae	Cellulomonas	Cellulomonas sp. Ellin161	0.0	0.0	0.0	0.0	0.0	0.0	0.0	0.0	0.0	1	0.0	0.0	0.0	0.0
Bacteria	Actinobacteria	Actinobacteria	Micrococcales	Cellulomonadaceae	Cellulomonas	Cellulomonas sp. PSSH1	0.0	0.0	0.0	0.0	0.0	0.0	1	0.0	0.0	0.0	0.0	0.0	0.0	0.0
Bacteria	Actinobacteria	Actinobacteria	Micrococcales	Cellulomonadaceae	Cellulomonas	Cellulomonas sp. X-118	0.0	0.0	0.0	0.0	0.0	0.0	0.0	1	0.0	0.0	0.0	0.0	0.0	0.0
Bacteria	Actinobacteria	Actinobacteria	Micrococcales	Cellulomonadaceae	Cellulomonas	Cellulomonas sp. m10-57	0.0	0.0	0.0	0.0	0.0	1	0.0	0.0	0.0	1	0.0	0.0	0.0	1
Bacteria	Actinobacteria	Actinobacteria	Micrococcales	Cellulomonadaceae	Cellulomonas	Unclassified Cellulomonas	117	52	28	20	18	37	17	43	47	10	3	12	26	33
Bacteria	Actinobacteria	Actinobacteria	Micrococcales	Cellulomonadaceae	Demequina	Unclassified Demequina	0.0	0.0	0.0	0.0	0.0	0.0	0.0	0.0	0.0	0.0	1	0.0	0.0	0.0
Bacteria	Actinobacteria	Actinobacteria	Micrococcales	Cellulomonadaceae	Oerskovia	Unclassified Oerskovia	1	0.0	0.0	0.0	0.0	0.0	0.0	0.0	0.0	0.0	0.0	0.0	0.0	0.0
Bacteria	Actinobacteria	Actinobacteria	Micrococcales	Cellulomonadaceae	Tropheryma	Unclassified Tropheryma	0.0	0.0	0.0	0.0	0.0	0.0	0.0	1	0.0	0.0	0.0	0.0	0.0	0.0
Bacteria	Actinobacteria	Actinobacteria	Micrococcales	Cellulomonadaceae	Unclassified Cellulomonadaceae		12	5	2	3	5	6	28	13	2	2	0.0	3	4	6
Bacteria	Actinobacteria	Actinobacteria	Micrococcales	Cellulosimicrobium sp. HY-12	Unclassified Cellulosimicrobium sp. HY-12		1	0.0	0.0	0.0	0.0	1	0.0	0.0	0.0	0.0	0.0	0.0	0.0	0.0
Bacteria	Actinobacteria	Actinobacteria	Micrococcales	Dermabacteraceae	Brachybacterium	Brachybacterium faecium DSM 4810	2	0.0	1	1	2	1	0.0	1	1	0.0	0.0	2	0.0	0.0
Bacteria	Actinobacteria	Actinobacteria	Micrococcales	Dermabacteraceae	Brachybacterium	Brachybacterium sp. SSCS6	0.0	0.0	0.0	0.0	0.0	0.0	2	0.0	0.0	0.0	0.0	0.0	2	0.0
Bacteria	Actinobacteria	Actinobacteria	Micrococcales	Dermabacteraceae	Brachybacterium	Brachybacterium squillarum M-6-3	0.0	0.0	0.0	0.0	0.0	0.0	1	0.0	0.0	0.0	0.0	0.0	0.0	0.0
Bacteria	Actinobacteria	Actinobacteria	Micrococcales	Dermabacteraceae	Brachybacterium	Unclassified Brachybacterium	0.0	0.0	0.0	1	2	3	47	0.0	1	0.0	0.0	2	1	0.0
Bacteria	Actinobacteria	Actinobacteria	Micrococcales	Dermabacteraceae	Unclassified Dermabacteraceae		0.0	0.0	0.0	0.0	0.0	1	2	0.0	0.0	0.0	0.0	0.0	0.0	0.0
Bacteria	Actinobacteria	Actinobacteria	Micrococcales	Dermacoccaceae	Kytococcus	Kytococcus sedentarius DSM 20547	0.0	2	0.0	0.0	1	0.0	0.0	1	1	1	0.0	0.0	0.0	0.0
Bacteria	Actinobacteria	Actinobacteria	Micrococcales	Dermacoccaceae	Kytococcus	Unclassified Kytococcus	0.0	0.0	0.0	0.0	0.0	1	0.0	0.0	0.0	0.0	0.0	0.0	0.0	0.0
Bacteria	Actinobacteria	Actinobacteria	Micrococcales	Dermacoccaceae	Unclassified Dermacoccaceae		1	0.0	0.0	0.0	1	1	1	0.0	0.0	0.0	0.0	0.0	0.0	0.0
Bacteria	Actinobacteria	Actinobacteria	Micrococcales	Dermatophilaceae	Mobilicoccus	Mobilicoccus pelagius NBRC 104925	0.0	0.0	0.0	1	0.0	0.0	5	0.0	0.0	0.0	0.0	0.0	0.0	0.0
Bacteria	Actinobacteria	Actinobacteria	Micrococcales	Dermatophilaceae	Unclassified Dermatophilaceae		0.0	0.0	0.0	0.0	2	0.0	13	0.0	0.0	0.0	1	2	0.0	0.0
Bacteria	Actinobacteria	Actinobacteria	Micrococcales	Intrasporangiaceae	Fodinibacter	marine actinobacterium YM25-85	0.0	0.0	1	0.0	0.0	0.0	0.0	0.0	0.0	0.0	0.0	0.0	0.0	0.0
Bacteria	Actinobacteria	Actinobacteria	Micrococcales	Intrasporangiaceae	Janibacter	Janibacter corallicola	0.0	0.0	0.0	0.0	0.0	0.0	1	0.0	0.0	0.0	0.0	0.0	0.0	0.0
Bacteria	Actinobacteria	Actinobacteria	Micrococcales	Intrasporangiaceae	Janibacter	Janibacter sp. SCSIO 10480	0.0	0.0	0.0	0.0	0.0	2	0.0	0.0	0.0	0.0	0.0	0.0	0.0	0.0
Bacteria	Actinobacteria	Actinobacteria	Micrococcales	Intrasporangiaceae	Janibacter	Unclassified Janibacter	2	1	1	0.0	3	10	13	1	1	0.0	0.0	0.0	1	1
Bacteria	Actinobacteria	Actinobacteria	Micrococcales	Intrasporangiaceae	Knoellia	Intrasporangiaceae bacterium LCK-2009.8	0.0	0.0	0.0	0.0	0.0	0.0	0.0	0.0	0.0	0.0	0.0	1	0.0	0.0
Bacteria	Actinobacteria	Actinobacteria	Micrococcales	Intrasporangiaceae	Knoellia	Janibacter sp. HTCC2649	1	0.0	0.0	0.0	1	0.0	0.0	0.0	0.0	0.0	0.0	0.0	0.0	0.0
Bacteria	Actinobacteria	Actinobacteria	Micrococcales	Intrasporangiaceae	Knoellia	Unclassified Knoellia	0.0	0.0	0.0	0.0	2	3	1	0.0	0.0	0.0	0.0	0.0	0.0	1
Bacteria	Actinobacteria	Actinobacteria	Micrococcales	Intrasporangiaceae	Ornithinimicrobium	Kribbia sp. JL1069	0.0	0.0	0.0	0.0	0.0	1	7	0.0	0.0	0.0	0.0	0.0	0.0	0.0
Bacteria	Actinobacteria	Actinobacteria	Micrococcales	Intrasporangiaceae	Ornithinimicrobium	Ornithinimicrobium sp. TUT1205	0.0	0.0	0.0	0.0	1	0.0	2	0.0	0.0	0.0	0.0	0.0	0.0	0.0
Bacteria	Actinobacteria	Actinobacteria	Micrococcales	Intrasporangiaceae	Ornithinimicrobium	Unclassified Ornithinimicrobium	0.0	0.0	0.0	4	27	8	65	0.0	0.0	1	0.0	6	1	1
Bacteria	Actinobacteria	Actinobacteria	Micrococcales	Intrasporangiaceae	Phycicoccus	Nostocoida aromativora	0.0	0.0	0.0	0.0	0.0	0.0	3	0.0	0.0	0.0	0.0	0.0	0.0	0.0
Bacteria	Actinobacteria	Actinobacteria	Micrococcales	Intrasporangiaceae	Phycicoccus	Phycicoccus sp. V2M29	0.0	1	0.0	0.0	0.0	0.0	0.0	0.0	0.0	0.0	0.0	0.0	0.0	0.0
Bacteria	Actinobacteria	Actinobacteria	Micrococcales	Intrasporangiaceae	Phycicoccus	Unclassified Phycicoccus	0.0	0.0	0.0	0.0	0.0	0.0	0.0	0.0	1	0.0	0.0	0.0	0.0	0.0
Bacteria	Actinobacteria	Actinobacteria	Micrococcales	Intrasporangiaceae	Serinicoccus	Unclassified Serinicoccus	0.0	0.0	0.0	1	0.0	0.0	0.0	0.0	0.0	0.0	0.0	1	0.0	0.0
Bacteria	Actinobacteria	Actinobacteria	Micrococcales	Intrasporangiaceae	Terrabacter	Terrabacter sp. PY2	0.0	0.0	1	0.0	0.0	0.0	0.0	0.0	0.0	1	0.0	0.0	0.0	0.0
Bacteria	Actinobacteria	Actinobacteria	Micrococcales	Intrasporangiaceae	Terrabacter	Unclassified Terrabacter	0.0	1	0.0	0.0	0.0	0.0	0.0	0.0	0.0	0.0	0.0	0.0	0.0	1
Bacteria	Actinobacteria	Actinobacteria	Micrococcales	Intrasporangiaceae	Tetrasphaera	Unclassified Tetrasphaera	1	1	0.0	0.0	0.0	1	0.0	0.0	0.0	0.0	0.0	0.0	0.0	0.0
Bacteria	Actinobacteria	Actinobacteria	Micrococcales	Intrasporangiaceae	Unclassified Intrasporangiaceae		18	11	5	11	44	57	123	4	3	6	1	15	9	7
Bacteria	Actinobacteria	Actinobacteria	Micrococcales	Jonesiaceae	Jonesia	Jonesia quinghaiensis	1	0.0	0.0	0.0	0.0	0.0	1	0.0	0.0	1	0.0	0.0	0.0	0.0
Bacteria	Actinobacteria	Actinobacteria	Micrococcales	Jonesiaceae	Jonesia	Unclassified Jonesia	0.0	0.0	0.0	0.0	0.0	0.0	1	0.0	0.0	0.0	0.0	0.0	0.0	0.0
Bacteria	Actinobacteria	Actinobacteria	Micrococcales	Microbacteriaceae	Agrococcus	Agrococcus sp. G4	0.0	0.0	0.0	0.0	0.0	0.0	1	0.0	0.0	0.0	0.0	0.0	0.0	0.0
Bacteria	Actinobacteria	Actinobacteria	Micrococcales	Microbacteriaceae	Agrococcus	Agrococcus terreus	0.0	1	0.0	0.0	0.0	0.0	0.0	0.0	0.0	0.0	0.0	0.0	0.0	0.0
Bacteria	Actinobacteria	Actinobacteria	Micrococcales	Microbacteriaceae	Agrococcus	Unclassified Agrococcus	4	6	17	19	45	14	45	1	3	1	2	10	6	6
Bacteria	Actinobacteria	Actinobacteria	Micrococcales	Microbacteriaceae	Agromyces	Agromyces sp. P27	0.0	0.0	0.0	0.0	0.0	0.0	0.0	0.0	0.0	1	0.0	0.0	0.0	0.0
Bacteria	Actinobacteria	Actinobacteria	Micrococcales	Microbacteriaceae	Agromyces	Agromyces terreus	0.0	0.0	0.0	0.0	0.0	0.0	0.0	0.0	0.0	0.0	0.0	0.0	1	0.0
Bacteria	Actinobacteria	Actinobacteria	Micrococcales	Microbacteriaceae	Agromyces	Agromyces ulmi	0.0	0.0	0.0	0.0	0.0	0.0	0.0	0.0	0.0	0.0	0.0	1	0.0	0.0
Bacteria	Actinobacteria	Actinobacteria	Micrococcales	Microbacteriaceae	Agromyces	Unclassified Agromyces	0.0	1	1	4	0.0	3	3	0.0	0.0	0.0	1	1	1	0.0
Bacteria	Actinobacteria	Actinobacteria	Micrococcales	Microbacteriaceae	Alpinimonas	Unclassified Alpinimonas	0.0	0.0	0.0	0.0	0.0	0.0	0.0	0.0	0.0	0.0	0.0	1	0.0	0.0
Bacteria	Actinobacteria	Actinobacteria	Micrococcales	Microbacteriaceae	Candidatus Rhodoluna	Unclassified Candidatus Rhodoluna	0.0	1	0.0	1	0.0	0.0	0.0	1	0.0	0.0	0.0	0.0	0.0	0.0
Bacteria	Actinobacteria	Actinobacteria	Micrococcales	Microbacteriaceae	Clavibacter	Unclassified Clavibacter	2	4	0.0	0.0	0.0	0.0	0.0	2	1	0.0	0.0	0.0	1	2
Bacteria	Actinobacteria	Actinobacteria	Micrococcales	Microbacteriaceae	Cryobacterium	Unclassified Cryobacterium	2	1	0.0	1	0.0	0.0	0.0	0.0	0.0	0.0	0.0	0.0	0.0	0.0
Bacteria	Actinobacteria	Actinobacteria	Micrococcales	Microbacteriaceae	Curtobacterium	Curtobacterium ammoniigenes	1	0.0	1	2	0.0	0.0	0.0	0.0	1	1	0.0	0.0	0.0	0.0
Bacteria	Actinobacteria	Actinobacteria	Micrococcales	Microbacteriaceae	Curtobacterium	Curtobacterium flaccumfaciens	1	0.0	1	0.0	0.0	0.0	0.0	1	0.0	0.0	0.0	0.0	1	1
Bacteria	Actinobacteria	Actinobacteria	Micrococcales	Microbacteriaceae	Curtobacterium	Unclassified Curtobacterium	7	5	3	2	0.0	3	1	2	4	0.0	0.0	0.0	1	1
Bacteria	Actinobacteria	Actinobacteria	Micrococcales	Microbacteriaceae	Frigoribacterium	Unclassified Frigoribacterium	0.0	0.0	0.0	0.0	0.0	0.0	0.0	1	0.0	0.0	0.0	0.0	0.0	0.0
Bacteria	Actinobacteria	Actinobacteria	Micrococcales	Microbacteriaceae	Frondihabitans	Unclassified Frondihabitans	1	2	0.0	0.0	0.0	0.0	1	0.0	0.0	0.0	0.0	0.0	0.0	0.0
Bacteria	Actinobacteria	Actinobacteria	Micrococcales	Microbacteriaceae	Glaciibacter	Glaciibacter superstes	0.0	0.0	0.0	1	0.0	0.0	0.0	0.0	0.0	0.0	0.0	0.0	0.0	1
Bacteria	Actinobacteria	Actinobacteria	Micrococcales	Microbacteriaceae	Gulosibacter	Unclassified Gulosibacter	0.0	0.0	0.0	0.0	0.0	0.0	3	0.0	0.0	0.0	0.0	0.0	0.0	0.0
Bacteria	Actinobacteria	Actinobacteria	Micrococcales	Microbacteriaceae	Herbiconiux	Unclassified Herbiconiux	0.0	0.0	0.0	0.0	0.0	0.0	0.0	0.0	0.0	0.0	0.0	0.0	0.0	1
Bacteria	Actinobacteria	Actinobacteria	Micrococcales	Microbacteriaceae	Leifsonia	Leifsonia kribbensis	0.0	1	0.0	0.0	0.0	0.0	0.0	0.0	0.0	0.0	0.0	0.0	0.0	0.0
Bacteria	Actinobacteria	Actinobacteria	Micrococcales	Microbacteriaceae	Leifsonia	Leifsonia poae	0.0	1	1	0.0	1	0.0	1	0.0	0.0	0.0	0.0	0.0	0.0	0.0
Bacteria	Actinobacteria	Actinobacteria	Micrococcales	Microbacteriaceae	Leifsonia	Unclassified Leifsonia	3	2	1	0.0	3	1	0.0	1	2	0.0	2	1	2	2
Bacteria	Actinobacteria	Actinobacteria	Micrococcales	Microbacteriaceae	Leifsonia	bacterium TP-Snow-C36	0.0	0.0	0.0	0.0	1	0.0	0.0	0.0	0.0	0.0	0.0	0.0	0.0	0.0
Bacteria	Actinobacteria	Actinobacteria	Micrococcales	Microbacteriaceae	Leucobacter	Leucobacter komagatae	0.0	0.0	0.0	0.0	0.0	0.0	1	0.0	0.0	0.0	0.0	1	0.0	0.0
Bacteria	Actinobacteria	Actinobacteria	Micrococcales	Microbacteriaceae	Leucobacter	Leucobacter luti	0.0	0.0	0.0	1	0.0	0.0	0.0	0.0	0.0	0.0	0.0	0.0	0.0	0.0
Bacteria	Actinobacteria	Actinobacteria	Micrococcales	Microbacteriaceae	Leucobacter	Unclassified Leucobacter	0.0	0.0	0.0	0.0	16	6	17	1	0.0	0.0	1	6	9	3
Bacteria	Actinobacteria	Actinobacteria	Micrococcales	Microbacteriaceae	Marisediminicola	Unclassified Marisediminicola	0.0	3	1	0.0	0.0	0.0	0.0	0.0	1	0.0	0.0	0.0	0.0	0.0
Bacteria	Actinobacteria	Actinobacteria	Micrococcales	Microbacteriaceae	Microbacterium	Microbacterium esteraromaticum	0.0	0.0	0.0	1	0.0	1	0.0	0.0	0.0	0.0	0.0	2	1	0.0
Bacteria	Actinobacteria	Actinobacteria	Micrococcales	Microbacteriaceae	Microbacterium	Microbacterium hydrocarbonoxydans	0.0	0.0	0.0	0.0	0.0	1	0.0	0.0	0.0	0.0	0.0	0.0	0.0	0.0
Bacteria	Actinobacteria	Actinobacteria	Micrococcales	Microbacteriaceae	Microbacterium	Microbacterium sp. 3498BRRJ	1	0.0	0.0	0.0	0.0	0.0	0.0	0.0	0.0	0.0	0.0	0.0	0.0	0.0
Bacteria	Actinobacteria	Actinobacteria	Micrococcales	Microbacteriaceae	Microbacterium	Microbacterium sp. CNJ743 PL04	0.0	0.0	0.0	0.0	0.0	0.0	0.0	0.0	0.0	0.0	1	0.0	0.0	0.0
Bacteria	Actinobacteria	Actinobacteria	Micrococcales	Microbacteriaceae	Microbacterium	Microbacterium sp. T1-YC6773	0.0	0.0	0.0	0.0	0.0	0.0	0.0	0.0	1	0.0	0.0	0.0	0.0	0.0
Bacteria	Actinobacteria	Actinobacteria	Micrococcales	Microbacteriaceae	Microbacterium	Microbacterium sp. f9	0.0	0.0	0.0	0.0	0.0	0.0	0.0	0.0	0.0	0.0	0.0	2	2	0.0
Bacteria	Actinobacteria	Actinobacteria	Micrococcales	Microbacteriaceae	Microbacterium	Microbacterium testaceum	0.0	0.0	0.0	0.0	1	0.0	0.0	0.0	0.0	0.0	0.0	0.0	0.0	0.0
Bacteria	Actinobacteria	Actinobacteria	Micrococcales	Microbacteriaceae	Microbacterium	Unclassified Microbacterium	9	4	17	53	128	126	76	2	11	2	11	103	47	47
Bacteria	Actinobacteria	Actinobacteria	Micrococcales	Microbacteriaceae	Mycetocola	Mycetocola reblochoni	0.0	0.0	0.0	0.0	0.0	0.0	0.0	1	0.0	0.0	0.0	0.0	0.0	0.0
Bacteria	Actinobacteria	Actinobacteria	Micrococcales	Microbacteriaceae	Mycetocola	Unclassified Mycetocola	2	2	1	1	0.0	0.0	0.0	3	4	0.0	0.0	0.0	1	0.0
Bacteria	Actinobacteria	Actinobacteria	Micrococcales	Microbacteriaceae	Okibacterium	Okibacterium fritillariae	2	2	0.0	0.0	0.0	0.0	0.0	0.0	0.0	0.0	0.0	0.0	0.0	0.0
Bacteria	Actinobacteria	Actinobacteria	Micrococcales	Microbacteriaceae	Okibacterium	Unclassified Okibacterium	0.0	0.0	0.0	0.0	0.0	1	0.0	0.0	0.0	0.0	0.0	0.0	0.0	0.0
Bacteria	Actinobacteria	Actinobacteria	Micrococcales	Microbacteriaceae	Plantibacter	Microbacterium sp. CC-012309	0.0	0.0	0.0	0.0	0.0	0.0	0.0	0.0	0.0	0.0	0.0	0.0	0.0	1
Bacteria	Actinobacteria	Actinobacteria	Micrococcales	Microbacteriaceae	Pseudoclavibacter	Agrococcus sp. DNPRC1034	0.0	1	0.0	0.0	0.0	0.0	0.0	0.0	0.0	0.0	0.0	0.0	0.0	0.0
Bacteria	Actinobacteria	Actinobacteria	Micrococcales	Microbacteriaceae	Rathayibacter	Rathayibacter iranicus	0.0	0.0	0.0	0.0	0.0	0.0	1	0.0	0.0	0.0	0.0	0.0	0.0	0.0
Bacteria	Actinobacteria	Actinobacteria	Micrococcales	Microbacteriaceae	Rathayibacter	Unclassified Rathayibacter	1	0.0	0.0	0.0	0.0	0.0	0.0	0.0	0.0	0.0	0.0	0.0	1	0.0
Bacteria	Actinobacteria	Actinobacteria	Micrococcales	Microbacteriaceae	Unclassified Microbacteriaceae		140	118	57	64	58	35	53	84	76	29	14	36	26	28
Bacteria	Actinobacteria	Actinobacteria	Micrococcales	Micrococcaceae	Arthrobacter	Arthrobacter agilis	0.0	0.0	0.0	2	1	0.0	3	0.0	0.0	0.0	0.0	0.0	0.0	0.0
Bacteria	Actinobacteria	Actinobacteria	Micrococcales	Micrococcaceae	Arthrobacter	Arthrobacter arilaitensis	0.0	1	14	5	9	7	14	0.0	0.0	1	11	20	6	3
Bacteria	Actinobacteria	Actinobacteria	Micrococcales	Micrococcaceae	Arthrobacter	Arthrobacter aurescens	0.0	0.0	0.0	0.0	0.0	0.0	0.0	0.0	0.0	0.0	0.0	1	0.0	0.0
Bacteria	Actinobacteria	Actinobacteria	Micrococcales	Micrococcaceae	Arthrobacter	Arthrobacter aurescens TC1	0.0	0.0	0.0	1	0.0	0.0	1	0.0	0.0	0.0	0.0	0.0	0.0	0.0
Bacteria	Actinobacteria	Actinobacteria	Micrococcales	Micrococcaceae	Arthrobacter	Arthrobacter chlorophenolicus A6	1	1	2	0.0	0.0	0.0	0.0	0.0	0.0	0.0	0.0	0.0	0.0	0.0
Bacteria	Actinobacteria	Actinobacteria	Micrococcales	Micrococcaceae	Arthrobacter	Arthrobacter crystallopoietes	0.0	1	0.0	0.0	3	0.0	2	0.0	0.0	0.0	0.0	1	0.0	0.0
Bacteria	Actinobacteria	Actinobacteria	Micrococcales	Micrococcaceae	Arthrobacter	Arthrobacter globiformis	5	3	3	0.0	0.0	2	0.0	2	3	2	0.0	0.0	0.0	0.0
Bacteria	Actinobacteria	Actinobacteria	Micrococcales	Micrococcaceae	Arthrobacter	Arthrobacter luteolus	0.0	0.0	0.0	0.0	0.0	0.0	0.0	0.0	0.0	0.0	0.0	0.0	0.0	1
Bacteria	Actinobacteria	Actinobacteria	Micrococcales	Micrococcaceae	Arthrobacter	Arthrobacter mysorens	0.0	0.0	0.0	0.0	1	0.0	0.0	0.0	0.0	0.0	0.0	0.0	0.0	0.0
Bacteria	Actinobacteria	Actinobacteria	Micrococcales	Micrococcaceae	Arthrobacter	Arthrobacter nicotinovorans	0.0	0.0	2	0.0	0.0	0.0	1	0.0	1	1	0.0	1	0.0	0.0
Bacteria	Actinobacteria	Actinobacteria	Micrococcales	Micrococcaceae	Arthrobacter	Arthrobacter pascens	0.0	1	0.0	0.0	0.0	0.0	1	0.0	0.0	0.0	0.0	0.0	0.0	0.0
Bacteria	Actinobacteria	Actinobacteria	Micrococcales	Micrococcaceae	Arthrobacter	Arthrobacter phenanthrenivorans Sphe3	2	2	1	1	0.0	1	0.0	0.0	0.0	1	0.0	0.0	0.0	0.0
Bacteria	Actinobacteria	Actinobacteria	Micrococcales	Micrococcaceae	Arthrobacter	Arthrobacter sp. 2P03PB	0.0	0.0	1	0.0	0.0	0.0	0.0	0.0	0.0	0.0	0.0	0.0	0.0	0.0
Bacteria	Actinobacteria	Actinobacteria	Micrococcales	Micrococcaceae	Arthrobacter	Arthrobacter sp. 94	0.0	0.0	0.0	0.0	0.0	0.0	0.0	0.0	0.0	0.0	0.0	1	0.0	0.0
Bacteria	Actinobacteria	Actinobacteria	Micrococcales	Micrococcaceae	Arthrobacter	Arthrobacter sp. 94H40-1	0.0	0.0	0.0	0.0	0.0	0.0	0.0	0.0	0.0	1	0.0	0.0	0.0	0.0
Bacteria	Actinobacteria	Actinobacteria	Micrococcales	Micrococcaceae	Arthrobacter	Arthrobacter sp. AVNM-107	0.0	0.0	0.0	0.0	0.0	1	0.0	0.0	0.0	0.0	0.0	0.0	0.0	0.0
Bacteria	Actinobacteria	Actinobacteria	Micrococcales	Micrococcaceae	Arthrobacter	Arthrobacter sp. KC-IT-SS1	0.0	0.0	0.0	0.0	0.0	0.0	0.0	0.0	0.0	0.0	0.0	0.0	1	1
Bacteria	Actinobacteria	Actinobacteria	Micrococcales	Micrococcaceae	Arthrobacter	Arthrobacter sp. ZM09	0.0	0.0	0.0	0.0	0.0	0.0	0.0	0.0	0.0	0.0	0.0	1	0.0	0.0
Bacteria	Actinobacteria	Actinobacteria	Micrococcales	Micrococcaceae	Arthrobacter	Unclassified Arthrobacter	116	191	327	262	483	184	441	29	47	84	241	520	116	112
Bacteria	Actinobacteria	Actinobacteria	Micrococcales	Micrococcaceae	Arthrobacter	bacterium 7A1	0.0	0.0	1	5	1	0.0	1	0.0	0.0	0.0	1	1	0.0	0.0
Bacteria	Actinobacteria	Actinobacteria	Micrococcales	Micrococcaceae	Arthrobacter	naphthalene-utilizing bacterium IS5	0.0	0.0	0.0	0.0	0.0	0.0	0.0	0.0	0.0	1	0.0	0.0	0.0	0.0
Bacteria	Actinobacteria	Actinobacteria	Micrococcales	Micrococcaceae	Citricoccus	Arthrobacter sp. VP3	1	1	0.0	0.0	0.0	0.0	0.0	0.0	0.0	0.0	0.0	0.0	1	1
Bacteria	Actinobacteria	Actinobacteria	Micrococcales	Micrococcaceae	Citricoccus	Citricoccus alkalitolerans	0.0	0.0	1	0.0	0.0	0.0	0.0	0.0	0.0	0.0	0.0	0.0	0.0	0.0
Bacteria	Actinobacteria	Actinobacteria	Micrococcales	Micrococcaceae	Citricoccus	Citrococcus sp. ITM10	0.0	0.0	1	0.0	0.0	0.0	0.0	0.0	0.0	0.0	0.0	0.0	0.0	0.0
Bacteria	Actinobacteria	Actinobacteria	Micrococcales	Micrococcaceae	Citricoccus	Micrococcus xinjiangensis	0.0	0.0	0.0	0.0	5	0.0	4	0.0	0.0	0.0	0.0	0.0	0.0	0.0
Bacteria	Actinobacteria	Actinobacteria	Micrococcales	Micrococcaceae	Citricoccus	Unclassified Citricoccus	0.0	0.0	38	52	125	4	162	0.0	0.0	2	1	3	2	4
Bacteria	Actinobacteria	Actinobacteria	Micrococcales	Micrococcaceae	Kocuria	Kocuria rhizophila	0.0	0.0	0.0	0.0	0.0	0.0	5	0.0	0.0	0.0	0.0	0.0	0.0	0.0
Bacteria	Actinobacteria	Actinobacteria	Micrococcales	Micrococcaceae	Kocuria	Kocuria rosea	2	1	0.0	1	2	1	0.0	0.0	0.0	1	0.0	0.0	0.0	1
Bacteria	Actinobacteria	Actinobacteria	Micrococcales	Micrococcaceae	Kocuria	Kocuria sediminis	0.0	2	1	0.0	0.0	0.0	0.0	0.0	2	0.0	0.0	0.0	0.0	0.0
Bacteria	Actinobacteria	Actinobacteria	Micrococcales	Micrococcaceae	Kocuria	Kocuria sp. HY17	1	0.0	0.0	0.0	0.0	0.0	0.0	0.0	0.0	1	0.0	0.0	0.0	0.0
Bacteria	Actinobacteria	Actinobacteria	Micrococcales	Micrococcaceae	Kocuria	Unclassified Kocuria	15	47	29	67	28	23	28	5	3	26	7	6	4	4
Bacteria	Actinobacteria	Actinobacteria	Micrococcales	Micrococcaceae	Micrococcus	Micrococcus luteus NCTC 2665	0.0	0.0	0.0	0.0	0.0	0.0	1	0.0	0.0	0.0	0.0	0.0	0.0	0.0
Bacteria	Actinobacteria	Actinobacteria	Micrococcales	Micrococcaceae	Micrococcus	Unclassified Micrococcus	0.0	1	7	28	108	13	157	0.0	0.0	6	25	46	3	4
Bacteria	Actinobacteria	Actinobacteria	Micrococcales	Micrococcaceae	Nesterenkonia	Nesterenkonia sp. A-3A	0.0	0.0	0.0	0.0	0.0	0.0	1	0.0	0.0	0.0	0.0	0.0	0.0	0.0
Bacteria	Actinobacteria	Actinobacteria	Micrococcales	Micrococcaceae	Rothia	Unclassified Rothia	1	1	1	1	1	1	0.0	1	0.0	1	0.0	0.0	1	0.0
Bacteria	Actinobacteria	Actinobacteria	Micrococcales	Micrococcaceae	Sinomonas	Sinomonas sp. LC067	0.0	0.0	0.0	0.0	1	0.0	0.0	0.0	0.0	0.0	0.0	0.0	0.0	0.0
Bacteria	Actinobacteria	Actinobacteria	Micrococcales	Micrococcaceae	Sinomonas	Unclassified Sinomonas	2	0.0	0.0	0.0	1	2	0.0	0.0	0.0	0.0	0.0	0.0	0.0	0.0
Bacteria	Actinobacteria	Actinobacteria	Micrococcales	Micrococcaceae	Unclassified Micrococcaceae		28	74	105	108	221	54	451	14	19	32	19	58	14	23
Bacteria	Actinobacteria	Actinobacteria	Micrococcales	Micrococcaceae	Yaniella	Actinomycetales bacterium SSCS15	0.0	0.0	0.0	0.0	0.0	0.0	3	0.0	0.0	0.0	0.0	0.0	0.0	0.0
Bacteria	Actinobacteria	Actinobacteria	Micrococcales	Micrococcaceae	Yaniella	Unclassified Yaniella	0.0	0.0	0.0	1	0.0	1	264	0.0	0.0	0.0	0.0	0.0	0.0	0.0
Bacteria	Actinobacteria	Actinobacteria	Micrococcales	Micrococcaceae	Yaniella	Yaniella sp. YIM 100590	0.0	0.0	0.0	0.0	0.0	0.0	7	0.0	0.0	0.0	0.0	0.0	0.0	0.0
Bacteria	Actinobacteria	Actinobacteria	Micrococcales	Micrococcaceae	Zhihengliuella	Zhihengliuella aestuarii	0.0	0.0	0.0	0.0	0.0	0.0	1	0.0	0.0	0.0	0.0	0.0	0.0	0.0
Bacteria	Actinobacteria	Actinobacteria	Micrococcales	Promicromonosporaceae	Cellulosimicrobium	Cellulomonas sp. d20	0.0	0.0	0.0	0.0	0.0	0.0	0.0	0.0	0.0	0.0	0.0	0.0	0.0	1
Bacteria	Actinobacteria	Actinobacteria	Micrococcales	Promicromonosporaceae	Cellulosimicrobium	Cellulosimicrobium cellulans	0.0	0.0	1	5	5	9	0.0	0.0	0.0	0.0	0.0	1	2	1
Bacteria	Actinobacteria	Actinobacteria	Micrococcales	Promicromonosporaceae	Cellulosimicrobium	Unclassified Cellulosimicrobium	8	3	39	43	80	149	42	3	1	0.0	7	13	17	9
Bacteria	Actinobacteria	Actinobacteria	Micrococcales	Promicromonosporaceae	Isoptericola	Isoptericola halotolerans	0.0	0.0	1	0.0	0.0	0.0	0.0	0.0	0.0	0.0	0.0	0.0	0.0	0.0
Bacteria	Actinobacteria	Actinobacteria	Micrococcales	Promicromonosporaceae	Isoptericola	Isoptericola variabilis	0.0	0.0	0.0	0.0	1	0.0	0.0	0.0	0.0	0.0	0.0	0.0	0.0	0.0
Bacteria	Actinobacteria	Actinobacteria	Micrococcales	Promicromonosporaceae	Isoptericola	Isoptericola variabilis 225	2	2	1	0.0	1	0.0	2	0.0	0.0	1	0.0	1	1	0.0
Bacteria	Actinobacteria	Actinobacteria	Micrococcales	Promicromonosporaceae	Isoptericola	Unclassified Isoptericola	1	2	1	1	6	1	1	0.0	0.0	0.0	0.0	0.0	0.0	0.0
Bacteria	Actinobacteria	Actinobacteria	Micrococcales	Promicromonosporaceae	Promicromonospora	Unclassified Promicromonospora	1	0.0	1	1	0.0	1	2	0.0	0.0	0.0	0.0	0.0	0.0	0.0
Bacteria	Actinobacteria	Actinobacteria	Micrococcales	Promicromonosporaceae	Unclassified Promicromonosporaceae		5	7	13	5	19	18	9	3	2	0.0	1	0.0	0.0	0.0
Bacteria	Actinobacteria	Actinobacteria	Micrococcales	Promicromonosporaceae	Xylanimonas	Unclassified Xylanimonas	0.0	0.0	1	1	0.0	0.0	0.0	1	0.0	0.0	0.0	0.0	2	0.0
Bacteria	Actinobacteria	Actinobacteria	Micrococcales	Sanguibacteraceae	Sanguibacter	Sanguibacter keddieii DSM 10542	0.0	2	2	0.0	0.0	0.0	0.0	0.0	5	1	1	0.0	1	0.0
Bacteria	Actinobacteria	Actinobacteria	Micrococcales	Sanguibacteraceae	Sanguibacter	Sanguibacter soli	0.0	0.0	0.0	0.0	0.0	1	1	0.0	0.0	0.0	0.0	0.0	0.0	0.0
Bacteria	Actinobacteria	Actinobacteria	Micrococcales	Sanguibacteraceae	Sanguibacter	Sanguibacter sp. JC301	0.0	0.0	0.0	0.0	1	0.0	0.0	0.0	0.0	0.0	0.0	0.0	0.0	0.0
Bacteria	Actinobacteria	Actinobacteria	Micrococcales	Sanguibacteraceae	Sanguibacter	Sanguibacter suarezii	1	0.0	0.0	1	0.0	0.0	0.0	0.0	0.0	0.0	0.0	0.0	0.0	0.0
Bacteria	Actinobacteria	Actinobacteria	Micrococcales	Sanguibacteraceae	Sanguibacter	Unclassified Sanguibacter	0.0	0.0	0.0	0.0	0.0	2	0.0	1	0.0	0.0	0.0	1	0.0	0.0
Bacteria	Actinobacteria	Actinobacteria	Micrococcales	Unclassified Micrococcales			129	88	95	107	233	147	450	61	66	30	31	65	41	34
Bacteria	Actinobacteria	Actinobacteria	Micromonosporales	Micromonosporaceae	Actinaurispora	Actinaurispora siamensis	0.0	0.0	0.0	0.0	0.0	0.0	0.0	0.0	0.0	0.0	0.0	0.0	1	0.0
Bacteria	Actinobacteria	Actinobacteria	Micromonosporales	Micromonosporaceae	Actinaurispora	Micromonospora sp. 5-1-48	0.0	0.0	0.0	1	0.0	0.0	0.0	0.0	0.0	0.0	0.0	0.0	0.0	0.0
Bacteria	Actinobacteria	Actinobacteria	Micromonosporales	Micromonosporaceae	Actinocatenispora	Unclassified Actinocatenispora	1	0.0	2	0.0	0.0	1	0.0	1	0.0	1	0.0	2	3	2
Bacteria	Actinobacteria	Actinobacteria	Micromonosporales	Micromonosporaceae	Actinoplanes	Actinoplanes cyaneus	0.0	0.0	0.0	0.0	0.0	0.0	0.0	0.0	0.0	0.0	0.0	0.0	0.0	1
Bacteria	Actinobacteria	Actinobacteria	Micromonosporales	Micromonosporaceae	Actinoplanes	Actinoplanes durhamensis	0.0	0.0	0.0	0.0	0.0	0.0	0.0	1	0.0	0.0	0.0	0.0	0.0	0.0
Bacteria	Actinobacteria	Actinobacteria	Micromonosporales	Micromonosporaceae	Actinoplanes	Actinoplanes ferrugineus	0.0	0.0	0.0	0.0	0.0	0.0	0.0	1	0.0	0.0	0.0	0.0	1	0.0
Bacteria	Actinobacteria	Actinobacteria	Micromonosporales	Micromonosporaceae	Actinoplanes	Actinoplanes nipponensis	0.0	0.0	1	0.0	0.0	0.0	0.0	0.0	0.0	0.0	0.0	0.0	0.0	0.0
Bacteria	Actinobacteria	Actinobacteria	Micromonosporales	Micromonosporaceae	Actinoplanes	Actinoplanes purpeobrunneus	1	0.0	0.0	0.0	0.0	0.0	0.0	0.0	0.0	0.0	0.0	0.0	0.0	0.0
Bacteria	Actinobacteria	Actinobacteria	Micromonosporales	Micromonosporaceae	Actinoplanes	Actinoplanes sp. IR56-Co102	1	0.0	0.0	0.0	0.0	0.0	0.0	1	0.0	0.0	0.0	0.0	0.0	0.0
Bacteria	Actinobacteria	Actinobacteria	Micromonosporales	Micromonosporaceae	Actinoplanes	Actinoplanes sp. RI44-Va104	0.0	0.0	0.0	1	0.0	0.0	0.0	0.0	0.0	0.0	0.0	0.0	0.0	0.0
Bacteria	Actinobacteria	Actinobacteria	Micromonosporales	Micromonosporaceae	Actinoplanes	Actinoplanes sp. RI50-RCA114	0.0	0.0	0.0	0.0	0.0	0.0	0.0	0.0	0.0	0.0	0.0	0.0	1	0.0
Bacteria	Actinobacteria	Actinobacteria	Micromonosporales	Micromonosporaceae	Actinoplanes	Actinoplanes sp. RP-AC33	1	1	1	0.0	0.0	0.0	1	0.0	0.0	0.0	0.0	0.0	0.0	0.0
Bacteria	Actinobacteria	Actinobacteria	Micromonosporales	Micromonosporaceae	Actinoplanes	Actinoplanes sp. SE50/110	3	0.0	1	0.0	0.0	0.0	0.0	2	2	0.0	0.0	0.0	0.0	0.0
Bacteria	Actinobacteria	Actinobacteria	Micromonosporales	Micromonosporaceae	Actinoplanes	Actinoplanes sp. YM-3	1	1	0.0	0.0	0.0	0.0	0.0	1	1	0.0	0.0	0.0	0.0	0.0
Bacteria	Actinobacteria	Actinobacteria	Micromonosporales	Micromonosporaceae	Actinoplanes	Actinoplanes teichomyceticus	0.0	0.0	0.0	0.0	0.0	0.0	0.0	1	0.0	0.0	0.0	0.0	0.0	0.0
Bacteria	Actinobacteria	Actinobacteria	Micromonosporales	Micromonosporaceae	Actinoplanes	Actinoplanes toevensis	0.0	0.0	0.0	0.0	0.0	0.0	0.0	0.0	0.0	0.0	0.0	0.0	1	0.0
Bacteria	Actinobacteria	Actinobacteria	Micromonosporales	Micromonosporaceae	Actinoplanes	Actinoplanes utahensis	1	0.0	0.0	0.0	0.0	0.0	0.0	0.0	0.0	0.0	0.0	0.0	0.0	1
Bacteria	Actinobacteria	Actinobacteria	Micromonosporales	Micromonosporaceae	Actinoplanes	Micromonosporaceae bacterium 231729	0.0	0.0	0.0	0.0	0.0	0.0	0.0	1	0.0	0.0	0.0	0.0	0.0	0.0
Bacteria	Actinobacteria	Actinobacteria	Micromonosporales	Micromonosporaceae	Actinoplanes	Micromonosporaceae bacterium 232006	0.0	0.0	2	0.0	0.0	0.0	0.0	0.0	0.0	0.0	0.0	0.0	0.0	1
Bacteria	Actinobacteria	Actinobacteria	Micromonosporales	Micromonosporaceae	Actinoplanes	Micromonosporaceae bacterium 232047	0.0	0.0	0.0	0.0	1	0.0	0.0	0.0	0.0	0.0	0.0	0.0	0.0	0.0
Bacteria	Actinobacteria	Actinobacteria	Micromonosporales	Micromonosporaceae	Actinoplanes	Unclassified Actinoplanes	49	57	25	17	14	15	8	38	29	20	10	15	18	19
Bacteria	Actinobacteria	Actinobacteria	Micromonosporales	Micromonosporaceae	Asanoa	Asanoa ferruginea	0.0	0.0	0.0	0.0	0.0	0.0	0.0	1	0.0	0.0	0.0	0.0	0.0	0.0
Bacteria	Actinobacteria	Actinobacteria	Micromonosporales	Micromonosporaceae	Asanoa	Unclassified Asanoa	1	6	2	2	0.0	0.0	0.0	7	8	4	0.0	3	1	2
Bacteria	Actinobacteria	Actinobacteria	Micromonosporales	Micromonosporaceae	Catellatospora	Catellatospora bangladeshensis	0.0	0.0	1	0.0	0.0	0.0	0.0	0.0	0.0	0.0	0.0	0.0	0.0	0.0
Bacteria	Actinobacteria	Actinobacteria	Micromonosporales	Micromonosporaceae	Catellatospora	Unclassified Catellatospora	1	0.0	0.0	1	0.0	0.0	1	2	0.0	0.0	0.0	0.0	0.0	0.0
Bacteria	Actinobacteria	Actinobacteria	Micromonosporales	Micromonosporaceae	Catelliglobosispora	Catelliglobosispora koreensis	0.0	0.0	0.0	0.0	0.0	0.0	0.0	1	0.0	0.0	0.0	0.0	0.0	0.0
Bacteria	Actinobacteria	Actinobacteria	Micromonosporales	Micromonosporaceae	Catenuloplanes	Unclassified Catenuloplanes	0.0	0.0	1	0.0	0.0	0.0	0.0	1	2	0.0	0.0	0.0	1	0.0
Bacteria	Actinobacteria	Actinobacteria	Micromonosporales	Micromonosporaceae	Couchioplanes	Couchioplanes caeruleus subsp. caeruleus	2	2	0.0	0.0	0.0	0.0	0.0	1	1	0.0	1	1	0.0	1
Bacteria	Actinobacteria	Actinobacteria	Micromonosporales	Micromonosporaceae	Dactylosporangium	Unclassified Dactylosporangium	2	3	1	1	2	2	0.0	3	5	1	1	1	2	3
Bacteria	Actinobacteria	Actinobacteria	Micromonosporales	Micromonosporaceae	Hamadaea	Catellatospora yuxiensis	1	0.0	0.0	0.0	0.0	0.0	0.0	0.0	0.0	0.0	0.0	0.0	0.0	0.0
Bacteria	Actinobacteria	Actinobacteria	Micromonosporales	Micromonosporaceae	Hamadaea	Hamadaea tsunoensis	0.0	1	0.0	0.0	0.0	0.0	0.0	0.0	0.0	0.0	0.0	0.0	0.0	0.0
Bacteria	Actinobacteria	Actinobacteria	Micromonosporales	Micromonosporaceae	Krasilnikovia	Krasilnikovia cinnamomea	0.0	0.0	0.0	0.0	2	1	0.0	0.0	0.0	0.0	0.0	0.0	0.0	0.0
Bacteria	Actinobacteria	Actinobacteria	Micromonosporales	Micromonosporaceae	Luedemannella	Luedemannella flava	0.0	1	0.0	0.0	0.0	0.0	0.0	0.0	0.0	0.0	0.0	0.0	0.0	0.0
Bacteria	Actinobacteria	Actinobacteria	Micromonosporales	Micromonosporaceae	Micromonospora	Micromonospora purpureochromogenes	1	0.0	0.0	0.0	0.0	3	0.0	1	2	0.0	1	1	0.0	0.0
Bacteria	Actinobacteria	Actinobacteria	Micromonosporales	Micromonosporaceae	Micromonospora	Micromonospora sp. CNJ878 PL04	0.0	0.0	0.0	0.0	0.0	0.0	0.0	0.0	0.0	0.0	0.0	0.0	0.0	1
Bacteria	Actinobacteria	Actinobacteria	Micromonosporales	Micromonosporaceae	Micromonospora	Unclassified Micromonospora	24	27	14	23	58	27	11	26	32	16	17	17	16	23
Bacteria	Actinobacteria	Actinobacteria	Micromonosporales	Micromonosporaceae	Micromonosporaceae	Micromonosporaceae bacterium ACT-0134	1	0.0	0.0	0.0	0.0	0.0	0.0	0.0	0.0	0.0	0.0	0.0	0.0	0.0
Bacteria	Actinobacteria	Actinobacteria	Micromonosporales	Micromonosporaceae	Phytohabitans	Phytohabitans sp. K11-0047	0.0	0.0	0.0	0.0	0.0	0.0	0.0	0.0	0.0	0.0	0.0	0.0	0.0	1
Bacteria	Actinobacteria	Actinobacteria	Micromonosporales	Micromonosporaceae	Planosporangium	Planosporangium sp. HSS8-18	0.0	0.0	0.0	0.0	1	0.0	0.0	0.0	1	0.0	0.0	0.0	0.0	0.0
Bacteria	Actinobacteria	Actinobacteria	Micromonosporales	Micromonosporaceae	Plantactinospora	Unclassified Plantactinospora	0.0	0.0	0.0	1	0.0	0.0	0.0	1	1	0.0	1	0.0	0.0	0.0
Bacteria	Actinobacteria	Actinobacteria	Micromonosporales	Micromonosporaceae	Pseudosporangium	Pseudosporangium ferrugineum	0.0	0.0	0.0	0.0	0.0	0.0	0.0	0.0	0.0	1	0.0	0.0	0.0	0.0
Bacteria	Actinobacteria	Actinobacteria	Micromonosporales	Micromonosporaceae	Salinispora	Salinispora arenicola CNS-205	1	1	0.0	0.0	2	2	0.0	2	1	0.0	1	0.0	1	1
Bacteria	Actinobacteria	Actinobacteria	Micromonosporales	Micromonosporaceae	Salinispora	Unclassified Salinispora	2	3	0.0	0.0	6	10	5	3	5	0.0	1	1	2	4
Bacteria	Actinobacteria	Actinobacteria	Micromonosporales	Micromonosporaceae	Spirilliplanes	Spirilliplanes yamanashiensis	0.0	0.0	0.0	0.0	0.0	0.0	0.0	1	0.0	0.0	0.0	0.0	0.0	0.0
Bacteria	Actinobacteria	Actinobacteria	Micromonosporales	Micromonosporaceae	Stackebrandtia	Micromonosporaceae bacterium YIM 65646	0.0	0.0	0.0	0.0	0.0	0.0	0.0	0.0	1	0.0	1	0.0	0.0	0.0
Bacteria	Actinobacteria	Actinobacteria	Micromonosporales	Micromonosporaceae	Stackebrandtia	Unclassified Stackebrandtia	0.0	0.0	0.0	0.0	1	0.0	0.0	0.0	0.0	0.0	0.0	0.0	0.0	0.0
Bacteria	Actinobacteria	Actinobacteria	Micromonosporales	Micromonosporaceae	Unclassified Micromonosporaceae		231	230	132	113	166	223	94	252	301	125	106	120	109	157
Bacteria	Actinobacteria	Actinobacteria	Micromonosporales	Micromonosporaceae	Verrucosispora	Micromonosporaceae bacterium UMM518	0.0	0.0	0.0	0.0	0.0	0.0	0.0	0.0	0.0	1	0.0	0.0	0.0	0.0
Bacteria	Actinobacteria	Actinobacteria	Micromonosporales	Micromonosporaceae	Verrucosispora	Unclassified Verrucosispora	2	1	0.0	1	0.0	0.0	0.0	1	1	1	0.0	0.0	0.0	1
Bacteria	Actinobacteria	Actinobacteria	Micromonosporales	Micromonosporaceae	Verrucosispora	Verrucosispora sp. MV0131	0.0	0.0	0.0	0.0	0.0	0.0	0.0	0.0	0.0	0.0	0.0	0.0	1	0.0
Bacteria	Actinobacteria	Actinobacteria	Micromonosporales	Micromonosporaceae	Virgisporangium	Unclassified Virgisporangium	0.0	0.0	0.0	0.0	0.0	0.0	0.0	0.0	1	0.0	0.0	0.0	0.0	0.0
Bacteria	Actinobacteria	Actinobacteria	Micromonosporales	Micromonosporaceae	Virgisporangium	Virgisporangium aliadipatigenens	0.0	1	0.0	0.0	0.0	0.0	0.0	0.0	0.0	0.0	0.0	0.0	0.0	0.0
Bacteria	Actinobacteria	Actinobacteria	Micromonosporales	Micromonosporaceae	Virgisporangium	Virgisporangium aurantiacum	0.0	0.0	0.0	0.0	0.0	0.0	1	0.0	0.0	0.0	0.0	0.0	0.0	0.0
Bacteria	Actinobacteria	Actinobacteria	Micromonosporales	Micromonosporaceae	Virgisporangium	Virgisporangium ochraceum	0.0	0.0	0.0	0.0	0.0	0.0	0.0	1	0.0	1	0.0	1	0.0	0.0
Bacteria	Actinobacteria	Actinobacteria	Micromonosporales	Micromonosporaceae	actinomycete R-5	Unclassified actinomycete R-5	0.0	1	0.0	2	0.0	0.0	1	0.0	0.0	0.0	0.0	0.0	0.0	0.0
Bacteria	Actinobacteria	Actinobacteria	Micromonosporales	Micromonosporaceae	bacterium Ellin6034	Unclassified bacterium Ellin6034	0.0	1	0.0	0.0	0.0	0.0	0.0	0.0	0.0	0.0	0.0	0.0	0.0	0.0
Bacteria	Actinobacteria	Actinobacteria	Micromonosporales	Unclassified Micromonosporales			0.0	2	1	1	1	2	0.0	3	4	2	0.0	0.0	1	0.0
Bacteria	Actinobacteria	Actinobacteria	Propionibacteriales	Nocardioidaceae	Actinopolymorpha	Thermasporomyces composti	2	0.0	0.0	0.0	0.0	0.0	0.0	0.0	0.0	2	0.0	0.0	0.0	0.0
Bacteria	Actinobacteria	Actinobacteria	Propionibacteriales	Nocardioidaceae	Actinopolymorpha	Unclassified Actinopolymorpha	1	0.0	0.0	0.0	0.0	1	0.0	0.0	0.0	0.0	1	0.0	1	0.0
Bacteria	Actinobacteria	Actinobacteria	Propionibacteriales	Nocardioidaceae	Aeromicrobium	Aeromicrobium flavum	0.0	0.0	0.0	0.0	0.0	1	3	0.0	0.0	0.0	0.0	0.0	0.0	0.0
Bacteria	Actinobacteria	Actinobacteria	Propionibacteriales	Nocardioidaceae	Aeromicrobium	Aeromicrobium ponti	0.0	0.0	0.0	0.0	0.0	0.0	1	0.0	0.0	0.0	0.0	0.0	0.0	0.0
Bacteria	Actinobacteria	Actinobacteria	Propionibacteriales	Nocardioidaceae	Aeromicrobium	Aeromicrobium sp. DR8	0.0	0.0	0.0	0.0	0.0	0.0	1	0.0	0.0	0.0	0.0	0.0	0.0	0.0
Bacteria	Actinobacteria	Actinobacteria	Propionibacteriales	Nocardioidaceae	Aeromicrobium	Aeromicrobium tamlense	0.0	0.0	0.0	0.0	0.0	0.0	1	0.0	0.0	0.0	0.0	1	0.0	0.0
Bacteria	Actinobacteria	Actinobacteria	Propionibacteriales	Nocardioidaceae	Aeromicrobium	Unclassified Aeromicrobium	2	1	5	25	94	133	151	1	2	0.0	2	23	24	15
Bacteria	Actinobacteria	Actinobacteria	Propionibacteriales	Nocardioidaceae	Kribbella	Kribbella sp. ME05-21D	0.0	2	0.0	1	0.0	0.0	0.0	1	0.0	0.0	1	0.0	0.0	0.0
Bacteria	Actinobacteria	Actinobacteria	Propionibacteriales	Nocardioidaceae	Kribbella	Unclassified Kribbella	2	1	5	3	2	5	2	3	3	0.0	1	2	2	2
Bacteria	Actinobacteria	Actinobacteria	Propionibacteriales	Nocardioidaceae	Marmoricola	Marmoricola sp. BAC242	0.0	0.0	0.0	0.0	0.0	0.0	1	0.0	0.0	0.0	0.0	0.0	0.0	0.0
Bacteria	Actinobacteria	Actinobacteria	Propionibacteriales	Nocardioidaceae	Marmoricola	Marmoricola sp. CNJ780 PL04	0.0	0.0	0.0	0.0	0.0	1	0.0	0.0	0.0	0.0	0.0	0.0	0.0	0.0
Bacteria	Actinobacteria	Actinobacteria	Propionibacteriales	Nocardioidaceae	Marmoricola	Marmoricola sp. D13	0.0	1	0.0	0.0	0.0	0.0	0.0	1	0.0	0.0	0.0	0.0	0.0	0.0
Bacteria	Actinobacteria	Actinobacteria	Propionibacteriales	Nocardioidaceae	Marmoricola	Marmoricola sp. Gsoil 818	10	8	2	3	1	2	0.0	11	14	4	1	3	1	0.0
Bacteria	Actinobacteria	Actinobacteria	Propionibacteriales	Nocardioidaceae	Marmoricola	Marmoricola sp. MSL 05	6	2	0.0	0.0	1	1	2	1	1	0.0	0.0	0.0	0.0	0.0
Bacteria	Actinobacteria	Actinobacteria	Propionibacteriales	Nocardioidaceae	Marmoricola	Nocardioides sp. KC-EP-S1	1	1	0.0	0.0	0.0	0.0	2	0.0	1	0.0	0.0	1	0.0	0.0
Bacteria	Actinobacteria	Actinobacteria	Propionibacteriales	Nocardioidaceae	Marmoricola	Unclassified Marmoricola	24	19	1	2	7	10	7	10	12	2	1	4	8	9
Bacteria	Actinobacteria	Actinobacteria	Propionibacteriales	Nocardioidaceae	Nocardioides	Nocardioides aestuarii	0.0	0.0	0.0	0.0	0.0	0.0	1	0.0	0.0	0.0	0.0	0.0	0.0	0.0
Bacteria	Actinobacteria	Actinobacteria	Propionibacteriales	Nocardioidaceae	Nocardioides	Nocardioides albus	0.0	0.0	0.0	0.0	0.0	0.0	0.0	0.0	0.0	0.0	0.0	0.0	0.0	1
Bacteria	Actinobacteria	Actinobacteria	Propionibacteriales	Nocardioidaceae	Nocardioides	Nocardioides alkalitolerans	0.0	0.0	0.0	0.0	0.0	0.0	0.0	0.0	0.0	0.0	0.0	0.0	1	0.0
Bacteria	Actinobacteria	Actinobacteria	Propionibacteriales	Nocardioidaceae	Nocardioides	Nocardioides basaltis	0.0	0.0	0.0	0.0	0.0	0.0	0.0	1	0.0	0.0	0.0	0.0	0.0	0.0
Bacteria	Actinobacteria	Actinobacteria	Propionibacteriales	Nocardioidaceae	Nocardioides	Nocardioides bigeumensis	0.0	0.0	0.0	0.0	0.0	0.0	1	0.0	0.0	0.0	0.0	0.0	0.0	1
Bacteria	Actinobacteria	Actinobacteria	Propionibacteriales	Nocardioidaceae	Nocardioides	Nocardioides dilutus	0.0	1	0.0	0.0	0.0	0.0	0.0	1	1	0.0	0.0	0.0	0.0	1
Bacteria	Actinobacteria	Actinobacteria	Propionibacteriales	Nocardioidaceae	Nocardioides	Nocardioides hankookensis	0.0	0.0	0.0	0.0	1	0.0	0.0	0.0	0.0	0.0	0.0	0.0	0.0	0.0
Bacteria	Actinobacteria	Actinobacteria	Propionibacteriales	Nocardioidaceae	Nocardioides	Nocardioides insulae	0.0	0.0	0.0	0.0	0.0	1	0.0	0.0	0.0	0.0	0.0	0.0	0.0	0.0
Bacteria	Actinobacteria	Actinobacteria	Propionibacteriales	Nocardioidaceae	Nocardioides	Nocardioides islandensis	0.0	2	0.0	0.0	0.0	2	2	0.0	0.0	0.0	0.0	0.0	0.0	0.0
Bacteria	Actinobacteria	Actinobacteria	Propionibacteriales	Nocardioidaceae	Nocardioides	Nocardioides oleivorans	0.0	0.0	0.0	0.0	0.0	0.0	1	0.0	0.0	0.0	1	0.0	0.0	0.0
Bacteria	Actinobacteria	Actinobacteria	Propionibacteriales	Nocardioidaceae	Nocardioides	Nocardioides plantarum	0.0	1	0.0	0.0	0.0	0.0	0.0	0.0	0.0	0.0	0.0	0.0	0.0	0.0
Bacteria	Actinobacteria	Actinobacteria	Propionibacteriales	Nocardioidaceae	Nocardioides	Nocardioides sediminis	0.0	0.0	0.0	0.0	0.0	0.0	1	0.0	0.0	0.0	0.0	0.0	0.0	0.0
Bacteria	Actinobacteria	Actinobacteria	Propionibacteriales	Nocardioidaceae	Nocardioides	Nocardioides simplex	0.0	0.0	0.0	0.0	0.0	1	0.0	0.0	0.0	0.0	0.0	0.0	0.0	0.0
Bacteria	Actinobacteria	Actinobacteria	Propionibacteriales	Nocardioidaceae	Nocardioides	Nocardioides sp.	0.0	0.0	0.0	0.0	0.0	0.0	0.0	1	0.0	0.0	0.0	0.0	0.0	0.0
Bacteria	Actinobacteria	Actinobacteria	Propionibacteriales	Nocardioidaceae	Nocardioides	Nocardioides sp. 02SU6	1	0.0	1	0.0	0.0	0.0	0.0	1	1	1	0.0	0.0	0.0	0.0
Bacteria	Actinobacteria	Actinobacteria	Propionibacteriales	Nocardioidaceae	Nocardioides	Nocardioides sp. 0714C4-3	0.0	0.0	1	0.0	0.0	0.0	1	0.0	0.0	0.0	0.0	0.0	0.0	0.0
Bacteria	Actinobacteria	Actinobacteria	Propionibacteriales	Nocardioidaceae	Nocardioides	Nocardioides sp. 2C1-5	0.0	0.0	0.0	0.0	0.0	1	0.0	0.0	0.0	0.0	0.0	0.0	0.0	0.0
Bacteria	Actinobacteria	Actinobacteria	Propionibacteriales	Nocardioidaceae	Nocardioides	Nocardioides sp. AN3	0.0	0.0	0.0	0.0	0.0	0.0	0.0	0.0	0.0	0.0	0.0	0.0	0.0	1
Bacteria	Actinobacteria	Actinobacteria	Propionibacteriales	Nocardioidaceae	Nocardioides	Nocardioides sp. BX5-6	0.0	0.0	0.0	1	0.0	0.0	0.0	0.0	0.0	0.0	0.0	0.0	0.0	0.0
Bacteria	Actinobacteria	Actinobacteria	Propionibacteriales	Nocardioidaceae	Nocardioides	Nocardioides sp. C157	0.0	0.0	0.0	0.0	3	1	0.0	0.0	0.0	0.0	0.0	1	0.0	0.0
Bacteria	Actinobacteria	Actinobacteria	Propionibacteriales	Nocardioidaceae	Nocardioides	Nocardioides sp. C210A3	1	0.0	0.0	0.0	0.0	0.0	0.0	1	0.0	0.0	0.0	0.0	0.0	0.0
Bacteria	Actinobacteria	Actinobacteria	Propionibacteriales	Nocardioidaceae	Nocardioides	Nocardioides sp. D94-1	0.0	0.0	0.0	0.0	1	0.0	0.0	0.0	0.0	0.0	0.0	0.0	0.0	0.0
Bacteria	Actinobacteria	Actinobacteria	Propionibacteriales	Nocardioidaceae	Nocardioides	Nocardioides sp. DCY24T	0.0	0.0	0.0	0.0	0.0	1	1	0.0	0.0	0.0	0.0	0.0	0.0	2
Bacteria	Actinobacteria	Actinobacteria	Propionibacteriales	Nocardioidaceae	Nocardioides	Nocardioides sp. Gsoil 958	0.0	0.0	0.0	0.0	0.0	0.0	1	0.0	0.0	0.0	0.0	0.0	0.0	0.0
Bacteria	Actinobacteria	Actinobacteria	Propionibacteriales	Nocardioidaceae	Nocardioides	Nocardioides sp. Gsoil BX5-10	0.0	0.0	0.0	1	0.0	1	0.0	0.0	0.0	0.0	0.0	0.0	0.0	0.0
Bacteria	Actinobacteria	Actinobacteria	Propionibacteriales	Nocardioidaceae	Nocardioides	Nocardioides sp. JAM-AC12	0.0	0.0	0.0	1	0.0	0.0	0.0	0.0	0.0	0.0	0.0	0.0	0.0	0.0
Bacteria	Actinobacteria	Actinobacteria	Propionibacteriales	Nocardioidaceae	Nocardioides	Nocardioides sp. KAR81	1	0.0	0.0	0.0	0.0	0.0	1	0.0	0.0	0.0	0.0	0.0	0.0	0.0
Bacteria	Actinobacteria	Actinobacteria	Propionibacteriales	Nocardioidaceae	Nocardioides	Nocardioides sp. KV-833	2	1	0.0	0.0	0.0	0.0	0.0	0.0	0.0	1	0.0	1	0.0	0.0
Bacteria	Actinobacteria	Actinobacteria	Propionibacteriales	Nocardioidaceae	Nocardioides	Nocardioides sp. MSL 21	0.0	0.0	0.0	0.0	1	0.0	0.0	0.0	0.0	0.0	0.0	1	0.0	0.0
Bacteria	Actinobacteria	Actinobacteria	Propionibacteriales	Nocardioidaceae	Nocardioides	Nocardioides sp. MSL 24	0.0	0.0	0.0	0.0	0.0	1	1	0.0	0.0	0.0	0.0	0.0	0.0	0.0
Bacteria	Actinobacteria	Actinobacteria	Propionibacteriales	Nocardioidaceae	Nocardioides	Nocardioides sp. N37	0.0	0.0	0.0	1	0.0	0.0	0.0	0.0	0.0	0.0	0.0	0.0	0.0	0.0
Bacteria	Actinobacteria	Actinobacteria	Propionibacteriales	Nocardioidaceae	Nocardioides	Nocardioides sp. NS/27	0.0	0.0	0.0	0.0	1	1	1	0.0	0.0	0.0	0.0	0.0	0.0	0.0
Bacteria	Actinobacteria	Actinobacteria	Propionibacteriales	Nocardioidaceae	Nocardioides	Nocardioides sp. Pc7	0.0	0.0	0.0	0.0	0.0	1	0.0	0.0	0.0	0.0	0.0	0.0	0.0	0.0
Bacteria	Actinobacteria	Actinobacteria	Propionibacteriales	Nocardioidaceae	Nocardioides	Nocardioides sp. R-36473	0.0	0.0	0.0	0.0	0.0	1	0.0	0.0	0.0	0.0	0.0	0.0	0.0	0.0
Bacteria	Actinobacteria	Actinobacteria	Propionibacteriales	Nocardioidaceae	Nocardioides	Nocardioides sp. RaM5-12	0.0	0.0	0.0	0.0	0.0	0.0	1	0.0	0.0	0.0	0.0	0.0	0.0	0.0
Bacteria	Actinobacteria	Actinobacteria	Propionibacteriales	Nocardioidaceae	Nocardioides	Nocardioides sp. Sco-A25	0.0	0.0	0.0	0.0	0.0	0.0	0.0	0.0	0.0	0.0	0.0	0.0	0.0	1
Bacteria	Actinobacteria	Actinobacteria	Propionibacteriales	Nocardioidaceae	Nocardioides	Nocardioides sp. Sco-B09	0.0	0.0	0.0	0.0	0.0	1	1	0.0	0.0	0.0	0.0	0.0	0.0	0.0
Bacteria	Actinobacteria	Actinobacteria	Propionibacteriales	Nocardioidaceae	Nocardioides	Nocardioides sp. Sco-B22	0.0	0.0	0.0	0.0	0.0	0.0	1	0.0	0.0	0.0	0.0	0.0	0.0	0.0
Bacteria	Actinobacteria	Actinobacteria	Propionibacteriales	Nocardioidaceae	Nocardioides	Nocardioides sp. mbc-2	0.0	0.0	0.0	0.0	0.0	1	1	0.0	0.0	0.0	0.0	1	1	0.0
Bacteria	Actinobacteria	Actinobacteria	Propionibacteriales	Nocardioidaceae	Nocardioides	Nocardioides terrae	0.0	0.0	0.0	0.0	0.0	1	0.0	0.0	0.0	0.0	0.0	0.0	0.0	1
Bacteria	Actinobacteria	Actinobacteria	Propionibacteriales	Nocardioidaceae	Nocardioides	Unclassified Nocardioides	107	71	76	96	272	765	429	68	71	26	17	129	110	199
Bacteria	Actinobacteria	Actinobacteria	Propionibacteriales	Nocardioidaceae	Nocardioides	actinobacterium PB90-4	0.0	0.0	0.0	1	1	0.0	0.0	0.0	0.0	0.0	0.0	0.0	0.0	0.0
Bacteria	Actinobacteria	Actinobacteria	Propionibacteriales	Nocardioidaceae	Nocardioides	glacial ice bacterium SB12K-2-4	0.0	0.0	0.0	0.0	0.0	1	0.0	0.0	0.0	0.0	0.0	0.0	0.0	0.0
Bacteria	Actinobacteria	Actinobacteria	Propionibacteriales	Nocardioidaceae	Unclassified Nocardioidaceae		153	104	28	43	115	233	175	96	107	18	8	47	63	54
Bacteria	Actinobacteria	Actinobacteria	Propionibacteriales	Propionibacteriaceae	Aestuariimicrobium	Aestuariimicrobium kwangyangense	1	0.0	0.0	0.0	0.0	0.0	1	0.0	0.0	0.0	0.0	0.0	1	0.0
Bacteria	Actinobacteria	Actinobacteria	Propionibacteriales	Propionibacteriaceae	Friedmanniella	Friedmanniella capsulata	0.0	1	0.0	0.0	0.0	0.0	0.0	4	2	0.0	0.0	0.0	0.0	0.0
Bacteria	Actinobacteria	Actinobacteria	Propionibacteriales	Propionibacteriaceae	Friedmanniella	Friedmanniella lacustris	0.0	0.0	0.0	0.0	0.0	0.0	0.0	1	0.0	0.0	0.0	0.0	0.0	0.0
Bacteria	Actinobacteria	Actinobacteria	Propionibacteriales	Propionibacteriaceae	Friedmanniella	Friedmanniella luteola	0.0	0.0	0.0	0.0	0.0	0.0	0.0	1	0.0	0.0	0.0	0.0	0.0	0.0
Bacteria	Actinobacteria	Actinobacteria	Propionibacteriales	Propionibacteriaceae	Friedmanniella	Friedmanniella sagamiharensis	0.0	0.0	1	0.0	0.0	0.0	0.0	0.0	0.0	0.0	0.0	0.0	0.0	0.0
Bacteria	Actinobacteria	Actinobacteria	Propionibacteriales	Propionibacteriaceae	Friedmanniella	Friedmanniella sp. Ellin171	0.0	0.0	0.0	0.0	0.0	0.0	0.0	0.0	0.0	0.0	0.0	0.0	0.0	1
Bacteria	Actinobacteria	Actinobacteria	Propionibacteriales	Propionibacteriaceae	Friedmanniella	Unclassified Friedmanniella	35	25	11	9	1	3	2	32	32	10	2	4	8	6
Bacteria	Actinobacteria	Actinobacteria	Propionibacteriales	Propionibacteriaceae	Granulicoccus	Granulicoccus phenolivorans	0.0	0.0	0.0	0.0	0.0	0.0	1	0.0	0.0	0.0	0.0	0.0	0.0	0.0
Bacteria	Actinobacteria	Actinobacteria	Propionibacteriales	Propionibacteriaceae	Jiangella	Unclassified Jiangella	1	1	0.0	0.0	1	0.0	1	1	0.0	0.0	0.0	0.0	2	2
Bacteria	Actinobacteria	Actinobacteria	Propionibacteriales	Propionibacteriaceae	Luteococcus	Luteococcus japonicus	0.0	0.0	0.0	0.0	3	0.0	0.0	0.0	0.0	0.0	0.0	0.0	0.0	0.0
Bacteria	Actinobacteria	Actinobacteria	Propionibacteriales	Propionibacteriaceae	Luteococcus	Propionibacteriaceae sp. H7p	0.0	0.0	0.0	0.0	0.0	0.0	1	0.0	0.0	0.0	0.0	0.0	0.0	0.0
Bacteria	Actinobacteria	Actinobacteria	Propionibacteriales	Propionibacteriaceae	Luteococcus	Unclassified Luteococcus	0.0	0.0	0.0	0.0	1	0.0	3	0.0	0.0	0.0	0.0	1	0.0	0.0
Bacteria	Actinobacteria	Actinobacteria	Propionibacteriales	Propionibacteriaceae	Microlunatus	Microlunatus aurantiacus	0.0	0.0	0.0	1	0.0	0.0	0.0	0.0	0.0	0.0	0.0	0.0	0.0	0.0
Bacteria	Actinobacteria	Actinobacteria	Propionibacteriales	Propionibacteriaceae	Microlunatus	Microlunatus panaciterrae	0.0	0.0	0.0	1	0.0	0.0	0.0	0.0	0.0	0.0	0.0	0.0	0.0	0.0
Bacteria	Actinobacteria	Actinobacteria	Propionibacteriales	Propionibacteriaceae	Microlunatus	Microlunatus soli	0.0	1	0.0	0.0	0.0	0.0	0.0	0.0	0.0	0.0	0.0	0.0	0.0	0.0
Bacteria	Actinobacteria	Actinobacteria	Propionibacteriales	Propionibacteriaceae	Microlunatus	Microlunatus sp. M5_21	0.0	1	0.0	0.0	0.0	0.0	0.0	0.0	0.0	1	0.0	0.0	0.0	1
Bacteria	Actinobacteria	Actinobacteria	Propionibacteriales	Propionibacteriaceae	Microlunatus	Unclassified Microlunatus	15	9	3	2	2	1	2	8	13	6	6	4	6	5
Bacteria	Actinobacteria	Actinobacteria	Propionibacteriales	Propionibacteriaceae	Microlunatus	actinobacterium CPCC100076	0.0	0.0	0.0	0.0	0.0	0.0	0.0	0.0	0.0	1	0.0	0.0	0.0	0.0
Bacteria	Actinobacteria	Actinobacteria	Propionibacteriales	Propionibacteriaceae	Ponticoccus	Propionibacteriaceae bacterium NML 02-0265	0.0	0.0	0.0	0.0	0.0	0.0	0.0	0.0	0.0	0.0	0.0	1	0.0	0.0
Bacteria	Actinobacteria	Actinobacteria	Propionibacteriales	Propionibacteriaceae	Ponticoccus	Unclassified Ponticoccus	0.0	0.0	0.0	0.0	0.0	0.0	0.0	0.0	0.0	0.0	0.0	0.0	0.0	2
Bacteria	Actinobacteria	Actinobacteria	Propionibacteriales	Propionibacteriaceae	Propionibacterium	Propionibacterium avidum	0.0	0.0	0.0	0.0	0.0	0.0	1	0.0	0.0	0.0	0.0	0.0	0.0	0.0
Bacteria	Actinobacteria	Actinobacteria	Propionibacteriales	Propionibacteriaceae	Propionibacterium	Unclassified Propionibacterium	6	4	1	2	0.0	6	3	2	4	0.0	3	1	4	4
Bacteria	Actinobacteria	Actinobacteria	Propionibacteriales	Propionibacteriaceae	Propionicimonas	Propionicimonas paludicola	0.0	0.0	0.0	0.0	0.0	1	0.0	0.0	0.0	0.0	0.0	0.0	0.0	0.0
Bacteria	Actinobacteria	Actinobacteria	Propionibacteriales	Propionibacteriaceae	Tessaracoccus	Brooklawnia massiliensis	0.0	0.0	0.0	0.0	0.0	0.0	2	0.0	0.0	0.0	0.0	0.0	0.0	0.0
Bacteria	Actinobacteria	Actinobacteria	Propionibacteriales	Propionibacteriaceae	Tessaracoccus	Tessaracoccus bendigoensis	0.0	0.0	0.0	0.0	0.0	2	1	0.0	0.0	0.0	0.0	0.0	0.0	0.0
Bacteria	Actinobacteria	Actinobacteria	Propionibacteriales	Propionibacteriaceae	Tessaracoccus	Tessaracoccus sp. AMV11	0.0	0.0	0.0	0.0	0.0	0.0	3	0.0	1	0.0	0.0	0.0	0.0	0.0
Bacteria	Actinobacteria	Actinobacteria	Propionibacteriales	Propionibacteriaceae	Tessaracoccus	Tessaracoccus sp. SL014B-20A1	0.0	0.0	0.0	0.0	0.0	0.0	1	0.0	0.0	0.0	0.0	0.0	0.0	0.0
Bacteria	Actinobacteria	Actinobacteria	Propionibacteriales	Propionibacteriaceae	Tessaracoccus	Unclassified Tessaracoccus	0.0	0.0	0.0	0.0	4	2	14	0.0	0.0	0.0	0.0	2	3	1
Bacteria	Actinobacteria	Actinobacteria	Propionibacteriales	Propionibacteriaceae	Unclassified Propionibacteriaceae		58	60	22	10	27	24	36	52	64	23	28	27	16	23
Bacteria	Actinobacteria	Actinobacteria	Propionibacteriales	Unclassified Propionibacteriales			11	8	7	2	7	30	11	5	6	3	1	8	2	3
Bacteria	Actinobacteria	Actinobacteria	Pseudonocardiales	Pseudonocardiaceae	Actinoalloteichus	Unclassified Actinoalloteichus	12	8	2	2	3	0.0	1	4	3	3	1	2	1	0.0
Bacteria	Actinobacteria	Actinobacteria	Pseudonocardiales	Pseudonocardiaceae	Actinokineospora	Actinokineospora fastidiosa	0.0	1	0.0	0.0	0.0	0.0	0.0	0.0	0.0	0.0	0.0	0.0	0.0	0.0
Bacteria	Actinobacteria	Actinobacteria	Pseudonocardiales	Pseudonocardiaceae	Actinokineospora	Unclassified Actinokineospora	0.0	2	0.0	0.0	0.0	1	1	0.0	1	0.0	1	0.0	1	0.0
Bacteria	Actinobacteria	Actinobacteria	Pseudonocardiales	Pseudonocardiaceae	Actinomycetospora	Actinomycetospora corticicola	0.0	0.0	1	0.0	0.0	0.0	0.0	1	1	0.0	0.0	1	0.0	0.0
Bacteria	Actinobacteria	Actinobacteria	Pseudonocardiales	Pseudonocardiaceae	Actinomycetospora	Actinomycetospora succinea	0.0	0.0	0.0	0.0	0.0	1	0.0	0.0	0.0	0.0	0.0	0.0	0.0	0.0
Bacteria	Actinobacteria	Actinobacteria	Pseudonocardiales	Pseudonocardiaceae	Actinomycetospora	Unclassified Actinomycetospora	5	7	3	2	1	1	0.0	5	5	1	0.0	2	3	1
Bacteria	Actinobacteria	Actinobacteria	Pseudonocardiales	Pseudonocardiaceae	Actinophytocola	Actinophytocola sp. YIM 75635	0.0	1	0.0	1	0.0	0.0	0.0	2	0.0	1	0.0	0.0	0.0	0.0
Bacteria	Actinobacteria	Actinobacteria	Pseudonocardiales	Pseudonocardiaceae	Actinophytocola	Unclassified Actinophytocola	0.0	2	1	0.0	0.0	1	1	0.0	1	0.0	0.0	1	2	2
Bacteria	Actinobacteria	Actinobacteria	Pseudonocardiales	Pseudonocardiaceae	Actinosynnema	Actinosynnema mirum DSM 43827	0.0	0.0	0.0	2	0.0	1	0.0	0.0	0.0	0.0	0.0	0.0	1	1
Bacteria	Actinobacteria	Actinobacteria	Pseudonocardiales	Pseudonocardiaceae	Actinosynnema	Actinosynnemataceae bacterium YIM 75726	0.0	0.0	0.0	0.0	1	0.0	0.0	0.0	0.0	0.0	0.0	0.0	0.0	0.0
Bacteria	Actinobacteria	Actinobacteria	Pseudonocardiales	Pseudonocardiaceae	Actinosynnema	Unclassified Actinosynnema	0.0	0.0	1	0.0	0.0	0.0	1	0.0	0.0	0.0	0.0	0.0	0.0	0.0
Bacteria	Actinobacteria	Actinobacteria	Pseudonocardiales	Pseudonocardiaceae	Allokutzneria	Allokutzneria albata	1	0.0	0.0	0.0	0.0	0.0	0.0	0.0	0.0	0.0	0.0	0.0	0.0	0.0
Bacteria	Actinobacteria	Actinobacteria	Pseudonocardiales	Pseudonocardiaceae	Amycolatopsis	Actinophytocola sp. QAIII60	0.0	0.0	0.0	1	0.0	0.0	0.0	1	0.0	1	1	0.0	0.0	0.0
Bacteria	Actinobacteria	Actinobacteria	Pseudonocardiales	Pseudonocardiaceae	Amycolatopsis	Amycolatopsis halophila YIM 93223	1	0.0	0.0	0.0	0.0	0.0	0.0	0.0	0.0	0.0	0.0	0.0	0.0	0.0
Bacteria	Actinobacteria	Actinobacteria	Pseudonocardiales	Pseudonocardiaceae	Amycolatopsis	Amycolatopsis mediterranei S699	0.0	0.0	0.0	1	0.0	0.0	0.0	0.0	0.0	1	0.0	0.0	1	1
Bacteria	Actinobacteria	Actinobacteria	Pseudonocardiales	Pseudonocardiaceae	Amycolatopsis	Amycolatopsis sp. C33	0.0	0.0	1	0.0	0.0	0.0	0.0	0.0	0.0	0.0	0.0	0.0	0.0	0.0
Bacteria	Actinobacteria	Actinobacteria	Pseudonocardiales	Pseudonocardiaceae	Amycolatopsis	Unclassified Amycolatopsis	4	5	8	3	3	1	0.0	10	6	5	4	3	5	7
Bacteria	Actinobacteria	Actinobacteria	Pseudonocardiales	Pseudonocardiaceae	Kibdelosporangium	Kibdelosporangium aridum	0.0	0.0	0.0	0.0	0.0	0.0	0.0	0.0	0.0	1	0.0	0.0	0.0	0.0
Bacteria	Actinobacteria	Actinobacteria	Pseudonocardiales	Pseudonocardiaceae	Kibdelosporangium	Kibdelosporangium philippinense	0.0	0.0	0.0	0.0	0.0	0.0	0.0	0.0	0.0	1	1	0.0	0.0	0.0
Bacteria	Actinobacteria	Actinobacteria	Pseudonocardiales	Pseudonocardiaceae	Kibdelosporangium	Kibdelosporangium sp. ACT-0114	0.0	0.0	0.0	0.0	0.0	0.0	0.0	0.0	0.0	0.0	0.0	0.0	0.0	1
Bacteria	Actinobacteria	Actinobacteria	Pseudonocardiales	Pseudonocardiaceae	Kibdelosporangium	Unclassified Kibdelosporangium	2	1	0.0	2	1	3	0.0	3	7	5	3	1	3	2
Bacteria	Actinobacteria	Actinobacteria	Pseudonocardiales	Pseudonocardiaceae	Lechevalieria	Lechevalieria aerocolonigenes	1	0.0	0.0	0.0	0.0	1	0.0	0.0	0.0	0.0	0.0	0.0	0.0	0.0
Bacteria	Actinobacteria	Actinobacteria	Pseudonocardiales	Pseudonocardiaceae	Lechevalieria	Lechevalieria xinjiangensis	0.0	0.0	0.0	0.0	0.0	0.0	0.0	0.0	0.0	1	0.0	0.0	1	0.0
Bacteria	Actinobacteria	Actinobacteria	Pseudonocardiales	Pseudonocardiaceae	Lechevalieria	Unclassified Lechevalieria	1	0.0	0.0	0.0	0.0	0.0	0.0	1	0.0	0.0	0.0	0.0	0.0	0.0
Bacteria	Actinobacteria	Actinobacteria	Pseudonocardiales	Pseudonocardiaceae	Lentzea	Unclassified Lentzea	12	5	2	2	1	0.0	0.0	3	4	3	0.0	2	0.0	1
Bacteria	Actinobacteria	Actinobacteria	Pseudonocardiales	Pseudonocardiaceae	Prauserella	Prauserella alba	0.0	0.0	0.0	0.0	0.0	0.0	0.0	1	1	0.0	0.0	0.0	0.0	0.0
Bacteria	Actinobacteria	Actinobacteria	Pseudonocardiales	Pseudonocardiaceae	Pseudonocardia	Pseudonocardia alaniniphila	0.0	2	0.0	0.0	0.0	0.0	0.0	1	0.0	2	1	2	0.0	0.0
Bacteria	Actinobacteria	Actinobacteria	Pseudonocardiales	Pseudonocardiaceae	Pseudonocardia	Pseudonocardia babensis	6	2	0.0	0.0	1	0.0	0.0	0.0	3	0.0	0.0	0.0	0.0	2
Bacteria	Actinobacteria	Actinobacteria	Pseudonocardiales	Pseudonocardiaceae	Pseudonocardia	Pseudonocardia hydrocarbonoxydans	0.0	0.0	1	0.0	0.0	0.0	0.0	0.0	0.0	0.0	0.0	0.0	0.0	0.0
Bacteria	Actinobacteria	Actinobacteria	Pseudonocardiales	Pseudonocardiaceae	Pseudonocardia	Pseudonocardia sp. ACT-0146	0.0	1	0.0	0.0	0.0	0.0	0.0	0.0	0.0	0.0	0.0	0.0	0.0	0.0
Bacteria	Actinobacteria	Actinobacteria	Pseudonocardiales	Pseudonocardiaceae	Pseudonocardia	Pseudonocardia sp. CC981103-09	0.0	0.0	0.0	0.0	0.0	0.0	0.0	1	0.0	0.0	0.0	0.0	0.0	0.0
Bacteria	Actinobacteria	Actinobacteria	Pseudonocardiales	Pseudonocardiaceae	Pseudonocardia	Pseudonocardia sp. CNS004 PL04	1	0.0	0.0	0.0	0.0	0.0	0.0	0.0	1	0.0	0.0	1	0.0	0.0
Bacteria	Actinobacteria	Actinobacteria	Pseudonocardiales	Pseudonocardiaceae	Pseudonocardia	Pseudonocardia sp. CNS139 PL04	1	1	0.0	0.0	3	0.0	0.0	2	3	0.0	0.0	0.0	0.0	0.0
Bacteria	Actinobacteria	Actinobacteria	Pseudonocardiales	Pseudonocardiaceae	Pseudonocardia	Pseudonocardia sp. RI44-RCaA106	1	1	1	0.0	0.0	1	0.0	0.0	0.0	0.0	0.0	0.0	0.0	1
Bacteria	Actinobacteria	Actinobacteria	Pseudonocardiales	Pseudonocardiaceae	Pseudonocardia	Pseudonocardia sp. SES030404-01	0.0	0.0	0.0	0.0	0.0	0.0	0.0	0.0	1	0.0	0.0	0.0	0.0	0.0
Bacteria	Actinobacteria	Actinobacteria	Pseudonocardiales	Pseudonocardiaceae	Pseudonocardia	Pseudonocardia sp. YIM 61043	2	0.0	0.0	0.0	0.0	0.0	0.0	1	1	0.0	0.0	2	0.0	0.0
Bacteria	Actinobacteria	Actinobacteria	Pseudonocardiales	Pseudonocardiaceae	Pseudonocardia	Pseudonocardia sp. YIM 75926	0.0	0.0	0.0	1	0.0	0.0	0.0	0.0	0.0	0.0	0.0	0.0	0.0	0.0
Bacteria	Actinobacteria	Actinobacteria	Pseudonocardiales	Pseudonocardiaceae	Pseudonocardia	Pseudonocardia tetrahydrofuranoxydans	0.0	0.0	0.0	0.0	0.0	0.0	1	0.0	0.0	1	0.0	0.0	0.0	0.0
Bacteria	Actinobacteria	Actinobacteria	Pseudonocardiales	Pseudonocardiaceae	Pseudonocardia	Unclassified Pseudonocardia	189	157	78	63	37	33	19	122	150	68	61	53	66	66
Bacteria	Actinobacteria	Actinobacteria	Pseudonocardiales	Pseudonocardiaceae	Pseudonocardia	actinobacterium YNPRH1P-1	1	0.0	0.0	0.0	0.0	0.0	0.0	0.0	1	1	0.0	0.0	0.0	0.0
Bacteria	Actinobacteria	Actinobacteria	Pseudonocardiales	Pseudonocardiaceae	Saccharomonospora	Saccharomonospora viridis DSM 43017	0.0	1	0.0	0.0	0.0	0.0	0.0	0.0	0.0	0.0	0.0	1	1	0.0
Bacteria	Actinobacteria	Actinobacteria	Pseudonocardiales	Pseudonocardiaceae	Saccharomonospora	Unclassified Saccharomonospora	2	1	1	0.0	1	0.0	1	0.0	1	0.0	0.0	0.0	3	1
Bacteria	Actinobacteria	Actinobacteria	Pseudonocardiales	Pseudonocardiaceae	Saccharopolyspora	Saccharopolyspora rectivirgula	0.0	0.0	0.0	0.0	0.0	0.0	0.0	0.0	1	0.0	0.0	0.0	0.0	0.0
Bacteria	Actinobacteria	Actinobacteria	Pseudonocardiales	Pseudonocardiaceae	Saccharopolyspora	Unclassified Saccharopolyspora	0.0	3	4	0.0	2	0.0	0.0	0.0	0.0	1	3	0.0	1	2
Bacteria	Actinobacteria	Actinobacteria	Pseudonocardiales	Pseudonocardiaceae	Saccharothrix	Dactylosporangium variesporum	1	0.0	0.0	0.0	0.0	0.0	0.0	0.0	1	0.0	0.0	0.0	0.0	0.0
Bacteria	Actinobacteria	Actinobacteria	Pseudonocardiales	Pseudonocardiaceae	Saccharothrix	Saccharothrix sp. AV-3	0.0	0.0	0.0	0.0	1	0.0	0.0	0.0	0.0	0.0	0.0	0.0	0.0	0.0
Bacteria	Actinobacteria	Actinobacteria	Pseudonocardiales	Pseudonocardiaceae	Saccharothrix	Saccharothrix texasensis	0.0	0.0	0.0	0.0	1	0.0	0.0	0.0	0.0	0.0	0.0	0.0	0.0	0.0
Bacteria	Actinobacteria	Actinobacteria	Pseudonocardiales	Pseudonocardiaceae	Saccharothrix	Saccharothrix xinjiangensis	1	0.0	0.0	0.0	0.0	0.0	0.0	0.0	0.0	0.0	0.0	0.0	0.0	0.0
Bacteria	Actinobacteria	Actinobacteria	Pseudonocardiales	Pseudonocardiaceae	Saccharothrix	Unclassified Saccharothrix	6	3	11	0.0	9	2	2	4	10	4	0.0	1	1	4
Bacteria	Actinobacteria	Actinobacteria	Pseudonocardiales	Pseudonocardiaceae	Streptoalloteichus	Unclassified Streptoalloteichus	0.0	0.0	0.0	0.0	0.0	0.0	0.0	0.0	0.0	1	1	1	0.0	0.0
Bacteria	Actinobacteria	Actinobacteria	Pseudonocardiales	Pseudonocardiaceae	Unclassified Pseudonocardiaceae		71	53	43	36	25	24	17	72	64	58	31	33	33	42
Bacteria	Actinobacteria	Actinobacteria	Pseudonocardiales	Unclassified Pseudonocardiales			1	4	0.0	2	1	2	0.0	4	1	1	1	2	2	1
Bacteria	Actinobacteria	Actinobacteria	Streptomycetales	Streptomycetaceae	Kitasatospora	Kitasatospora setae KM-6054	1	0.0	0.0	1	1	0.0	0.0	0.0	3	2	0.0	0.0	1	1
Bacteria	Actinobacteria	Actinobacteria	Streptomycetales	Streptomycetaceae	Kitasatospora	Unclassified Kitasatospora	1	0.0	1	2	1	0.0	0.0	5	3	2	0.0	0.0	1	0.0
Bacteria	Actinobacteria	Actinobacteria	Streptomycetales	Streptomycetaceae	Streptacidiphilus	Unclassified Streptacidiphilus	0.0	1	0.0	0.0	0.0	0.0	0.0	0.0	0.0	0.0	2	0.0	0.0	0.0
Bacteria	Actinobacteria	Actinobacteria	Streptomycetales	Streptomycetaceae	Streptomyces	Streptomyces armeniacus	0.0	0.0	0.0	0.0	0.0	0.0	2	0.0	0.0	0.0	0.0	0.0	0.0	0.0
Bacteria	Actinobacteria	Actinobacteria	Streptomycetales	Streptomycetaceae	Streptomyces	Streptomyces avermitilis MA-4680	0.0	0.0	0.0	0.0	1	0.0	0.0	0.0	0.0	0.0	0.0	0.0	0.0	0.0
Bacteria	Actinobacteria	Actinobacteria	Streptomycetales	Streptomycetaceae	Streptomyces	Streptomyces avidinii	0.0	0.0	0.0	0.0	0.0	0.0	0.0	0.0	1	0.0	0.0	0.0	0.0	0.0
Bacteria	Actinobacteria	Actinobacteria	Streptomycetales	Streptomycetaceae	Streptomyces	Streptomyces bingchenggensis BCW-1	3	2	0.0	1	0.0	0.0	0.0	2	1	2	1	0.0	0.0	1
Bacteria	Actinobacteria	Actinobacteria	Streptomycetales	Streptomycetaceae	Streptomyces	Streptomyces coeruleoaurantiacus	0.0	0.0	0.0	0.0	0.0	0.0	0.0	0.0	0.0	2	0.0	0.0	0.0	0.0
Bacteria	Actinobacteria	Actinobacteria	Streptomycetales	Streptomycetaceae	Streptomyces	Streptomyces filamentosus	0.0	0.0	1	0.0	0.0	0.0	0.0	0.0	0.0	0.0	0.0	0.0	0.0	0.0
Bacteria	Actinobacteria	Actinobacteria	Streptomycetales	Streptomycetaceae	Streptomyces	Streptomyces ghanaensis	0.0	0.0	2	4	4	2	0.0	0.0	0.0	3	0.0	7	0.0	0.0
Bacteria	Actinobacteria	Actinobacteria	Streptomycetales	Streptomycetaceae	Streptomyces	Streptomyces glaucescens	0.0	0.0	0.0	0.0	0.0	0.0	0.0	0.0	0.0	2	0.0	0.0	0.0	0.0
Bacteria	Actinobacteria	Actinobacteria	Streptomycetales	Streptomycetaceae	Streptomyces	Streptomyces lavendulocolor	0.0	0.0	0.0	0.0	0.0	1	0.0	0.0	0.0	0.0	0.0	0.0	0.0	0.0
Bacteria	Actinobacteria	Actinobacteria	Streptomycetales	Streptomycetaceae	Streptomyces	Streptomyces megasporus	0.0	0.0	0.0	0.0	0.0	0.0	0.0	0.0	0.0	1	0.0	1	0.0	0.0
Bacteria	Actinobacteria	Actinobacteria	Streptomycetales	Streptomycetaceae	Streptomyces	Streptomyces niveiscabiei	0.0	0.0	0.0	0.0	1	0.0	0.0	0.0	0.0	0.0	0.0	0.0	0.0	1
Bacteria	Actinobacteria	Actinobacteria	Streptomycetales	Streptomycetaceae	Streptomyces	Streptomyces puniciscabiei	0.0	1	0.0	0.0	0.0	0.0	0.0	0.0	0.0	1	0.0	0.0	0.0	0.0
Bacteria	Actinobacteria	Actinobacteria	Streptomycetales	Streptomycetaceae	Streptomyces	Streptomyces regensis	0.0	1	0.0	0.0	0.0	0.0	0.0	0.0	0.0	0.0	0.0	0.0	0.0	0.0
Bacteria	Actinobacteria	Actinobacteria	Streptomycetales	Streptomycetaceae	Streptomyces	Streptomyces roseoviridis	0.0	0.0	0.0	0.0	0.0	0.0	0.0	0.0	0.0	5	0.0	0.0	0.0	0.0
Bacteria	Actinobacteria	Actinobacteria	Streptomycetales	Streptomycetaceae	Streptomyces	Streptomyces scabiei 87.22	9	5	6	11	2	10	1	8	7	41	3	10	5	5
Bacteria	Actinobacteria	Actinobacteria	Streptomycetales	Streptomycetaceae	Streptomyces	Streptomyces sp.	0.0	0.0	0.0	0.0	0.0	0.0	0.0	0.0	0.0	8	0.0	6	1	0.0
Bacteria	Actinobacteria	Actinobacteria	Streptomycetales	Streptomycetaceae	Streptomyces	Streptomyces sp. 216701	0.0	3	0.0	0.0	0.0	0.0	1	0.0	0.0	0.0	0.0	0.0	0.0	0.0
Bacteria	Actinobacteria	Actinobacteria	Streptomycetales	Streptomycetaceae	Streptomyces	Streptomyces sp. AE35	0.0	0.0	0.0	1	0.0	0.0	0.0	0.0	0.0	0.0	0.0	0.0	0.0	0.0
Bacteria	Actinobacteria	Actinobacteria	Streptomycetales	Streptomycetaceae	Streptomyces	Streptomyces sp. C2	0.0	0.0	1	0.0	0.0	0.0	0.0	0.0	0.0	0.0	0.0	0.0	0.0	0.0
Bacteria	Actinobacteria	Actinobacteria	Streptomycetales	Streptomycetaceae	Streptomyces	Streptomyces sp. CNH990	0.0	2	0.0	0.0	1	0.0	0.0	0.0	0.0	0.0	0.0	0.0	0.0	0.0
Bacteria	Actinobacteria	Actinobacteria	Streptomycetales	Streptomycetaceae	Streptomyces	Streptomyces sp. CNS-730_SD06_MAR2	0.0	0.0	0.0	0.0	0.0	0.0	0.0	1	0.0	0.0	0.0	0.0	0.0	0.0
Bacteria	Actinobacteria	Actinobacteria	Streptomycetales	Streptomycetaceae	Streptomyces	Streptomyces sp. HV12	0.0	0.0	0.0	0.0	0.0	0.0	0.0	0.0	0.0	1	0.0	0.0	0.0	0.0
Bacteria	Actinobacteria	Actinobacteria	Streptomycetales	Streptomycetaceae	Streptomyces	Streptomyces sp. M039	0.0	0.0	0.0	0.0	0.0	0.0	0.0	0.0	0.0	1	0.0	0.0	0.0	0.0
Bacteria	Actinobacteria	Actinobacteria	Streptomycetales	Streptomycetaceae	Streptomyces	Streptomyces sp. M8Z38	1	0.0	0.0	0.0	0.0	0.0	0.0	0.0	0.0	0.0	0.0	0.0	0.0	0.0
Bacteria	Actinobacteria	Actinobacteria	Streptomycetales	Streptomycetaceae	Streptomyces	Streptomyces sp. SA29	0.0	0.0	1	0.0	0.0	0.0	0.0	0.0	0.0	0.0	0.0	0.0	0.0	0.0
Bacteria	Actinobacteria	Actinobacteria	Streptomycetales	Streptomycetaceae	Streptomyces	Streptomyces sp. TFS66-01	1	0.0	0.0	0.0	0.0	0.0	0.0	0.0	0.0	0.0	0.0	0.0	0.0	0.0
Bacteria	Actinobacteria	Actinobacteria	Streptomycetales	Streptomycetaceae	Streptomyces	Streptomyces sp. TRM46012	0.0	0.0	0.0	0.0	0.0	0.0	0.0	0.0	0.0	0.0	0.0	1	0.0	0.0
Bacteria	Actinobacteria	Actinobacteria	Streptomycetales	Streptomycetaceae	Streptomyces	Streptomyces sudanensis	0.0	0.0	0.0	0.0	0.0	1	0.0	0.0	0.0	0.0	0.0	0.0	0.0	0.0
Bacteria	Actinobacteria	Actinobacteria	Streptomycetales	Streptomycetaceae	Streptomyces	Streptomyces venezuelae ATCC 10712	0.0	0.0	0.0	0.0	0.0	0.0	0.0	0.0	0.0	1	0.0	0.0	0.0	0.0
Bacteria	Actinobacteria	Actinobacteria	Streptomycetales	Streptomycetaceae	Streptomyces	Unclassified Streptomyces	68	71	321	320	170	156	144	54	65	1144	63	325	76	71
Bacteria	Actinobacteria	Actinobacteria	Streptomycetales	Streptomycetaceae	Unclassified Streptomycetaceae		4	9	10	2	4	3	4	5	13	24	3	3	6	6
Bacteria	Actinobacteria	Actinobacteria	Streptomycetales	Unclassified Streptomycetales			3	0.0	0.0	0.0	2	0.0	3	1	0.0	1	0.0	0.0	0.0	1
Bacteria	Actinobacteria	Actinobacteria	Streptosporangiales	Nocardiopsaceae	Nocardiopsis	Unclassified Nocardiopsis	0.0	2	0.0	5	9	3	2	2	1	1	1	0.0	3	0.0
Bacteria	Actinobacteria	Actinobacteria	Streptosporangiales	Nocardiopsaceae	Streptomonospora	Streptomonospora sp. CNQ-082_SD01	0.0	0.0	0.0	0.0	1	0.0	0.0	0.0	0.0	0.0	0.0	0.0	0.0	0.0
Bacteria	Actinobacteria	Actinobacteria	Streptosporangiales	Nocardiopsaceae	Unclassified Nocardiopsaceae		0.0	0.0	0.0	0.0	1	0.0	0.0	0.0	0.0	0.0	0.0	1	0.0	3
Bacteria	Actinobacteria	Actinobacteria	Streptosporangiales	Streptosporangiaceae	Acrocarpaspora	Acrocarpospora corrugata	0.0	0.0	0.0	0.0	0.0	0.0	0.0	0.0	0.0	0.0	0.0	0.0	1	0.0
Bacteria	Actinobacteria	Actinobacteria	Streptosporangiales	Streptosporangiaceae	Acrocarpaspora	Acrocarpospora sp. Shinshu-MS-05	0.0	0.0	0.0	0.0	0.0	1	0.0	0.0	0.0	0.0	0.0	0.0	0.0	0.0
Bacteria	Actinobacteria	Actinobacteria	Streptosporangiales	Streptosporangiaceae	Microbispora	Unclassified Microbispora	1	0.0	1	1	0.0	1	0.0	4	1	4	1	1	0.0	0.0
Bacteria	Actinobacteria	Actinobacteria	Streptosporangiales	Streptosporangiaceae	Nonomuraea	Nonomuraea roseoviolacea	1	0.0	0.0	0.0	0.0	0.0	0.0	0.0	0.0	0.0	0.0	0.0	0.0	0.0
Bacteria	Actinobacteria	Actinobacteria	Streptosporangiales	Streptosporangiaceae	Nonomuraea	Nonomuraea sp. 212011	0.0	0.0	0.0	0.0	0.0	0.0	0.0	0.0	0.0	0.0	0.0	0.0	0.0	1
Bacteria	Actinobacteria	Actinobacteria	Streptosporangiales	Streptosporangiaceae	Nonomuraea	Unclassified Nonomuraea	4	6	4	3	17	14	11	0.0	1	4	2	3	0.0	2
Bacteria	Actinobacteria	Actinobacteria	Streptosporangiales	Streptosporangiaceae	Planomonospora	Unclassified Planomonospora	0.0	0.0	0.0	0.0	0.0	0.0	0.0	0.0	0.0	0.0	0.0	1	0.0	0.0
Bacteria	Actinobacteria	Actinobacteria	Streptosporangiales	Streptosporangiaceae	Planotetraspora	Streptosporangineae bacterium 6014	0.0	0.0	0.0	0.0	0.0	0.0	0.0	0.0	0.0	0.0	0.0	0.0	1	0.0
Bacteria	Actinobacteria	Actinobacteria	Streptosporangiales	Streptosporangiaceae	Planotetraspora	Unclassified Planotetraspora	0.0	0.0	0.0	0.0	0.0	1	0.0	1	1	0.0	0.0	0.0	0.0	0.0
Bacteria	Actinobacteria	Actinobacteria	Streptosporangiales	Streptosporangiaceae	Streptosporangium	Unclassified Streptosporangium	1	2	1	1	1	0.0	0.0	2	6	4	1	0.0	2	3
Bacteria	Actinobacteria	Actinobacteria	Streptosporangiales	Streptosporangiaceae	Unclassified Streptosporangiaceae		8	8	5	4	16	15	12	7	3	2	2	5	2	9
Bacteria	Actinobacteria	Actinobacteria	Streptosporangiales	Thermomonosporaceae	Actinoallomurus	Unclassified Actinoallomurus	0.0	2	0.0	0.0	0.0	0.0	1	0.0	0.0	0.0	0.0	1	0.0	0.0
Bacteria	Actinobacteria	Actinobacteria	Streptosporangiales	Thermomonosporaceae	Actinocorallia	Unclassified Actinocorallia	1	1	0.0	3	9	19	7	0.0	4	2	0.0	5	1	2
Bacteria	Actinobacteria	Actinobacteria	Streptosporangiales	Thermomonosporaceae	Actinomadura	Actinomadura atramentaria	0.0	0.0	0.0	0.0	1	0.0	0.0	0.0	0.0	1	0.0	0.0	0.0	0.0
Bacteria	Actinobacteria	Actinobacteria	Streptosporangiales	Thermomonosporaceae	Actinomadura	Actinomadura fulvescens	0.0	0.0	0.0	0.0	0.0	0.0	0.0	0.0	0.0	1	0.0	0.0	0.0	0.0
Bacteria	Actinobacteria	Actinobacteria	Streptosporangiales	Thermomonosporaceae	Actinomadura	Actinomadura namibiensis	0.0	0.0	0.0	0.0	0.0	0.0	0.0	0.0	1	0.0	0.0	0.0	0.0	0.0
Bacteria	Actinobacteria	Actinobacteria	Streptosporangiales	Thermomonosporaceae	Actinomadura	Actinomadura sp. SBMs009	0.0	0.0	0.0	0.0	0.0	0.0	0.0	1	0.0	0.0	0.0	0.0	0.0	0.0
Bacteria	Actinobacteria	Actinobacteria	Streptosporangiales	Thermomonosporaceae	Actinomadura	Actinomadura sp. TFS 1200	0.0	0.0	0.0	0.0	0.0	0.0	1	0.0	0.0	0.0	0.0	0.0	0.0	0.0
Bacteria	Actinobacteria	Actinobacteria	Streptosporangiales	Thermomonosporaceae	Actinomadura	Unclassified Actinomadura	5	8	7	10	29	14	9	4	10	3	4	7	2	6
Bacteria	Actinobacteria	Actinobacteria	Streptosporangiales	Thermomonosporaceae	Spirillospora	Spirillospora rubra	1	0.0	0.0	0.0	0.0	0.0	0.0	0.0	0.0	0.0	0.0	0.0	0.0	0.0
Bacteria	Actinobacteria	Actinobacteria	Streptosporangiales	Thermomonosporaceae	Thermobispora	Thermobispora bispora	0.0	2	0.0	0.0	0.0	0.0	0.0	0.0	0.0	0.0	0.0	0.0	0.0	0.0
Bacteria	Actinobacteria	Actinobacteria	Streptosporangiales	Thermomonosporaceae	Thermobispora	Unclassified Thermobispora	0.0	1	0.0	0.0	0.0	0.0	0.0	0.0	2	3	1	1	3	0.0
Bacteria	Actinobacteria	Actinobacteria	Streptosporangiales	Thermomonosporaceae	Thermomonospora	Thermomonospora chromogena	2	1	0.0	1	1	0.0	1	4	1	0.0	2	1	1	0.0
Bacteria	Actinobacteria	Actinobacteria	Streptosporangiales	Thermomonosporaceae	Thermomonospora	Thermomonospora curvata DSM 43183	0.0	1	0.0	0.0	0.0	0.0	0.0	0.0	0.0	0.0	1	0.0	0.0	0.0
Bacteria	Actinobacteria	Actinobacteria	Streptosporangiales	Thermomonosporaceae	Thermomonospora	Unclassified Thermomonospora	2	0.0	0.0	0.0	0.0	0.0	0.0	0.0	1	0.0	0.0	0.0	3	2
Bacteria	Actinobacteria	Actinobacteria	Streptosporangiales	Thermomonosporaceae	Unclassified Thermomonosporaceae		9	5	4	11	8	14	12	4	5	3	1	5	6	7
Bacteria	Actinobacteria	Actinobacteria	Streptosporangiales	Unclassified Streptosporangiales			4	2	0.0	6	5	12	8	4	14	7	4	3	5	2
Bacteria	Actinobacteria	Actinobacteria	Unclassified Actinobacteria				439	395	196	198	283	320	311	391	410	206	128	160	185	223
Bacteria	Actinobacteria	Coriobacteriia	Coriobacteriales	Coriobacteriaceae	Atopobium	Atopobium minutum	0.0	0.0	0.0	1	0.0	0.0	0.0	0.0	0.0	0.0	0.0	0.0	0.0	0.0
Bacteria	Actinobacteria	Coriobacteriia	Coriobacteriales	Coriobacteriaceae	Atopobium	Unclassified Atopobium	0.0	2	1	0.0	0.0	1	0.0	3	0.0	1	1	0.0	1	0.0
Bacteria	Actinobacteria	Coriobacteriia	Coriobacteriales	Coriobacteriaceae	Collinsella	Unclassified Collinsella	0.0	0.0	1	0.0	0.0	0.0	0.0	1	0.0	0.0	0.0	0.0	1	0.0
Bacteria	Actinobacteria	Coriobacteriia	Coriobacteriales	Coriobacteriaceae	Coriobacterium	Unclassified Coriobacterium	0.0	0.0	0.0	0.0	0.0	0.0	0.0	0.0	1	0.0	0.0	0.0	1	0.0
Bacteria	Actinobacteria	Coriobacteriia	Coriobacteriales	Coriobacteriaceae	Denitrobacterium	Unclassified Denitrobacterium	0.0	1	0.0	0.0	0.0	0.0	0.0	0.0	0.0	0.0	0.0	1	0.0	0.0
Bacteria	Actinobacteria	Coriobacteriia	Coriobacteriales	Coriobacteriaceae	Enterorhabdus	Unclassified Enterorhabdus	0.0	0.0	0.0	0.0	0.0	0.0	0.0	1	0.0	0.0	0.0	0.0	0.0	0.0
Bacteria	Actinobacteria	Coriobacteriia	Coriobacteriales	Coriobacteriaceae	Gordonibacter	Unclassified Gordonibacter	1	0.0	0.0	0.0	0.0	0.0	0.0	1	0.0	0.0	0.0	0.0	0.0	0.0
Bacteria	Actinobacteria	Coriobacteriia	Coriobacteriales	Coriobacteriaceae	Olsenella	Olsenella profusa	0.0	7	0.0	0.0	0.0	0.0	0.0	0.0	0.0	0.0	0.0	0.0	0.0	0.0
Bacteria	Actinobacteria	Coriobacteriia	Coriobacteriales	Coriobacteriaceae	Olsenella	Olsenella sp. oral taxon 809 str. F0356	0.0	5	0.0	1	0.0	0.0	0.0	0.0	0.0	0.0	0.0	0.0	0.0	0.0
Bacteria	Actinobacteria	Coriobacteriia	Coriobacteriales	Coriobacteriaceae	Olsenella	Unclassified Olsenella	0.0	13	0.0	2	0.0	0.0	0.0	0.0	0.0	0.0	0.0	0.0	0.0	0.0
Bacteria	Actinobacteria	Coriobacteriia	Coriobacteriales	Coriobacteriaceae	Slackia	Slackia exigua	0.0	0.0	0.0	0.0	0.0	0.0	0.0	0.0	0.0	0.0	0.0	0.0	1	0.0
Bacteria	Actinobacteria	Coriobacteriia	Coriobacteriales	Coriobacteriaceae	Slackia	Unclassified Slackia	0.0	3	0.0	0.0	0.0	0.0	0.0	3	5	1	0.0	0.0	2	1
Bacteria	Actinobacteria	Coriobacteriia	Coriobacteriales	Coriobacteriaceae	Unclassified Coriobacteriaceae		6	28	3	1	2	2	0.0	10	10	2	4	1	4	2
Bacteria	Actinobacteria	Coriobacteriia	Coriobacteriales	Unclassified Coriobacteriales			1	0.0	0.0	0.0	0.0	1	0.0	0.0	0.0	0.0	0.0	0.0	0.0	0.0
Bacteria	Actinobacteria	Coriobacteriia	Unclassified Coriobacteriia				0.0	0.0	0.0	0.0	0.0	0.0	0.0	0.0	0.0	0.0	0.0	1	0.0	0.0
Bacteria	Actinobacteria	Nitriliruptoria	Euzebyales	Euzebyaceae	Euzebya	Euzebya tangerina	0.0	1	0.0	0.0	0.0	0.0	0.0	0.0	0.0	0.0	0.0	0.0	0.0	0.0
Bacteria	Actinobacteria	Nitriliruptoria	Euzebyales	Euzebyaceae	Euzebya	Unclassified Euzebya	0.0	0.0	1	0.0	1	0.0	0.0	0.0	2	1	0.0	1	1	1
Bacteria	Actinobacteria	Nitriliruptoria	Nitriliruptorales	Nitriliruptoraceae	Nitriliruptor	Nitriliruptor alkaliphilus	0.0	0.0	0.0	0.0	0.0	0.0	0.0	0.0	1	0.0	0.0	0.0	0.0	0.0
Bacteria	Actinobacteria	Rubrobacteria	Rubrobacterales	Rubrobacteriaceae	Rubrobacter	Rubrobacter radiotolerans	18	26	9	9	5	4	8	33	40	24	14	9	15	31
Bacteria	Actinobacteria	Rubrobacteria	Rubrobacterales	Rubrobacteriaceae	Rubrobacter	Rubrobacter sp. C05_TS_X24_S3	3	2	2	2	0.0	0.0	0.0	8	5	2	6	1	4	4
Bacteria	Actinobacteria	Rubrobacteria	Rubrobacterales	Rubrobacteriaceae	Rubrobacter	Rubrobacter sp. RV113	0.0	0.0	0.0	1	0.0	0.0	0.0	0.0	0.0	0.0	1	0.0	0.0	3
Bacteria	Actinobacteria	Rubrobacteria	Rubrobacterales	Rubrobacteriaceae	Rubrobacter	Rubrobacter taiwanensis	0.0	6	0.0	0.0	1	1	1	2	2	3	4	5	0.0	4
Bacteria	Actinobacteria	Rubrobacteria	Rubrobacterales	Rubrobacteriaceae	Rubrobacter	Rubrobacter xylanophilus	4	10	4	1	2	2	2	3	4	5	3	2	1	2
Bacteria	Actinobacteria	Rubrobacteria	Rubrobacterales	Rubrobacteriaceae	Rubrobacter	Rubrobacter xylanophilus DSM 9941	2	0.0	2	0.0	0.0	0.0	1	1	3	0.0	0.0	0.0	1	2
Bacteria	Actinobacteria	Rubrobacteria	Rubrobacterales	Rubrobacteriaceae	Rubrobacter	Unclassified Rubrobacter	191	351	191	137	105	114	69	491	599	457	297	251	261	352
Bacteria	Actinobacteria	Rubrobacteria	Rubrobacterales	Rubrobacteriaceae	Unclassified Rubrobacteriaceae		2	3	0.0	0.0	0.0	0.0	0.0	2	2	3	0.0	5	1	3
Bacteria	Actinobacteria	Rubrobacteria	Rubrobacterales	Unclassified Rubrobacterales			2	2	1	0.0	0.0	0.0	1	5	6	4	7	1	3	3
Bacteria	Actinobacteria	Rubrobacteria	Unclassified Rubrobacteria				1	0.0	0.0	0.0	0.0	0.0	0.0	1	1	1	0.0	1	2	4
Bacteria	Actinobacteria	Thermoleophilia	Gaiellales	Gaiellaceae	Gaiella	Gaiella occulta	18	26	21	9	7	18	12	33	44	50	24	25	24	32
Bacteria	Actinobacteria	Thermoleophilia	Gaiellales	Gaiellaceae	Gaiella	Unclassified Gaiella	7	14	13	8	4	8	5	16	32	29	12	8	15	23
Bacteria	Actinobacteria	Thermoleophilia	Gaiellales	Gaiellaceae	Unclassified Gaiellaceae		0.0	0.0	0.0	0.0	0.0	0.0	0.0	0.0	1	1	0.0	0.0	0.0	0.0
Bacteria	Actinobacteria	Thermoleophilia	Solirubrobacterales	480-2	Rubrobacterineae	Rubrobacterineae bacterium BR7-21	14	11	8	8	3	5	10	16	24	14	5	6	9	12
Bacteria	Actinobacteria	Thermoleophilia	Solirubrobacterales	480-2	Rubrobacterineae	Unclassified Rubrobacterineae	0.0	1	1	0.0	1	1	0.0	1	0.0	0.0	0.0	0.0	0.0	3
Bacteria	Actinobacteria	Thermoleophilia	Solirubrobacterales	Conexibacteraceae	Conexibacter	Conexibacter sp. BS10	1	0.0	0.0	1	0.0	0.0	0.0	1	2	1	0.0	1	1	1
Bacteria	Actinobacteria	Thermoleophilia	Solirubrobacterales	Conexibacteraceae	Conexibacter	Conexibacter sp. KV-962	1	0.0	0.0	2	0.0	1	1	0.0	1	0.0	0.0	0.0	1	0.0
Bacteria	Actinobacteria	Thermoleophilia	Solirubrobacterales	Conexibacteraceae	Conexibacter	Conexibacter woesei	1	0.0	0.0	0.0	0.0	0.0	0.0	0.0	1	1	0.0	0.0	0.0	0.0
Bacteria	Actinobacteria	Thermoleophilia	Solirubrobacterales	Conexibacteraceae	Conexibacter	Conexibacter woesei DSM 14684	4	4	1	1	1	0.0	1	1	5	1	0.0	0.0	2	3
Bacteria	Actinobacteria	Thermoleophilia	Solirubrobacterales	Conexibacteraceae	Conexibacter	Unclassified Conexibacter	33	50	36	24	23	31	19	81	113	77	38	31	43	70
Bacteria	Actinobacteria	Thermoleophilia	Solirubrobacterales	Conexibacteraceae	Unclassified Conexibacteraceae		0.0	0.0	0.0	0.0	0.0	0.0	1	1	0.0	0.0	0.0	0.0	0.0	1
Bacteria	Actinobacteria	Thermoleophilia	Solirubrobacterales	Patulibacteraceae	Patulibacter	Patulibacter minatonensis	0.0	0.0	1	0.0	0.0	0.0	1	0.0	0.0	1	0.0	0.0	0.0	0.0
Bacteria	Actinobacteria	Thermoleophilia	Solirubrobacterales	Patulibacteraceae	Patulibacter	Patulibacter sp. I11	3	0.0	1	0.0	0.0	0.0	0.0	1	0.0	0.0	0.0	1	0.0	1
Bacteria	Actinobacteria	Thermoleophilia	Solirubrobacterales	Patulibacteraceae	Patulibacter	Phytoplasma sp. RYL-GD	0.0	1	0.0	0.0	0.0	2	0.0	0.0	0.0	1	0.0	0.0	0.0	0.0
Bacteria	Actinobacteria	Thermoleophilia	Solirubrobacterales	Patulibacteraceae	Patulibacter	Rubrobacterales bacterium Pa33	4	1	1	1	0.0	1	0.0	3	4	0.0	2	2	1	0.0
Bacteria	Actinobacteria	Thermoleophilia	Solirubrobacterales	Patulibacteraceae	Patulibacter	Rubrobacteridae bacterium Gsoil 1167	1	1	0.0	1	0.0	1	0.0	0.0	4	1	0.0	2	1	1
Bacteria	Actinobacteria	Thermoleophilia	Solirubrobacterales	Patulibacteraceae	Patulibacter	Unclassified Patulibacter	35	24	19	12	11	19	16	56	75	20	17	18	26	24
Bacteria	Actinobacteria	Thermoleophilia	Solirubrobacterales	Patulibacteraceae	Unclassified Patulibacteraceae		1	2	1	3	0.0	0.0	1	1	1	2	2	0.0	0.0	1
Bacteria	Actinobacteria	Thermoleophilia	Solirubrobacterales	Solirubrobacteraceae	Solirubrobacter	Solirubrobacter pauli	2	3	2	1	2	1	1	1	7	3	0.0	2	2	2
Bacteria	Actinobacteria	Thermoleophilia	Solirubrobacterales	Solirubrobacteraceae	Solirubrobacter	Solirubrobacter sp. Gsoil 921	11	20	8	9	5	10	5	26	27	17	15	4	10	15
Bacteria	Actinobacteria	Thermoleophilia	Solirubrobacterales	Solirubrobacteraceae	Solirubrobacter	Solirubrobacter sp. L64	1	1	1	0.0	0.0	0.0	0.0	0.0	1	0.0	0.0	0.0	0.0	1
Bacteria	Actinobacteria	Thermoleophilia	Solirubrobacterales	Solirubrobacteraceae	Solirubrobacter	Unclassified Solirubrobacter	172	204	84	88	65	71	40	218	305	175	108	83	116	153
Bacteria	Actinobacteria	Thermoleophilia	Solirubrobacterales	Solirubrobacteraceae	Solirubrobacter	bacterium Ellin5082	5	4	1	1	2	5	4	6	6	11	3	3	6	3
Bacteria	Actinobacteria	Thermoleophilia	Solirubrobacterales	Solirubrobacteraceae	Solirubrobacter	bacterium Ellin5259	3	1	3	3	1	0.0	2	7	5	4	1	1	5	4
Bacteria	Actinobacteria	Thermoleophilia	Solirubrobacterales	Solirubrobacteraceae	Unclassified Solirubrobacteraceae		0.0	1	0.0	0.0	0.0	0.0	0.0	3	2	0.0	0.0	0.0	1	1
Bacteria	Actinobacteria	Thermoleophilia	Solirubrobacterales	Unclassified Solirubrobacterales			316	361	191	134	123	141	104	505	526	407	236	197	297	318
Bacteria	Actinobacteria	Thermoleophilia	Solirubrobacterales	YNPFFP1	bacterium Ellin5025	Unclassified bacterium Ellin5025	18	12	17	6	4	5	7	26	25	14	6	8	14	11
Bacteria	Actinobacteria	Thermoleophilia	Thermophilales	Thermoleophilaceae	Thermoleophilum	Thermoleophilum album	0.0	0.0	0.0	0.0	1	0.0	0.0	0.0	0.0	1	0.0	0.0	0.0	0.0
Bacteria	Actinobacteria	Thermoleophilia	Thermophilales	Thermoleophilaceae	Thermoleophilum	Unclassified Thermoleophilum	2	4	2	2	0.0	1	2	3	4	3	4	3	2	6
Bacteria	Actinobacteria	Thermoleophilia	Thermophilales	Thermoleophilaceae	Unclassified Thermoleophilaceae		0.0	0.0	0.0	1	0.0	0.0	0.0	0.0	0.0	0.0	0.0	0.0	0.0	1
Bacteria	Actinobacteria	Thermoleophilia	Thermophilales	Unclassified Thermophilales			1	3	7	3	0.0	2	2	10	8	10	3	3	2	9
Bacteria	Actinobacteria	Thermoleophilia	Unclassified Thermoleophilia				65	101	55	41	36	46	30	138	160	143	85	59	84	118
Bacteria	Actinobacteria	Unclassified Actinobacteria					64	89	58	42	23	39	27	137	184	120	64	49	79	120
Bacteria	Aquificae	Aquificae	Aquificales	Aquificaceae	Aquifex	Aquifex aeolicus VF5	0.0	0.0	0.0	0.0	0.0	0.0	0.0	0.0	0.0	0.0	0.0	0.0	1	0.0
Bacteria	Aquificae	Aquificae	Aquificales	Desulfurobacteriaceae	Desulfurobacterium	Unclassified Desulfurobacterium	0.0	0.0	0.0	0.0	0.0	0.0	0.0	0.0	0.0	0.0	1	0.0	0.0	1
Bacteria	Aquificae	Aquificae	Aquificales	Desulfurobacteriaceae	Thermovibrio	Unclassified Thermovibrio	0.0	0.0	0.0	0.0	0.0	0.0	0.0	0.0	0.0	0.0	0.0	1	0.0	0.0
Bacteria	Aquificae	Aquificae	Aquificales	Desulfurobacteriaceae	Unclassified Desulfurobacteriaceae		0.0	1	0.0	0.0	0.0	1	0.0	0.0	0.0	1	0.0	0.0	0.0	0.0
Bacteria	Aquificae	Aquificae	Aquificales	Family Incertae Sedis	Thermosulfidibacter	Unclassified Thermosulfidibacter	1	0.0	0.0	0.0	0.0	0.0	0.0	0.0	1	0.0	0.0	0.0	0.0	0.0
Bacteria	Aquificae	Aquificae	Aquificales	Hydrogenothermaceae	Unclassified Hydrogenothermaceae		0.0	1	1	0.0	0.0	0.0	0.0	0.0	1	0.0	1	0.0	0.0	0.0
Bacteria	Aquificae	Aquificae	Unclassified Aquificae				0.0	0.0	0.0	0.0	0.0	0.0	0.0	0.0	1	0.0	0.0	0.0	0.0	0.0
Bacteria	Aquificae	Unclassified Aquificae					0.0	0.0	0.0	0.0	1	0.0	0.0	0.0	0.0	0.0	0.0	0.0	0.0	0.0
Bacteria	Armatimonadetes	Armatimonadia	Armatimonadales	Armatimonadaceae	Armatimonas	Armatimonas rosea	6	2	0.0	1	0.0	1	0.0	2	0.0	0.0	0.0	0.0	1	0.0
Bacteria	Armatimonadetes	Armatimonadia	Armatimonadales	Armatimonadaceae	Armatimonas	Unclassified Armatimonas	8	4	1	2	1	3	0.0	10	10	6	2	1	3	2
Bacteria	Armatimonadetes	Armatimonadia	Armatimonadales	Armatimonadaceae	Unclassified Armatimonadaceae		0.0	0.0	0.0	0.0	0.0	0.0	0.0	1	0.0	0.0	0.0	0.0	0.0	0.0
Bacteria	Armatimonadetes	Chthonomonadetes	Chthonomonadales	Chthonomonadaceae	Chthonomonas	Unclassified Chthonomonas	1	3	0.0	0.0	1	0.0	0.0	2	0.0	1	0.0	1	1	0.0
Bacteria	Armatimonadetes	Fimbriimonas ginsengisoli Gsoil 348	Unclassified Fimbriimonas ginsengisoli Gsoil 348				1	0.0	0.0	0.0	0.0	1	1	2	0.0	1	0.0	0.0	2	5
Bacteria	Bacteroidetes	AMV16	Flexibacteraceae bacterium 24M	Unclassified Flexibacteraceae bacterium 24M			1	0.0	0.0	0.0	0.0	0.0	0.0	0.0	1	0.0	0.0	0.0	0.0	0.0
Bacteria	Bacteroidetes	Bacteroidia	Bacteroidales	BS11 gut group	Bacteroidia	Bacteroidia bacterium canine oral taxon 187	0.0	0.0	0.0	0.0	0.0	0.0	0.0	1	0.0	0.0	0.0	0.0	0.0	0.0
Bacteria	Bacteroidetes	Bacteroidia	Bacteroidales	Bacteroidaceae	Bacteroides	Bacteroides clarus YIT 12056	0.0	0.0	0.0	0.0	0.0	0.0	0.0	0.0	1	0.0	0.0	0.0	0.0	0.0
Bacteria	Bacteroidetes	Bacteroidia	Bacteroidales	Bacteroidaceae	Bacteroides	Bacteroides fragilis 638R	0.0	0.0	0.0	0.0	0.0	0.0	0.0	1	0.0	0.0	0.0	0.0	0.0	0.0
Bacteria	Bacteroidetes	Bacteroidia	Bacteroidales	Bacteroidaceae	Bacteroides	Bacteroides massiliensis	0.0	1	0.0	0.0	0.0	0.0	0.0	0.0	0.0	0.0	0.0	0.0	0.0	0.0
Bacteria	Bacteroidetes	Bacteroidia	Bacteroidales	Bacteroidaceae	Bacteroides	Bacteroides propionicifaciens	0.0	0.0	0.0	5	0.0	0.0	0.0	0.0	0.0	0.0	0.0	0.0	0.0	0.0
Bacteria	Bacteroidetes	Bacteroidia	Bacteroidales	Bacteroidaceae	Bacteroides	Bacteroides pyogenes	0.0	0.0	0.0	0.0	0.0	0.0	0.0	0.0	51	0.0	0.0	0.0	0.0	0.0
Bacteria	Bacteroidetes	Bacteroidia	Bacteroidales	Bacteroidaceae	Bacteroides	Bacteroides uniformis	0.0	3	0.0	0.0	0.0	0.0	0.0	0.0	0.0	1	0.0	0.0	0.0	0.0
Bacteria	Bacteroidetes	Bacteroidia	Bacteroidales	Bacteroidaceae	Bacteroides	Bacteroides vulgatus ATCC 8482	0.0	1	0.0	0.0	0.0	0.0	0.0	0.0	1	0.0	0.0	0.0	0.0	0.0
Bacteria	Bacteroidetes	Bacteroidia	Bacteroidales	Bacteroidaceae	Bacteroides	Prevotella heparinolytica	0.0	19	0.0	0.0	0.0	0.0	0.0	0.0	6	0.0	0.0	0.0	0.0	0.0
Bacteria	Bacteroidetes	Bacteroidia	Bacteroidales	Bacteroidaceae	Bacteroides	Prevotella sp. 326-8	0.0	1	0.0	0.0	0.0	0.0	0.0	0.0	0.0	0.0	0.0	0.0	0.0	0.0
Bacteria	Bacteroidetes	Bacteroidia	Bacteroidales	Bacteroidaceae	Bacteroides	Unclassified Bacteroides	4	168	17	99	1	1	1	10	167	10	5	1	0.0	1
Bacteria	Bacteroidetes	Bacteroidia	Bacteroidales	Bacteroidaceae	Bacteroides	bacterium 'New Zealand B'	0.0	0.0	0.0	1	0.0	0.0	0.0	0.0	0.0	0.0	0.0	0.0	0.0	0.0
Bacteria	Bacteroidetes	Bacteroidia	Bacteroidales	Bacteroidaceae	Unclassified Bacteroidaceae		0.0	1	1	4	0.0	0.0	0.0	2	0.0	1	0.0	0.0	0.0	0.0
Bacteria	Bacteroidetes	Bacteroidia	Bacteroidales	Marinilabiaceae	Marinifilum	Unclassified Marinifilum	0.0	1	0.0	0.0	0.0	1	2	0.0	0.0	0.0	0.0	0.0	0.0	0.0
Bacteria	Bacteroidetes	Bacteroidia	Bacteroidales	Porphyromonadaceae	Dysgonomonas	Unclassified Dysgonomonas	0.0	0.0	0.0	2	0.0	0.0	0.0	0.0	0.0	0.0	3	0.0	0.0	0.0
Bacteria	Bacteroidetes	Bacteroidia	Bacteroidales	Porphyromonadaceae	Parabacteroides	Unclassified Parabacteroides	1	0.0	0.0	0.0	0.0	0.0	0.0	0.0	1	0.0	0.0	0.0	0.0	0.0
Bacteria	Bacteroidetes	Bacteroidia	Bacteroidales	Porphyromonadaceae	Porphyromonas	Porphyromonas asaccharolytica	0.0	1	0.0	0.0	0.0	0.0	0.0	0.0	1	0.0	0.0	0.0	0.0	0.0
Bacteria	Bacteroidetes	Bacteroidia	Bacteroidales	Porphyromonadaceae	Porphyromonas	Porphyromonas endodontalis	0.0	0.0	0.0	0.0	0.0	0.0	0.0	0.0	1	0.0	0.0	0.0	0.0	0.0
Bacteria	Bacteroidetes	Bacteroidia	Bacteroidales	Porphyromonadaceae	Porphyromonas	Porphyromonas macacae	0.0	1	0.0	0.0	0.0	0.0	0.0	0.0	0.0	0.0	0.0	0.0	0.0	0.0
Bacteria	Bacteroidetes	Bacteroidia	Bacteroidales	Porphyromonadaceae	Porphyromonas	Unclassified Porphyromonas	0.0	11	0.0	1	0.0	0.0	0.0	1	20	0.0	0.0	0.0	0.0	0.0
Bacteria	Bacteroidetes	Bacteroidia	Bacteroidales	Porphyromonadaceae	Unclassified Porphyromonadaceae		0.0	3	1	2	0.0	0.0	0.0	2	1	0.0	3	0.0	0.0	0.0
Bacteria	Bacteroidetes	Bacteroidia	Bacteroidales	Prevotellaceae	Prevotella	Prevotella aff. ruminicola Tc2-24	0.0	1	0.0	0.0	0.0	0.0	0.0	0.0	0.0	0.0	0.0	0.0	0.0	0.0
Bacteria	Bacteroidetes	Bacteroidia	Bacteroidales	Prevotellaceae	Prevotella	Prevotella albensis	0.0	1	0.0	0.0	0.0	0.0	0.0	0.0	0.0	0.0	0.0	0.0	0.0	0.0
Bacteria	Bacteroidetes	Bacteroidia	Bacteroidales	Prevotellaceae	Prevotella	Prevotella baroniae	0.0	85	0.0	0.0	0.0	0.0	0.0	0.0	19	0.0	0.0	0.0	0.0	0.0
Bacteria	Bacteroidetes	Bacteroidia	Bacteroidales	Prevotellaceae	Prevotella	Prevotella bergensis	0.0	0.0	0.0	0.0	0.0	0.0	0.0	0.0	1	0.0	0.0	0.0	0.0	0.0
Bacteria	Bacteroidetes	Bacteroidia	Bacteroidales	Prevotellaceae	Prevotella	Prevotella bivia	0.0	18	0.0	0.0	0.0	0.0	0.0	0.0	1	0.0	0.0	0.0	0.0	0.0
Bacteria	Bacteroidetes	Bacteroidia	Bacteroidales	Prevotellaceae	Prevotella	Prevotella brevis	0.0	0.0	0.0	0.0	0.0	0.0	0.0	0.0	1	1	0.0	0.0	0.0	0.0
Bacteria	Bacteroidetes	Bacteroidia	Bacteroidales	Prevotellaceae	Prevotella	Prevotella buccalis	0.0	0.0	0.0	0.0	0.0	0.0	0.0	0.0	0.0	1	0.0	0.0	0.0	0.0
Bacteria	Bacteroidetes	Bacteroidia	Bacteroidales	Prevotellaceae	Prevotella	Prevotella copri	0.0	1	0.0	0.0	0.0	0.0	0.0	1	0.0	0.0	0.0	0.0	0.0	0.0
Bacteria	Bacteroidetes	Bacteroidia	Bacteroidales	Prevotellaceae	Prevotella	Prevotella corporis	0.0	1	0.0	0.0	0.0	0.0	0.0	0.0	0.0	0.0	0.0	0.0	0.0	0.0
Bacteria	Bacteroidetes	Bacteroidia	Bacteroidales	Prevotellaceae	Prevotella	Prevotella dentalis	0.0	1	0.0	0.0	0.0	0.0	0.0	0.0	2	0.0	0.0	0.0	0.0	0.0
Bacteria	Bacteroidetes	Bacteroidia	Bacteroidales	Prevotellaceae	Prevotella	Prevotella dentasini	0.0	8	0.0	0.0	0.0	0.0	0.0	0.0	2	0.0	0.0	0.0	0.0	0.0
Bacteria	Bacteroidetes	Bacteroidia	Bacteroidales	Prevotellaceae	Prevotella	Prevotella denticola	0.0	3	0.0	0.0	0.0	0.0	0.0	0.0	1	0.0	0.0	0.0	0.0	0.0
Bacteria	Bacteroidetes	Bacteroidia	Bacteroidales	Prevotellaceae	Prevotella	Prevotella histicola F0411	0.0	1	0.0	0.0	0.0	0.0	0.0	0.0	0.0	0.0	0.0	0.0	0.0	0.0
Bacteria	Bacteroidetes	Bacteroidia	Bacteroidales	Prevotellaceae	Prevotella	Prevotella maculosa	0.0	2	0.0	0.0	0.0	0.0	0.0	0.0	0.0	0.0	0.0	0.0	0.0	0.0
Bacteria	Bacteroidetes	Bacteroidia	Bacteroidales	Prevotellaceae	Prevotella	Prevotella melaninogenica	0.0	0.0	0.0	0.0	0.0	0.0	0.0	0.0	1	0.0	0.0	0.0	0.0	0.0
Bacteria	Bacteroidetes	Bacteroidia	Bacteroidales	Prevotellaceae	Prevotella	Prevotella melaninogenica ATCC 25845	0.0	60	0.0	0.0	0.0	0.0	0.0	0.0	9	0.0	0.0	0.0	0.0	0.0
Bacteria	Bacteroidetes	Bacteroidia	Bacteroidales	Prevotellaceae	Prevotella	Prevotella nigrescens	0.0	1	0.0	0.0	0.0	0.0	0.0	0.0	0.0	0.0	0.0	0.0	0.0	0.0
Bacteria	Bacteroidetes	Bacteroidia	Bacteroidales	Prevotellaceae	Prevotella	Prevotella oris F0302	0.0	1	0.0	0.0	0.0	0.0	0.0	0.0	0.0	0.0	0.0	0.0	0.0	0.0
Bacteria	Bacteroidetes	Bacteroidia	Bacteroidales	Prevotellaceae	Prevotella	Prevotella paludivivens	0.0	1	0.0	0.0	0.0	0.0	0.0	0.0	0.0	0.0	0.0	0.0	0.0	0.0
Bacteria	Bacteroidetes	Bacteroidia	Bacteroidales	Prevotellaceae	Prevotella	Prevotella salivae	0.0	4	0.0	0.0	0.0	0.0	0.0	0.0	3	0.0	0.0	0.0	0.0	0.0
Bacteria	Bacteroidetes	Bacteroidia	Bacteroidales	Prevotellaceae	Prevotella	Prevotella scopos	0.0	40	0.0	0.0	0.0	0.0	0.0	0.0	7	0.0	0.0	0.0	0.0	0.0
Bacteria	Bacteroidetes	Bacteroidia	Bacteroidales	Prevotellaceae	Prevotella	Prevotella sp. 152R-1a	0.0	6	0.0	0.0	0.0	0.0	0.0	0.0	2	0.0	0.0	0.0	0.0	0.0
Bacteria	Bacteroidetes	Bacteroidia	Bacteroidales	Prevotellaceae	Prevotella	Prevotella sp. 310-5	0.0	1	0.0	0.0	0.0	0.0	0.0	0.0	0.0	0.0	0.0	0.0	0.0	0.0
Bacteria	Bacteroidetes	Bacteroidia	Bacteroidales	Prevotellaceae	Prevotella	Prevotella sp. DJF_CP65	0.0	1	0.0	0.0	0.0	0.0	0.0	0.0	0.0	0.0	0.0	0.0	0.0	0.0
Bacteria	Bacteroidetes	Bacteroidia	Bacteroidales	Prevotellaceae	Prevotella	Prevotella sp. HY-36-2	0.0	29	0.0	1	0.0	0.0	0.0	0.0	5	0.0	0.0	0.0	0.0	0.0
Bacteria	Bacteroidetes	Bacteroidia	Bacteroidales	Prevotellaceae	Prevotella	Prevotella sp. SEQ072	0.0	1	0.0	0.0	0.0	0.0	0.0	0.0	0.0	0.0	0.0	0.0	0.0	0.0
Bacteria	Bacteroidetes	Bacteroidia	Bacteroidales	Prevotellaceae	Prevotella	Prevotella sp. canine oral taxon 226	0.0	6	0.0	0.0	0.0	0.0	0.0	0.0	1	0.0	0.0	0.0	0.0	0.0
Bacteria	Bacteroidetes	Bacteroidia	Bacteroidales	Prevotellaceae	Prevotella	Prevotella sp. canine oral taxon 284	0.0	1	0.0	0.0	0.0	0.0	0.0	0.0	0.0	0.0	0.0	0.0	0.0	0.0
Bacteria	Bacteroidetes	Bacteroidia	Bacteroidales	Prevotellaceae	Prevotella	Prevotella sp. oral taxon G70	0.0	1	0.0	0.0	0.0	0.0	0.0	0.0	0.0	0.0	0.0	0.0	0.0	0.0
Bacteria	Bacteroidetes	Bacteroidia	Bacteroidales	Prevotellaceae	Prevotella	Prevotella tannerae ATCC 51259	0.0	1	0.0	0.0	0.0	0.0	0.0	0.0	0.0	0.0	0.0	0.0	0.0	0.0
Bacteria	Bacteroidetes	Bacteroidia	Bacteroidales	Prevotellaceae	Prevotella	Unclassified Prevotella	2	1971	2	10	0.0	2	0.0	12	572	3	0.0	0.0	0.0	0.0
Bacteria	Bacteroidetes	Bacteroidia	Bacteroidales	Prevotellaceae	Prevotella	rumen bacterium YS1	0.0	1	0.0	0.0	0.0	0.0	0.0	0.0	0.0	0.0	0.0	0.0	0.0	0.0
Bacteria	Bacteroidetes	Bacteroidia	Bacteroidales	Prevotellaceae	Unclassified Prevotellaceae		0.0	40	0.0	0.0	0.0	0.0	0.0	0.0	4	0.0	0.0	0.0	0.0	0.0
Bacteria	Bacteroidetes	Bacteroidia	Bacteroidales	Prevotellaceae	Xylanibacter	Unclassified Xylanibacter	0.0	3	0.0	0.0	0.0	0.0	0.0	0.0	0.0	0.0	0.0	0.0	0.0	0.0
Bacteria	Bacteroidetes	Bacteroidia	Bacteroidales	Rikenellaceae	Alistipes	Unclassified Alistipes	1	0.0	0.0	1	0.0	0.0	0.0	1	0.0	1	0.0	0.0	0.0	0.0
Bacteria	Bacteroidetes	Bacteroidia	Bacteroidales	Rikenellaceae	RC9 gut group	Unclassified RC9 gut group	0.0	0.0	0.0	0.0	0.0	0.0	0.0	1	0.0	0.0	0.0	0.0	0.0	0.0
Bacteria	Bacteroidetes	Bacteroidia	Bacteroidales	Rikenellaceae	Unclassified Rikenellaceae		0.0	0.0	0.0	0.0	0.0	0.0	0.0	1	1	0.0	0.0	0.0	0.0	0.0
Bacteria	Bacteroidetes	Bacteroidia	Bacteroidales	S24-7	Porphyromonadaceae	Porphyromonadaceae bacterium C941	0.0	0.0	0.0	0.0	0.0	0.0	0.0	0.0	1	0.0	0.0	0.0	0.0	0.0
Bacteria	Bacteroidetes	Bacteroidia	Bacteroidales	S24-7	Porphyromonadaceae	Unclassified Porphyromonadaceae	0.0	0.0	0.0	0.0	0.0	0.0	0.0	0.0	3	0.0	0.0	0.0	0.0	0.0
Bacteria	Bacteroidetes	Bacteroidia	Bacteroidales	Unclassified Bacteroidales			3	37	0.0	1	0.0	0.0	0.0	18	9	0.0	1	2	0.0	0.0
Bacteria	Bacteroidetes	Bacteroidia	Unclassified Bacteroidia				0.0	0.0	0.0	0.0	0.0	0.0	0.0	1	0.0	0.0	0.0	1	0.0	0.0
Bacteria	Bacteroidetes	Cytophagia	Cytophagales	Cyclobacteriaceae	Algoriphagus	Algoriphagus sp. HMD3129	0.0	0.0	0.0	1	0.0	0.0	0.0	0.0	0.0	0.0	0.0	0.0	0.0	0.0
Bacteria	Bacteroidetes	Cytophagia	Cytophagales	Cyclobacteriaceae	Algoriphagus	Algoriphagus sp. MS7	1	0.0	0.0	0.0	0.0	0.0	0.0	0.0	0.0	0.0	0.0	0.0	0.0	0.0
Bacteria	Bacteroidetes	Cytophagia	Cytophagales	Cyclobacteriaceae	Algoriphagus	Unclassified Algoriphagus	2	1	1	0.0	1	0.0	0.0	1	0.0	0.0	0.0	0.0	0.0	4
Bacteria	Bacteroidetes	Cytophagia	Cytophagales	Cyclobacteriaceae	Cyclobacterium	Cyclobacterium marinum DSM 745	0.0	0.0	0.0	0.0	0.0	0.0	1	0.0	0.0	0.0	0.0	0.0	0.0	0.0
Bacteria	Bacteroidetes	Cytophagia	Cytophagales	Cyclobacteriaceae	Cyclobacterium	Unclassified Cyclobacterium	0.0	0.0	0.0	0.0	0.0	0.0	1	0.0	0.0	0.0	0.0	0.0	0.0	0.0
Bacteria	Bacteroidetes	Cytophagia	Cytophagales	Cyclobacteriaceae	Rhodonellum	Rhodonellum psychrophilum	0.0	0.0	0.0	0.0	0.0	0.0	0.0	0.0	0.0	0.0	0.0	0.0	1	0.0
Bacteria	Bacteroidetes	Cytophagia	Cytophagales	Cyclobacteriaceae	Unclassified Cyclobacteriaceae		2	2	0.0	0.0	0.0	0.0	5	0.0	0.0	1	0.0	4	1	0.0
Bacteria	Bacteroidetes	Cytophagia	Cytophagales	Cytophagaceae	Adhaeribacter	Adhaeribacter aerolatus	2	0.0	0.0	0.0	0.0	0.0	0.0	0.0	1	0.0	1	0.0	0.0	0.0
Bacteria	Bacteroidetes	Cytophagia	Cytophagales	Cytophagaceae	Adhaeribacter	Adhaeribacter aerophilus	1	0.0	0.0	3	3	1	0.0	2	0.0	0.0	0.0	0.0	0.0	0.0
Bacteria	Bacteroidetes	Cytophagia	Cytophagales	Cytophagaceae	Adhaeribacter	Adhaeribacter aquaticus	4	2	0.0	2	0.0	1	3	3	4	0.0	1	2	2	0.0
Bacteria	Bacteroidetes	Cytophagia	Cytophagales	Cytophagaceae	Adhaeribacter	Adhaeribacter sp. KS35	0.0	0.0	0.0	0.0	1	2	2	1	0.0	0.0	0.0	4	0.0	0.0
Bacteria	Bacteroidetes	Cytophagia	Cytophagales	Cytophagaceae	Adhaeribacter	Adhaeribacter sp. TSX13-1	0.0	1	0.0	0.0	0.0	1	0.0	0.0	0.0	0.0	0.0	0.0	0.0	0.0
Bacteria	Bacteroidetes	Cytophagia	Cytophagales	Cytophagaceae	Adhaeribacter	Adhaeribacter terreus	2	1	0.0	2	3	6	7	3	0.0	1	2	6	0.0	0.0
Bacteria	Bacteroidetes	Cytophagia	Cytophagales	Cytophagaceae	Adhaeribacter	Hymenobacter sp. 29F	1	1	0.0	1	0.0	0.0	0.0	1	1	0.0	0.0	0.0	0.0	0.0
Bacteria	Bacteroidetes	Cytophagia	Cytophagales	Cytophagaceae	Adhaeribacter	Unclassified Adhaeribacter	64	41	9	6	20	30	10	42	31	3	9	23	6	18
Bacteria	Bacteroidetes	Cytophagia	Cytophagales	Cytophagaceae	Adhaeribacter	groundwater biofilm bacterium S2	1	2	1	0.0	0.0	0.0	0.0	4	2	1	0.0	0.0	1	2
Bacteria	Bacteroidetes	Cytophagia	Cytophagales	Cytophagaceae	Cytophaga	Unclassified Cytophaga	1	2	0.0	0.0	0.0	0.0	0.0	0.0	0.0	0.0	0.0	0.0	0.0	1
Bacteria	Bacteroidetes	Cytophagia	Cytophagales	Cytophagaceae	Dyadobacter	Dyadobacter fermentans DSM 18053	0.0	0.0	0.0	0.0	0.0	1	1	0.0	0.0	0.0	1	1	0.0	2
Bacteria	Bacteroidetes	Cytophagia	Cytophagales	Cytophagaceae	Dyadobacter	Unclassified Dyadobacter	0.0	0.0	0.0	0.0	0.0	2	5	2	2	0.0	1	5	1	7
Bacteria	Bacteroidetes	Cytophagia	Cytophagales	Cytophagaceae	Flectobacillus	Flectobacillus major	1	0.0	0.0	0.0	0.0	0.0	0.0	0.0	0.0	0.0	0.0	0.0	0.0	0.0
Bacteria	Bacteroidetes	Cytophagia	Cytophagales	Cytophagaceae	Flexibacter	Bacteroidetes bacterium 3B-2	0.0	0.0	0.0	0.0	0.0	2	0.0	0.0	0.0	0.0	0.0	0.0	1	0.0
Bacteria	Bacteroidetes	Cytophagia	Cytophagales	Cytophagaceae	Flexibacter	Bacteroidetes bacterium ArSB	1	0.0	0.0	0.0	0.0	0.0	0.0	2	0.0	0.0	0.0	0.0	0.0	0.0
Bacteria	Bacteroidetes	Cytophagia	Cytophagales	Cytophagaceae	Flexibacter	Bacteroidetes bacterium CHC2	0.0	0.0	0.0	0.0	0.0	0.0	0.0	0.0	0.0	0.0	0.0	0.0	2	0.0
Bacteria	Bacteroidetes	Cytophagia	Cytophagales	Cytophagaceae	Flexibacter	Bacteroidetes bacterium KJY	0.0	0.0	0.0	1	1	0.0	0.0	0.0	0.0	0.0	0.0	0.0	0.0	0.0
Bacteria	Bacteroidetes	Cytophagia	Cytophagales	Cytophagaceae	Flexibacter	Bacteroidetes bacterium ONB11	0.0	0.0	0.0	0.0	0.0	0.0	0.0	0.0	0.0	0.0	0.0	0.0	0.0	1
Bacteria	Bacteroidetes	Cytophagia	Cytophagales	Cytophagaceae	Flexibacter	Flexibacter flexilis	0.0	0.0	0.0	0.0	0.0	0.0	0.0	0.0	1	0.0	0.0	0.0	0.0	0.0
Bacteria	Bacteroidetes	Cytophagia	Cytophagales	Cytophagaceae	Flexibacter	Flexibacter flexilis subsp. pelliculosus	0.0	0.0	0.0	0.0	0.0	0.0	0.0	1	0.0	0.0	0.0	0.0	0.0	0.0
Bacteria	Bacteroidetes	Cytophagia	Cytophagales	Cytophagaceae	Flexibacter	Sphingobacteria bacterium RYG	0.0	0.0	0.0	0.0	0.0	0.0	1	0.0	0.0	0.0	0.0	0.0	0.0	0.0
Bacteria	Bacteroidetes	Cytophagia	Cytophagales	Cytophagaceae	Flexibacter	Unclassified Flexibacter	4	2	1	1	9	2	4	4	5	0.0	2	3	4	13
Bacteria	Bacteroidetes	Cytophagia	Cytophagales	Cytophagaceae	Hymenobacter	Adhaeribacter sp. GSR3061	1	0.0	0.0	0.0	1	4	1	1	0.0	0.0	0.0	0.0	0.0	0.0
Bacteria	Bacteroidetes	Cytophagia	Cytophagales	Cytophagaceae	Hymenobacter	Flexibacteraceae bacterium 1351	0.0	1	1	1	8	8	1	0.0	0.0	1	1	3	1	2
Bacteria	Bacteroidetes	Cytophagia	Cytophagales	Cytophagaceae	Hymenobacter	Hymenobacter deserti	1	0.0	0.0	0.0	0.0	1	0.0	0.0	1	0.0	0.0	0.0	0.0	0.0
Bacteria	Bacteroidetes	Cytophagia	Cytophagales	Cytophagaceae	Hymenobacter	Hymenobacter ocellatus	0.0	1	0.0	0.0	1	3	0.0	0.0	0.0	0.0	2	0.0	2	0.0
Bacteria	Bacteroidetes	Cytophagia	Cytophagales	Cytophagaceae	Hymenobacter	Hymenobacter sp. BSw20462	0.0	0.0	0.0	0.0	0.0	1	0.0	0.0	0.0	0.0	0.0	0.0	0.0	0.0
Bacteria	Bacteroidetes	Cytophagia	Cytophagales	Cytophagaceae	Hymenobacter	Hymenobacter sp. GSR0100	1	0.0	0.0	0.0	0.0	0.0	0.0	0.0	0.0	0.0	0.0	0.0	0.0	0.0
Bacteria	Bacteroidetes	Cytophagia	Cytophagales	Cytophagaceae	Hymenobacter	Hymenobacter sp. GYR3077	1	0.0	0.0	0.0	0.0	0.0	1	0.0	0.0	0.0	0.0	0.0	0.0	0.0
Bacteria	Bacteroidetes	Cytophagia	Cytophagales	Cytophagaceae	Hymenobacter	Hymenobacter sp. SAFR-033	1	0.0	0.0	0.0	2	1	1	0.0	0.0	0.0	0.0	1	0.0	0.0
Bacteria	Bacteroidetes	Cytophagia	Cytophagales	Cytophagaceae	Hymenobacter	Unclassified Hymenobacter	23	6	2	3	7	28	6	9	4	0.0	5	6	4	5
Bacteria	Bacteroidetes	Cytophagia	Cytophagales	Cytophagaceae	Larkinella	Larkinella insperata	0.0	0.0	0.0	0.0	0.0	1	0.0	0.0	0.0	0.0	0.0	0.0	0.0	0.0
Bacteria	Bacteroidetes	Cytophagia	Cytophagales	Cytophagaceae	Meniscus	Unclassified Meniscus	0.0	0.0	0.0	0.0	0.0	0.0	0.0	0.0	0.0	0.0	0.0	0.0	2	0.0
Bacteria	Bacteroidetes	Cytophagia	Cytophagales	Cytophagaceae	Microscilla	Microscilla marina ATCC 23134	0.0	0.0	0.0	1	1	0.0	0.0	0.0	0.0	0.0	0.0	0.0	0.0	0.0
Bacteria	Bacteroidetes	Cytophagia	Cytophagales	Cytophagaceae	Microscilla	Unclassified Microscilla	0.0	0.0	0.0	0.0	1	0.0	0.0	0.0	0.0	0.0	0.0	0.0	0.0	0.0
Bacteria	Bacteroidetes	Cytophagia	Cytophagales	Cytophagaceae	Pontibacter	Pontibacter korlensis	0.0	0.0	0.0	0.0	1	0.0	1	0.0	0.0	0.0	0.0	1	0.0	0.0
Bacteria	Bacteroidetes	Cytophagia	Cytophagales	Cytophagaceae	Pontibacter	Pontibacter roseus	0.0	0.0	0.0	0.0	1	1	0.0	0.0	0.0	0.0	0.0	0.0	0.0	0.0
Bacteria	Bacteroidetes	Cytophagia	Cytophagales	Cytophagaceae	Pontibacter	Pontibacter salisaro	0.0	0.0	0.0	0.0	0.0	0.0	1	0.0	0.0	0.0	0.0	0.0	0.0	0.0
Bacteria	Bacteroidetes	Cytophagia	Cytophagales	Cytophagaceae	Pontibacter	Pontibacter sp. HMD3121	0.0	0.0	0.0	0.0	0.0	0.0	0.0	0.0	0.0	0.0	0.0	1	0.0	0.0
Bacteria	Bacteroidetes	Cytophagia	Cytophagales	Cytophagaceae	Pontibacter	Pontibacter sp. HYL7-15	0.0	0.0	0.0	0.0	3	0.0	1	0.0	0.0	0.0	0.0	0.0	0.0	0.0
Bacteria	Bacteroidetes	Cytophagia	Cytophagales	Cytophagaceae	Pontibacter	Pontibacter sp. HYL7-26	0.0	0.0	0.0	0.0	3	0.0	0.0	0.0	0.0	0.0	0.0	0.0	0.0	0.0
Bacteria	Bacteroidetes	Cytophagia	Cytophagales	Cytophagaceae	Pontibacter	Pontibacter sp. IMTB-1969	0.0	0.0	0.0	0.0	5	0.0	4	0.0	0.0	0.0	0.0	1	0.0	0.0
Bacteria	Bacteroidetes	Cytophagia	Cytophagales	Cytophagaceae	Pontibacter	Pontibacter sp. R-36965	0.0	0.0	0.0	1	2	0.0	0.0	0.0	0.0	0.0	0.0	0.0	0.0	0.0
Bacteria	Bacteroidetes	Cytophagia	Cytophagales	Cytophagaceae	Pontibacter	Pontibacter sp. SS18	0.0	0.0	0.0	1	0.0	0.0	3	0.0	0.0	0.0	0.0	0.0	0.0	0.0
Bacteria	Bacteroidetes	Cytophagia	Cytophagales	Cytophagaceae	Pontibacter	Pontibacter sp. YJ19	0.0	0.0	0.0	0.0	2	0.0	0.0	0.0	0.0	0.0	0.0	2	0.0	0.0
Bacteria	Bacteroidetes	Cytophagia	Cytophagales	Cytophagaceae	Pontibacter	Pontibacter xinjiangensis	0.0	0.0	0.0	0.0	0.0	0.0	1	0.0	0.0	0.0	0.0	0.0	0.0	0.0
Bacteria	Bacteroidetes	Cytophagia	Cytophagales	Cytophagaceae	Pontibacter	Unclassified Pontibacter	3	1	12	64	425	16	151	1	1	0.0	32	128	3	6
Bacteria	Bacteroidetes	Cytophagia	Cytophagales	Cytophagaceae	Pontibacter	bacterium G2DM-1	0.0	0.0	0.0	0.0	1	0.0	0.0	0.0	0.0	0.0	0.0	0.0	0.0	0.0
Bacteria	Bacteroidetes	Cytophagia	Cytophagales	Cytophagaceae	Siphonobacter	Unclassified Siphonobacter	1	0.0	0.0	0.0	0.0	0.0	0.0	0.0	1	0.0	0.0	0.0	0.0	0.0
Bacteria	Bacteroidetes	Cytophagia	Cytophagales	Cytophagaceae	Sporocytophaga	Sporocytophaga sp. 4v	0.0	0.0	0.0	0.0	0.0	0.0	0.0	2	0.0	0.0	0.0	0.0	1	0.0
Bacteria	Bacteroidetes	Cytophagia	Cytophagales	Cytophagaceae	Sporocytophaga	Sporocytophaga sp. JL-01	0.0	0.0	0.0	0.0	0.0	0.0	0.0	0.0	0.0	0.0	0.0	1	0.0	1
Bacteria	Bacteroidetes	Cytophagia	Cytophagales	Cytophagaceae	Sporocytophaga	Unclassified Sporocytophaga	1	0.0	0.0	0.0	0.0	0.0	0.0	0.0	0.0	0.0	0.0	0.0	0.0	0.0
Bacteria	Bacteroidetes	Cytophagia	Cytophagales	Cytophagaceae	Unclassified Cytophagaceae		51	20	16	33	152	98	72	45	27	4	22	69	8	32
Bacteria	Bacteroidetes	Cytophagia	Cytophagales	Flammeovirgaceae	Flexithrix	Unclassified Flexithrix	0.0	0.0	1	0.0	0.0	1	0.0	0.0	0.0	0.0	0.0	0.0	0.0	0.0
Bacteria	Bacteroidetes	Cytophagia	Cytophagales	Flammeovirgaceae	Fulvivirga	Fulvivirga sp. AK7	0.0	0.0	0.0	0.0	0.0	1	0.0	0.0	0.0	0.0	0.0	0.0	0.0	0.0
Bacteria	Bacteroidetes	Cytophagia	Cytophagales	Flammeovirgaceae	Fulvivirga	Marivirga tractuosa	1	0.0	0.0	0.0	0.0	0.0	0.0	0.0	0.0	0.0	0.0	0.0	0.0	0.0
Bacteria	Bacteroidetes	Cytophagia	Cytophagales	Flammeovirgaceae	Marinoscillum	Marinoscillum sp. SJP7	0.0	0.0	0.0	0.0	0.0	1	0.0	0.0	0.0	0.0	0.0	0.0	0.0	0.0
Bacteria	Bacteroidetes	Cytophagia	Cytophagales	Flammeovirgaceae	Marinoscillum	Unclassified Marinoscillum	0.0	0.0	0.0	0.0	0.0	0.0	1	0.0	0.0	0.0	0.0	0.0	0.0	0.0
Bacteria	Bacteroidetes	Cytophagia	Cytophagales	Flammeovirgaceae	Marivirga	Unclassified Marivirga	0.0	0.0	0.0	0.0	0.0	1	0.0	1	0.0	0.0	0.0	0.0	0.0	0.0
Bacteria	Bacteroidetes	Cytophagia	Cytophagales	Flammeovirgaceae	Persicobacter	Unclassified Persicobacter	0.0	0.0	0.0	0.0	0.0	1	0.0	0.0	0.0	0.0	0.0	0.0	0.0	0.0
Bacteria	Bacteroidetes	Cytophagia	Cytophagales	Flammeovirgaceae	Reichenbachiella	Reichenbachiella sp. YMK	0.0	0.0	0.0	0.0	0.0	1	0.0	0.0	0.0	0.0	0.0	0.0	0.0	0.0
Bacteria	Bacteroidetes	Cytophagia	Cytophagales	Flammeovirgaceae	Reichenbachiella	Unclassified Reichenbachiella	0.0	0.0	0.0	1	0.0	0.0	0.0	0.0	0.0	0.0	0.0	0.0	0.0	0.0
Bacteria	Bacteroidetes	Cytophagia	Cytophagales	Flammeovirgaceae	Unclassified Flammeovirgaceae		1	0.0	0.0	0.0	2	0.0	1	0.0	2	0.0	0.0	1	1	2
Bacteria	Bacteroidetes	Cytophagia	Cytophagales	Unclassified Cytophagales			22	16	5	4	35	20	17	22	14	1	2	20	9	17
Bacteria	Bacteroidetes	Cytophagia	Order II Incertae Sedis	Rhodothermaceae	Rhodothermus	Unclassified Rhodothermus	2	1	0.0	1	0.0	0.0	1	0.0	0.0	1	0.0	1	0.0	1
Bacteria	Bacteroidetes	Cytophagia	Order II Incertae Sedis	Rhodothermaceae	Rubricoccus	Unclassified Rubricoccus	1	0.0	0.0	0.0	0.0	0.0	0.0	0.0	0.0	0.0	0.0	0.0	1	1
Bacteria	Bacteroidetes	Cytophagia	Order II Incertae Sedis	Rhodothermaceae	Salinibacter	Unclassified Salinibacter	2	0.0	0.0	0.0	1	0.0	0.0	1	0.0	0.0	1	3	2	1
Bacteria	Bacteroidetes	Cytophagia	Order II Incertae Sedis	Rhodothermaceae	Unclassified Rhodothermaceae		2	5	2	0.0	0.0	0.0	8	2	4	1	1	1	2	5
Bacteria	Bacteroidetes	Cytophagia	Order III Incertae Sedis	Family Incertae Sedis	Balneola	Unclassified Balneola	0.0	0.0	0.0	0.0	0.0	0.0	0.0	0.0	0.0	0.0	0.0	0.0	0.0	1
Bacteria	Bacteroidetes	Cytophagia	Order III Incertae Sedis	Family Incertae Sedis	Unclassified Family Incertae Sedis		0.0	0.0	0.0	0.0	0.0	0.0	0.0	0.0	0.0	0.0	0.0	1	1	0.0
Bacteria	Bacteroidetes	Cytophagia	Order III Incertae Sedis	ML602J-37	Bacteroidetes	Unclassified Bacteroidetes	0.0	1	0.0	0.0	0.0	0.0	0.0	0.0	1	1	0.0	1	0.0	0.0
Bacteria	Bacteroidetes	Cytophagia	Order III Incertae Sedis	Unclassified Order III Incertae Sedis			1	0.0	0.0	1	0.0	0.0	0.0	0.0	2	1	0.0	0.0	0.0	1
Bacteria	Bacteroidetes	Cytophagia	Unclassified Cytophagia				3	0.0	1	0.0	4	2	2	2	2	2	1	1	6	2
Bacteria	Bacteroidetes	Flavobacteria	Flavobacteriales	Cryomorphaceae	Fluviicola	Fluviicola taffensis DSM 16823	0.0	0.0	0.0	1	0.0	0.0	0.0	0.0	0.0	0.0	5	0.0	0.0	0.0
Bacteria	Bacteroidetes	Flavobacteria	Flavobacteriales	Cryomorphaceae	Fluviicola	Unclassified Fluviicola	0.0	0.0	0.0	0.0	0.0	0.0	1	0.0	0.0	0.0	1	0.0	0.0	0.0
Bacteria	Bacteroidetes	Flavobacteria	Flavobacteriales	Cryomorphaceae	Unclassified Cryomorphaceae		0.0	1	0.0	0.0	0.0	3	0.0	0.0	0.0	0.0	13	0.0	0.0	0.0
Bacteria	Bacteroidetes	Flavobacteria	Flavobacteriales	Cryomorphaceae	Wandonia	Wandonia haliotis	0.0	0.0	0.0	0.0	0.0	0.0	0.0	0.0	0.0	0.0	1	0.0	0.0	0.0
Bacteria	Bacteroidetes	Flavobacteria	Flavobacteriales	Flavobacteriaceae	Aquimarina	Aquimarina muelleri	0.0	0.0	0.0	0.0	0.0	0.0	0.0	0.0	0.0	0.0	0.0	1	0.0	0.0
Bacteria	Bacteroidetes	Flavobacteria	Flavobacteriales	Flavobacteriaceae	Chryseobacterium	Chryseobacterium daecheongense	0.0	0.0	0.0	1	2	2	5	0.0	0.0	0.0	5	2	0.0	0.0
Bacteria	Bacteroidetes	Flavobacteria	Flavobacteriales	Flavobacteriaceae	Chryseobacterium	Chryseobacterium gleum	0.0	0.0	0.0	1	0.0	0.0	0.0	0.0	0.0	0.0	0.0	0.0	0.0	0.0
Bacteria	Bacteroidetes	Flavobacteria	Flavobacteriales	Flavobacteriaceae	Chryseobacterium	Chryseobacterium koreense	0.0	0.0	0.0	0.0	0.0	0.0	0.0	0.0	0.0	0.0	1	0.0	0.0	0.0
Bacteria	Bacteroidetes	Flavobacteria	Flavobacteriales	Flavobacteriaceae	Chryseobacterium	Chryseobacterium molle	0.0	0.0	0.0	0.0	0.0	0.0	1	0.0	0.0	0.0	0.0	0.0	0.0	0.0
Bacteria	Bacteroidetes	Flavobacteria	Flavobacteriales	Flavobacteriaceae	Chryseobacterium	Chryseobacterium sp. DAB_4Ecl	0.0	0.0	0.0	0.0	0.0	0.0	1	0.0	0.0	0.0	0.0	0.0	0.0	0.0
Bacteria	Bacteroidetes	Flavobacteria	Flavobacteriales	Flavobacteriaceae	Chryseobacterium	Chryseobacterium sp. HX31	0.0	0.0	0.0	1	0.0	0.0	0.0	0.0	0.0	0.0	0.0	0.0	0.0	0.0
Bacteria	Bacteroidetes	Flavobacteria	Flavobacteriales	Flavobacteriaceae	Chryseobacterium	Chryseobacterium sp. IMMIB L-1519	0.0	0.0	0.0	0.0	0.0	0.0	3	0.0	0.0	0.0	0.0	0.0	0.0	0.0
Bacteria	Bacteroidetes	Flavobacteria	Flavobacteriales	Flavobacteriaceae	Chryseobacterium	Chryseobacterium sp. N28	0.0	0.0	0.0	0.0	0.0	0.0	0.0	0.0	0.0	0.0	1	0.0	0.0	0.0
Bacteria	Bacteroidetes	Flavobacteria	Flavobacteriales	Flavobacteriaceae	Chryseobacterium	Flavobacteriaceae bacterium 2	0.0	0.0	0.0	0.0	0.0	0.0	0.0	0.0	0.0	0.0	1	0.0	0.0	0.0
Bacteria	Bacteroidetes	Flavobacteria	Flavobacteriales	Flavobacteriaceae	Chryseobacterium	Flavobacteriaceae bacterium 3519-10	0.0	0.0	0.0	2	5	4	19	0.0	0.0	0.0	26	3	3	0.0
Bacteria	Bacteroidetes	Flavobacteria	Flavobacteriales	Flavobacteriaceae	Chryseobacterium	Unclassified Chryseobacterium	0.0	0.0	0.0	45	83	80	207	0.0	0.0	0.0	118	34	13	6
Bacteria	Bacteroidetes	Flavobacteria	Flavobacteriales	Flavobacteriaceae	Cloacibacterium	Riemerella sp. SS2	0.0	0.0	0.0	0.0	1	0.0	0.0	0.0	0.0	0.0	0.0	0.0	0.0	0.0
Bacteria	Bacteroidetes	Flavobacteria	Flavobacteriales	Flavobacteriaceae	Cloacibacterium	Unclassified Cloacibacterium	0.0	0.0	0.0	0.0	0.0	0.0	0.0	0.0	0.0	0.0	1	0.0	0.0	0.0
Bacteria	Bacteroidetes	Flavobacteria	Flavobacteriales	Flavobacteriaceae	Elizabethkingia	Unclassified Elizabethkingia	0.0	0.0	0.0	0.0	0.0	0.0	2	0.0	0.0	0.0	0.0	0.0	0.0	0.0
Bacteria	Bacteroidetes	Flavobacteria	Flavobacteriales	Flavobacteriaceae	Empedobacter	Empedobacter brevis	0.0	0.0	0.0	1	0.0	0.0	0.0	0.0	0.0	0.0	20	1	0.0	0.0
Bacteria	Bacteroidetes	Flavobacteria	Flavobacteriales	Flavobacteriaceae	Empedobacter	Empedobacter sp. F-Fue-04TIIa	0.0	0.0	0.0	1	0.0	0.0	0.0	0.0	0.0	0.0	32	1	0.0	0.0
Bacteria	Bacteroidetes	Flavobacteria	Flavobacteriales	Flavobacteriaceae	Empedobacter	Unclassified Empedobacter	0.0	0.0	0.0	0.0	0.0	0.0	0.0	0.0	0.0	0.0	5	0.0	0.0	0.0
Bacteria	Bacteroidetes	Flavobacteria	Flavobacteriales	Flavobacteriaceae	Flavobacterium	Bacteroidetes bacterium oral taxon D27	0.0	0.0	0.0	0.0	0.0	0.0	5	0.0	0.0	0.0	6	36	1	1
Bacteria	Bacteroidetes	Flavobacteria	Flavobacteriales	Flavobacteriaceae	Flavobacterium	Capnocytophaga sp. canine oral taxon 339	0.0	0.0	0.0	1	0.0	0.0	0.0	0.0	0.0	0.0	11	1	0.0	0.0
Bacteria	Bacteroidetes	Flavobacteria	Flavobacteriales	Flavobacteriaceae	Flavobacterium	Cytophaga sp. 0401 852	0.0	0.0	0.0	0.0	0.0	0.0	0.0	0.0	0.0	0.0	4	0.0	0.0	0.0
Bacteria	Bacteroidetes	Flavobacteria	Flavobacteriales	Flavobacteriaceae	Flavobacterium	Cytophaga sp. JSC-P2-223-10	0.0	0.0	0.0	0.0	0.0	0.0	0.0	0.0	0.0	0.0	1	2	0.0	0.0
Bacteria	Bacteroidetes	Flavobacteria	Flavobacteriales	Flavobacteriaceae	Flavobacterium	Cytophaga sp. SA1	0.0	0.0	0.0	1	0.0	0.0	0.0	0.0	0.0	0.0	0.0	1	2	0.0
Bacteria	Bacteroidetes	Flavobacteria	Flavobacteriales	Flavobacteriaceae	Flavobacterium	Flavobacteriaceae bacterium GMD102	0.0	0.0	0.0	0.0	0.0	0.0	0.0	0.0	0.0	0.0	1	1	0.0	0.0
Bacteria	Bacteroidetes	Flavobacteria	Flavobacteriales	Flavobacteriaceae	Flavobacterium	Flavobacterium columnare ATCC 49512	0.0	0.0	13	155	0.0	1	8	0.0	0.0	0.0	30	16	0.0	0.0
Bacteria	Bacteroidetes	Flavobacteria	Flavobacteriales	Flavobacteriaceae	Flavobacterium	Flavobacterium johnsoniae UW101	0.0	0.0	0.0	3	0.0	1	2	0.0	0.0	0.0	20	15	1	0.0
Bacteria	Bacteroidetes	Flavobacteria	Flavobacteriales	Flavobacteriaceae	Flavobacterium	Flavobacterium psychrophilum JIP02/86	0.0	0.0	0.0	0.0	0.0	0.0	0.0	0.0	0.0	0.0	0.0	2	0.0	0.0
Bacteria	Bacteroidetes	Flavobacteria	Flavobacteriales	Flavobacteriaceae	Flavobacterium	Flavobacterium rivuli	0.0	0.0	0.0	0.0	0.0	0.0	0.0	0.0	0.0	0.0	0.0	0.0	1	0.0
Bacteria	Bacteroidetes	Flavobacteria	Flavobacteriales	Flavobacteriaceae	Flavobacterium	Flavobacterium sp. BF63	0.0	0.0	0.0	0.0	0.0	0.0	0.0	0.0	0.0	0.0	0.0	1	0.0	0.0
Bacteria	Bacteroidetes	Flavobacteria	Flavobacteriales	Flavobacteriaceae	Flavobacterium	Flavobacterium sp. HME6645	0.0	0.0	0.0	0.0	0.0	0.0	0.0	0.0	0.0	0.0	0.0	1	0.0	0.0
Bacteria	Bacteroidetes	Flavobacteria	Flavobacteriales	Flavobacteriaceae	Flavobacterium	Flavobacterium sp. MK3	0.0	0.0	0.0	0.0	2	2	14	0.0	0.0	0.0	28	13	0.0	0.0
Bacteria	Bacteroidetes	Flavobacteria	Flavobacteriales	Flavobacteriaceae	Flavobacterium	Flavobacterium suncheonense	0.0	0.0	0.0	0.0	0.0	0.0	0.0	0.0	0.0	0.0	0.0	2	0.0	0.0
Bacteria	Bacteroidetes	Flavobacteria	Flavobacteriales	Flavobacteriaceae	Flavobacterium	Unclassified Flavobacterium	1	0.0	0.0	15	7	14	67	0.0	0.0	0.0	366	174	9	2
Bacteria	Bacteroidetes	Flavobacteria	Flavobacteriales	Flavobacteriaceae	Flavobacterium	bacterium CS910	0.0	0.0	0.0	0.0	0.0	0.0	0.0	0.0	0.0	0.0	1	0.0	0.0	0.0
Bacteria	Bacteroidetes	Flavobacteria	Flavobacteriales	Flavobacteriaceae	Flavobacterium	bacterium DOAN6/4	0.0	0.0	0.0	0.0	1	1	0.0	0.0	0.0	0.0	4	2	0.0	0.0
Bacteria	Bacteroidetes	Flavobacteria	Flavobacteriales	Flavobacteriaceae	Flavobacterium	cf. Chryseobacterium sp. UOF CM895	0.0	0.0	0.0	0.0	1	1	1	0.0	0.0	0.0	0.0	1	0.0	0.0
Bacteria	Bacteroidetes	Flavobacteria	Flavobacteriales	Flavobacteriaceae	Gillisia	Unclassified Gillisia	0.0	0.0	0.0	0.0	0.0	0.0	0.0	0.0	0.0	0.0	0.0	2	0.0	0.0
Bacteria	Bacteroidetes	Flavobacteria	Flavobacteriales	Flavobacteriaceae	Kordia	Kordia algicida OT-1	1	0.0	0.0	2	0.0	0.0	0.0	0.0	0.0	0.0	1	2	0.0	0.0
Bacteria	Bacteroidetes	Flavobacteria	Flavobacteriales	Flavobacteriaceae	Kordia	Unclassified Kordia	0.0	0.0	0.0	0.0	0.0	0.0	0.0	0.0	0.0	0.0	0.0	0.0	0.0	1
Bacteria	Bacteroidetes	Flavobacteria	Flavobacteriales	Flavobacteriaceae	Myroides	Myroides odoratimimus	0.0	0.0	21	180	0.0	0.0	1	0.0	0.0	0.0	0.0	2	0.0	0.0
Bacteria	Bacteroidetes	Flavobacteria	Flavobacteriales	Flavobacteriaceae	Myroides	Myroides profundi	0.0	0.0	0.0	0.0	0.0	0.0	0.0	0.0	0.0	0.0	7	0.0	0.0	0.0
Bacteria	Bacteroidetes	Flavobacteria	Flavobacteriales	Flavobacteriaceae	Myroides	Myroides sp. MY15	0.0	0.0	33	411	0.0	0.0	0.0	0.0	0.0	0.0	0.0	1	0.0	0.0
Bacteria	Bacteroidetes	Flavobacteria	Flavobacteriales	Flavobacteriaceae	Myroides	Unclassified Myroides	0.0	0.0	157	2014	0.0	0.0	0.0	0.0	0.0	1	0.0	0.0	0.0	0.0
Bacteria	Bacteroidetes	Flavobacteria	Flavobacteriales	Flavobacteriaceae	Ornithobacterium	Ornithobacterium rhinotracheale	0.0	0.0	0.0	0.0	0.0	0.0	0.0	0.0	0.0	0.0	5	0.0	0.0	0.0
Bacteria	Bacteroidetes	Flavobacteria	Flavobacteriales	Flavobacteriaceae	Ornithobacterium	Unclassified Ornithobacterium	0.0	0.0	0.0	0.0	0.0	0.0	1	0.0	0.0	0.0	0.0	0.0	0.0	0.0
Bacteria	Bacteroidetes	Flavobacteria	Flavobacteriales	Flavobacteriaceae	Polaribacter	Unclassified Polaribacter	0.0	0.0	0.0	0.0	0.0	0.0	0.0	0.0	0.0	1	0.0	0.0	0.0	0.0
Bacteria	Bacteroidetes	Flavobacteria	Flavobacteriales	Flavobacteriaceae	Psychroflexus	Psychroflexus torquis ATCC 700755	1	0.0	0.0	0.0	1	1	1	0.0	0.0	0.0	0.0	1	0.0	0.0
Bacteria	Bacteroidetes	Flavobacteria	Flavobacteriales	Flavobacteriaceae	Riemerella	Unclassified Riemerella	0.0	0.0	0.0	0.0	3	1	5	0.0	0.0	0.0	8	2	0.0	0.0
Bacteria	Bacteroidetes	Flavobacteria	Flavobacteriales	Flavobacteriaceae	Unclassified Flavobacteriaceae		3	2	34	474	34	38	103	6	0.0	4	3153	183	8	5
Bacteria	Bacteroidetes	Flavobacteria	Flavobacteriales	Flavobacteriaceae	Wautersiella	Unclassified Wautersiella	0.0	0.0	0.0	4	0.0	1	2	0.0	0.0	0.0	766	9	0.0	0.0
Bacteria	Bacteroidetes	Flavobacteria	Flavobacteriales	Flavobacteriaceae	Wautersiella	Wautersiella falsenii	0.0	0.0	0.0	0.0	0.0	0.0	0.0	0.0	0.0	0.0	2	0.0	0.0	0.0
Bacteria	Bacteroidetes	Flavobacteria	Flavobacteriales	Flavobacteriaceae	Wautersiella	Wautersiella falsenii genomovar 1	0.0	0.0	0.0	0.0	0.0	0.0	0.0	0.0	0.0	0.0	6	0.0	0.0	0.0
Bacteria	Bacteroidetes	Flavobacteria	Flavobacteriales	Flavobacteriaceae	Wautersiella	Wautersiella falsenii genomovar 2	0.0	0.0	0.0	2	0.0	0.0	0.0	0.0	0.0	0.0	29	1	0.0	0.0
Bacteria	Bacteroidetes	Flavobacteria	Flavobacteriales	Flavobacteriaceae	Wautersiella	Wautersiella sp. M1T8B12	0.0	0.0	1	10	0.0	0.0	0.0	0.0	0.0	0.0	1013	14	0.0	1
Bacteria	Bacteroidetes	Flavobacteria	Flavobacteriales	Flavobacteriaceae	Weeksella	Empedobacter sp. B202	0.0	0.0	0.0	0.0	0.0	0.0	4	0.0	0.0	0.0	0.0	0.0	0.0	0.0
Bacteria	Bacteroidetes	Flavobacteria	Flavobacteriales	Flavobacteriaceae	Weeksella	Unclassified Weeksella	0.0	0.0	0.0	0.0	0.0	0.0	0.0	0.0	0.0	0.0	2	0.0	0.0	0.0
Bacteria	Bacteroidetes	Flavobacteria	Flavobacteriales	Flavobacteriaceae	Weeksella	Weeksella virosa	0.0	0.0	0.0	0.0	0.0	0.0	0.0	0.0	0.0	0.0	1	2	0.0	0.0
Bacteria	Bacteroidetes	Flavobacteria	Flavobacteriales	Flavobacteriaceae	Weeksella	Weeksella virosa DSM 16922	0.0	0.0	0.0	2	0.0	0.0	0.0	0.0	0.0	0.0	166	3	0.0	0.0
Bacteria	Bacteroidetes	Flavobacteria	Flavobacteriales	Flavobacteriaceae	Zunongwangia	Zunongwangia profunda SM-A87	0.0	0.0	0.0	0.0	0.0	1	0.0	0.0	0.0	0.0	0.0	0.0	0.0	0.0
Bacteria	Bacteroidetes	Flavobacteria	Flavobacteriales	Unclassified Flavobacteriales			0.0	1	0.0	0.0	0.0	1	2	0.0	0.0	0.0	15	0.0	0.0	0.0
Bacteria	Bacteroidetes	Flavobacteria	Unclassified Flavobacteria				1	0.0	0.0	0.0	0.0	1	0.0	2	0.0	0.0	5	3	0.0	1
Bacteria	Bacteroidetes	Sphingobacteriia	Sphingobacteriales	Chitinophagaceae	Chitinophaga	Chitinophaga ginsengisegetis	0.0	0.0	0.0	0.0	0.0	0.0	0.0	0.0	0.0	0.0	0.0	1	0.0	0.0
Bacteria	Bacteroidetes	Sphingobacteriia	Sphingobacteriales	Chitinophagaceae	Chitinophaga	Chitinophaga pinensis	0.0	0.0	0.0	0.0	0.0	0.0	0.0	0.0	1	0.0	0.0	0.0	0.0	0.0
Bacteria	Bacteroidetes	Sphingobacteriia	Sphingobacteriales	Chitinophagaceae	Chitinophaga	Chitinophaga pinensis DSM 2588	0.0	0.0	0.0	0.0	0.0	2	0.0	0.0	0.0	0.0	0.0	0.0	0.0	1
Bacteria	Bacteroidetes	Sphingobacteriia	Sphingobacteriales	Chitinophagaceae	Chitinophaga	Chitinophaga sp. IMER-B2-8	0.0	0.0	0.0	0.0	0.0	2	0.0	0.0	0.0	0.0	0.0	0.0	0.0	0.0
Bacteria	Bacteroidetes	Sphingobacteriia	Sphingobacteriales	Chitinophagaceae	Chitinophaga	Unclassified Chitinophaga	6	2	3	10	10	23	13	2	0.0	3	6	11	5	3
Bacteria	Bacteroidetes	Sphingobacteriia	Sphingobacteriales	Chitinophagaceae	Ferruginibacter	Ferruginibacter lapsinanis	0.0	0.0	0.0	0.0	1	0.0	0.0	0.0	0.0	0.0	0.0	0.0	0.0	0.0
Bacteria	Bacteroidetes	Sphingobacteriia	Sphingobacteriales	Chitinophagaceae	Ferruginibacter	Unclassified Ferruginibacter	0.0	0.0	0.0	1	0.0	0.0	1	0.0	0.0	0.0	0.0	0.0	0.0	1
Bacteria	Bacteroidetes	Sphingobacteriia	Sphingobacteriales	Chitinophagaceae	Ferruginibacter	agricultural soil bacterium SC-I-12	0.0	0.0	0.0	0.0	1	0.0	0.0	0.0	0.0	0.0	0.0	0.0	0.0	0.0
Bacteria	Bacteroidetes	Sphingobacteriia	Sphingobacteriales	Chitinophagaceae	Filimonas	Terrimonas sp. YJ03	0.0	0.0	0.0	0.0	1	2	0.0	0.0	0.0	0.0	0.0	0.0	0.0	0.0
Bacteria	Bacteroidetes	Sphingobacteriia	Sphingobacteriales	Chitinophagaceae	Filimonas	estrogen-degrading bacterium KC2	0.0	0.0	0.0	0.0	1	0.0	0.0	0.0	0.0	0.0	0.0	0.0	1	0.0
Bacteria	Bacteroidetes	Sphingobacteriia	Sphingobacteriales	Chitinophagaceae	Flavisolibacter	Bifissio spartinae	5	3	1	1	4	6	4	1	0.0	0.0	2	1	1	3
Bacteria	Bacteroidetes	Sphingobacteriia	Sphingobacteriales	Chitinophagaceae	Flavisolibacter	Flavisolibacter ginsengisoli	3	2	1	1	5	12	3	2	0.0	0.0	2	0.0	3	3
Bacteria	Bacteroidetes	Sphingobacteriia	Sphingobacteriales	Chitinophagaceae	Flavisolibacter	Flavisolibacter sp. GCR0105	4	0.0	0.0	0.0	2	11	1	2	0.0	1	0.0	1	0.0	0.0
Bacteria	Bacteroidetes	Sphingobacteriia	Sphingobacteriales	Chitinophagaceae	Flavisolibacter	Flavisolibacter sp. Gsoil 439	5	2	0.0	8	14	9	2	2	0.0	0.0	1	1	1	5
Bacteria	Bacteroidetes	Sphingobacteriia	Sphingobacteriales	Chitinophagaceae	Flavisolibacter	Flavosolibacter sp. HU1-JC5	4	0.0	0.0	2	1	5	1	0.0	0.0	0.0	1	2	1	0.0
Bacteria	Bacteroidetes	Sphingobacteriia	Sphingobacteriales	Chitinophagaceae	Flavisolibacter	Unclassified Flavisolibacter	17	12	4	19	42	38	12	13	7	1	9	13	12	11
Bacteria	Bacteroidetes	Sphingobacteriia	Sphingobacteriales	Chitinophagaceae	Hydrotalea	Sediminibacterium sp. HME6815	0.0	0.0	0.0	0.0	0.0	0.0	0.0	0.0	0.0	0.0	0.0	0.0	0.0	1
Bacteria	Bacteroidetes	Sphingobacteriia	Sphingobacteriales	Chitinophagaceae	Hydrotalea	Unclassified Hydrotalea	0.0	0.0	0.0	0.0	0.0	0.0	1	0.0	0.0	0.0	1	0.0	0.0	0.0
Bacteria	Bacteroidetes	Sphingobacteriia	Sphingobacteriales	Chitinophagaceae	Lacibacter	Lacibacter cauensis	1	0.0	0.0	0.0	0.0	0.0	0.0	0.0	0.0	0.0	0.0	0.0	0.0	0.0
Bacteria	Bacteroidetes	Sphingobacteriia	Sphingobacteriales	Chitinophagaceae	Lacibacter	Lacibacter sp. JJ009	0.0	0.0	0.0	0.0	0.0	1	0.0	0.0	0.0	0.0	0.0	0.0	0.0	0.0
Bacteria	Bacteroidetes	Sphingobacteriia	Sphingobacteriales	Chitinophagaceae	Lacibacter	Unclassified Lacibacter	0.0	0.0	0.0	0.0	0.0	0.0	0.0	0.0	0.0	0.0	1	0.0	0.0	0.0
Bacteria	Bacteroidetes	Sphingobacteriia	Sphingobacteriales	Chitinophagaceae	Niabella	Niabella soli DSM 19437	0.0	0.0	0.0	1	0.0	0.0	0.0	0.0	0.0	0.0	0.0	0.0	0.0	2
Bacteria	Bacteroidetes	Sphingobacteriia	Sphingobacteriales	Chitinophagaceae	Niabella	Niabella sp. 15-4	0.0	1	0.0	0.0	1	1	0.0	0.0	0.0	0.0	0.0	0.0	0.0	0.0
Bacteria	Bacteroidetes	Sphingobacteriia	Sphingobacteriales	Chitinophagaceae	Niabella	Niastella sp. KP03	0.0	0.0	0.0	0.0	2	2	0.0	0.0	0.0	0.0	0.0	0.0	0.0	0.0
Bacteria	Bacteroidetes	Sphingobacteriia	Sphingobacteriales	Chitinophagaceae	Niabella	Unclassified Niabella	0.0	0.0	0.0	0.0	0.0	3	0.0	0.0	0.0	0.0	0.0	0.0	0.0	0.0
Bacteria	Bacteroidetes	Sphingobacteriia	Sphingobacteriales	Chitinophagaceae	Niastella	Niastella koreensis	0.0	0.0	0.0	0.0	0.0	1	0.0	1	0.0	0.0	0.0	0.0	0.0	0.0
Bacteria	Bacteroidetes	Sphingobacteriia	Sphingobacteriales	Chitinophagaceae	Niastella	Niastella koreensis GR20-10	1	0.0	1	1	0.0	0.0	1	0.0	0.0	0.0	0.0	0.0	0.0	1
Bacteria	Bacteroidetes	Sphingobacteriia	Sphingobacteriales	Chitinophagaceae	Niastella	Niastella populi	0.0	0.0	0.0	0.0	2	5	1	0.0	0.0	0.0	0.0	2	0.0	3
Bacteria	Bacteroidetes	Sphingobacteriia	Sphingobacteriales	Chitinophagaceae	Niastella	Unclassified Niastella	0.0	0.0	1	0.0	0.0	7	6	1	0.0	0.0	0.0	0.0	0.0	0.0
Bacteria	Bacteroidetes	Sphingobacteriia	Sphingobacteriales	Chitinophagaceae	Parasegetibacter	Parasegitibacter luojiensis	0.0	1	0.0	0.0	1	0.0	0.0	0.0	0.0	0.0	1	0.0	0.0	0.0
Bacteria	Bacteroidetes	Sphingobacteriia	Sphingobacteriales	Chitinophagaceae	Parasegetibacter	Unclassified Parasegetibacter	1	0.0	0.0	0.0	0.0	0.0	0.0	0.0	0.0	0.0	0.0	0.0	0.0	0.0
Bacteria	Bacteroidetes	Sphingobacteriia	Sphingobacteriales	Chitinophagaceae	Sediminibacterium	Unclassified Sediminibacterium	0.0	0.0	1	0.0	0.0	0.0	0.0	0.0	0.0	0.0	0.0	0.0	0.0	0.0
Bacteria	Bacteroidetes	Sphingobacteriia	Sphingobacteriales	Chitinophagaceae	Segetibacter	Segetibacter aerophilus	3	2	0.0	1	0.0	0.0	0.0	3	0.0	0.0	0.0	0.0	0.0	0.0
Bacteria	Bacteroidetes	Sphingobacteriia	Sphingobacteriales	Chitinophagaceae	Segetibacter	Segetibacter koreensis	9	4	1	1	0.0	0.0	1	8	2	0.0	2	2	0.0	0.0
Bacteria	Bacteroidetes	Sphingobacteriia	Sphingobacteriales	Chitinophagaceae	Segetibacter	Unclassified Segetibacter	2	0.0	0.0	0.0	0.0	1	0.0	1	1	0.0	0.0	0.0	0.0	0.0
Bacteria	Bacteroidetes	Sphingobacteriia	Sphingobacteriales	Chitinophagaceae	Terrimonas	Terrimonas ferruginea	0.0	0.0	0.0	0.0	0.0	1	0.0	0.0	0.0	0.0	0.0	0.0	0.0	0.0
Bacteria	Bacteroidetes	Sphingobacteriia	Sphingobacteriales	Chitinophagaceae	Terrimonas	Terrimonas lutea	2	0.0	0.0	0.0	0.0	0.0	1	0.0	0.0	0.0	0.0	1	0.0	0.0
Bacteria	Bacteroidetes	Sphingobacteriia	Sphingobacteriales	Chitinophagaceae	Terrimonas	Terrimonas sp. QH	0.0	0.0	0.0	0.0	0.0	3	1	0.0	0.0	0.0	1	0.0	0.0	1
Bacteria	Bacteroidetes	Sphingobacteriia	Sphingobacteriales	Chitinophagaceae	Terrimonas	Terrimonas sp. RIB1-6	0.0	0.0	1	1	0.0	1	0.0	0.0	0.0	0.0	0.0	0.0	0.0	0.0
Bacteria	Bacteroidetes	Sphingobacteriia	Sphingobacteriales	Chitinophagaceae	Terrimonas	Unclassified Terrimonas	0.0	1	0.0	0.0	0.0	0.0	0.0	0.0	0.0	0.0	0.0	0.0	0.0	0.0
Bacteria	Bacteroidetes	Sphingobacteriia	Sphingobacteriales	Chitinophagaceae	Unclassified Chitinophagaceae		155	74	28	113	194	298	99	85	45	20	54	78	77	75
Bacteria	Bacteroidetes	Sphingobacteriia	Sphingobacteriales	Sphingobacteriaceae	Mucilaginibacter	Mucilaginibacter sp. BR-18	0.0	0.0	0.0	0.0	0.0	0.0	0.0	0.0	0.0	0.0	0.0	1	0.0	0.0
Bacteria	Bacteroidetes	Sphingobacteriia	Sphingobacteriales	Sphingobacteriaceae	Mucilaginibacter	Mucilaginibacter sp. HME6636	0.0	0.0	0.0	0.0	1	0.0	0.0	0.0	0.0	0.0	0.0	0.0	0.0	0.0
Bacteria	Bacteroidetes	Sphingobacteriia	Sphingobacteriales	Sphingobacteriaceae	Mucilaginibacter	Mucilaginibacter sp. PBI 162	0.0	0.0	0.0	0.0	0.0	0.0	0.0	0.0	0.0	0.0	0.0	1	0.0	0.0
Bacteria	Bacteroidetes	Sphingobacteriia	Sphingobacteriales	Sphingobacteriaceae	Mucilaginibacter	Unclassified Mucilaginibacter	0.0	0.0	1	1	4	0.0	2	0.0	0.0	0.0	44	4	0.0	2
Bacteria	Bacteroidetes	Sphingobacteriia	Sphingobacteriales	Sphingobacteriaceae	Olivibacter	Olivibacter ginsengisoli	0.0	0.0	0.0	0.0	0.0	0.0	0.0	0.0	0.0	0.0	0.0	0.0	1	0.0
Bacteria	Bacteroidetes	Sphingobacteriia	Sphingobacteriales	Sphingobacteriaceae	Olivibacter	Sphingobacterium sp. 21	0.0	0.0	0.0	4	13	2	8	0.0	0.0	0.0	26	39	2	1
Bacteria	Bacteroidetes	Sphingobacteriia	Sphingobacteriales	Sphingobacteriaceae	Olivibacter	Unclassified Olivibacter	0.0	0.0	0.0	0.0	0.0	1	0.0	0.0	0.0	0.0	0.0	0.0	0.0	0.0
Bacteria	Bacteroidetes	Sphingobacteriia	Sphingobacteriales	Sphingobacteriaceae	Parapedobacter	Parapedobacter soli	0.0	0.0	0.0	0.0	0.0	0.0	2	0.0	0.0	0.0	0.0	0.0	1	1
Bacteria	Bacteroidetes	Sphingobacteriia	Sphingobacteriales	Sphingobacteriaceae	Parapedobacter	Unclassified Parapedobacter	0.0	0.0	0.0	0.0	0.0	1	1	0.0	0.0	0.0	0.0	0.0	0.0	0.0
Bacteria	Bacteroidetes	Sphingobacteriia	Sphingobacteriales	Sphingobacteriaceae	Pedobacter	Pedobacter heparinus	0.0	2	0.0	1	0.0	1	0.0	0.0	0.0	0.0	0.0	0.0	0.0	0.0
Bacteria	Bacteroidetes	Sphingobacteriia	Sphingobacteriales	Sphingobacteriaceae	Pedobacter	Pedobacter oryzae DSM 19973	0.0	0.0	0.0	0.0	1	0.0	0.0	0.0	0.0	0.0	0.0	1	0.0	1
Bacteria	Bacteroidetes	Sphingobacteriia	Sphingobacteriales	Sphingobacteriaceae	Pedobacter	Pedobacter saltans DSM 12145	0.0	0.0	0.0	0.0	0.0	0.0	0.0	0.0	0.0	0.0	0.0	0.0	1	0.0
Bacteria	Bacteroidetes	Sphingobacteriia	Sphingobacteriales	Sphingobacteriaceae	Pedobacter	Pedobacter sp. BZ42	0.0	0.0	0.0	0.0	0.0	0.0	0.0	0.0	0.0	0.0	0.0	1	0.0	0.0
Bacteria	Bacteroidetes	Sphingobacteriia	Sphingobacteriales	Sphingobacteriaceae	Pedobacter	Pedobacter sp. MaI11-5	0.0	0.0	0.0	0.0	1	0.0	0.0	0.0	0.0	0.0	0.0	0.0	0.0	0.0
Bacteria	Bacteroidetes	Sphingobacteriia	Sphingobacteriales	Sphingobacteriaceae	Pedobacter	Pedobacter sp. VA-17	0.0	0.0	0.0	0.0	0.0	0.0	0.0	0.0	0.0	0.0	0.0	1	0.0	0.0
Bacteria	Bacteroidetes	Sphingobacteriia	Sphingobacteriales	Sphingobacteriaceae	Pedobacter	Unclassified Pedobacter	1	0.0	0.0	0.0	7	20	10	1	1	0.0	0.0	13	3	1
Bacteria	Bacteroidetes	Sphingobacteriia	Sphingobacteriales	Sphingobacteriaceae	Pedobacter	bacterium 5G38	0.0	0.0	0.0	0.0	0.0	0.0	0.0	0.0	0.0	0.0	0.0	0.0	0.0	1
Bacteria	Bacteroidetes	Sphingobacteriia	Sphingobacteriales	Sphingobacteriaceae	Solitalea	Unclassified Solitalea	0.0	0.0	0.0	0.0	0.0	1	0.0	0.0	0.0	0.0	0.0	0.0	0.0	0.0
Bacteria	Bacteroidetes	Sphingobacteriia	Sphingobacteriales	Sphingobacteriaceae	Sphingobacterium	Bacteroidetes bacterium OS-21A	1	0.0	0.0	0.0	2	1	0.0	0.0	0.0	0.0	0.0	1	0.0	0.0
Bacteria	Bacteroidetes	Sphingobacteriia	Sphingobacteriales	Sphingobacteriaceae	Sphingobacterium	Bacteroidetes bacterium RBE2CD-54	0.0	0.0	0.0	1	0.0	0.0	0.0	0.0	0.0	0.0	31	1	0.0	0.0
Bacteria	Bacteroidetes	Sphingobacteriia	Sphingobacteriales	Sphingobacteriaceae	Sphingobacterium	Bacteroidetes bacterium SM23	0.0	0.0	0.0	0.0	0.0	0.0	1	0.0	0.0	0.0	0.0	0.0	0.0	0.0
Bacteria	Bacteroidetes	Sphingobacteriia	Sphingobacteriales	Sphingobacteriaceae	Sphingobacterium	Pedobacter xinjiangensis	0.0	0.0	0.0	1	5	1	0.0	0.0	0.0	0.0	0.0	1	0.0	0.0
Bacteria	Bacteroidetes	Sphingobacteriia	Sphingobacteriales	Sphingobacteriaceae	Sphingobacterium	Sphingobacterium composti Ten et al. 2007	0.0	0.0	0.0	0.0	0.0	0.0	4	0.0	0.0	0.0	0.0	0.0	1	0.0
Bacteria	Bacteroidetes	Sphingobacteriia	Sphingobacteriales	Sphingobacteriaceae	Sphingobacterium	Sphingobacterium mizutaii	0.0	0.0	0.0	0.0	1	1	7	0.0	0.0	0.0	0.0	0.0	0.0	0.0
Bacteria	Bacteroidetes	Sphingobacteriia	Sphingobacteriales	Sphingobacteriaceae	Sphingobacterium	Sphingobacterium multivorum	0.0	0.0	1	0.0	0.0	0.0	0.0	0.0	0.0	0.0	5	2	0.0	0.0
Bacteria	Bacteroidetes	Sphingobacteriia	Sphingobacteriales	Sphingobacteriaceae	Sphingobacterium	Sphingobacterium sp. Bt-34	0.0	0.0	0.0	0.0	0.0	0.0	0.0	0.0	0.0	0.0	1	0.0	0.0	0.0
Bacteria	Bacteroidetes	Sphingobacteriia	Sphingobacteriales	Sphingobacteriaceae	Sphingobacterium	Sphingobacterium sp. DSM 22361	0.0	0.0	0.0	1	0.0	0.0	1	0.0	0.0	0.0	1	3	0.0	0.0
Bacteria	Bacteroidetes	Sphingobacteriia	Sphingobacteriales	Sphingobacteriaceae	Sphingobacterium	Sphingobacterium sp. MOL-1	0.0	0.0	0.0	0.0	0.0	0.0	1	0.0	0.0	0.0	0.0	0.0	0.0	0.0
Bacteria	Bacteroidetes	Sphingobacteriia	Sphingobacteriales	Sphingobacteriaceae	Sphingobacterium	Sphingobacterium sp. M_1	0.0	0.0	0.0	0.0	0.0	0.0	0.0	0.0	0.0	0.0	4	0.0	0.0	0.0
Bacteria	Bacteroidetes	Sphingobacteriia	Sphingobacteriales	Sphingobacteriaceae	Sphingobacterium	Sphingobacterium sp. WS 4556	0.0	0.0	0.0	6	3	2	4	0.0	0.0	0.0	67	18	3	1
Bacteria	Bacteroidetes	Sphingobacteriia	Sphingobacteriales	Sphingobacteriaceae	Sphingobacterium	Unclassified Sphingobacterium	0.0	1	14	94	98	74	138	0.0	1	0.0	1071	574	31	13
Bacteria	Bacteroidetes	Sphingobacteriia	Sphingobacteriales	Sphingobacteriaceae	Sphingobacterium	bacterium 1B1a	0.0	0.0	0.0	0.0	1	0.0	0.0	0.0	0.0	0.0	1	3	0.0	0.0
Bacteria	Bacteroidetes	Sphingobacteriia	Sphingobacteriales	Sphingobacteriaceae	Sphingobacterium	bacterium BYJ5-1	0.0	0.0	0.0	6	7	1	7	0.0	0.0	0.0	28	38	0.0	0.0
Bacteria	Bacteroidetes	Sphingobacteriia	Sphingobacteriales	Sphingobacteriaceae	Unclassified Sphingobacteriaceae		1	3	2	24	65	57	84	2	0.0	0.0	231	105	19	14
Bacteria	Bacteroidetes	Sphingobacteriia	Sphingobacteriales	Unclassified Sphingobacteriales			0.0	1	0.0	1	0.0	6	0.0	0.0	0.0	0.0	0.0	1	0.0	1
Bacteria	Bacteroidetes	Sphingobacteriia	Unclassified Sphingobacteriia				2	2	0.0	2	3	1	3	2	4	0.0	4	3	2	0.0
Bacteria	Bacteroidetes	Unclassified Bacteroidetes					21	13	4	23	49	29	26	24	24	6	29	40	14	16
Bacteria	Candidate division TM7	TM7 phylum sp. canine oral taxon 250	Unclassified TM7 phylum sp. canine oral taxon 250				0.0	1	0.0	0.0	0.0	1	0.0	0.0	0.0	0.0	0.0	0.0	0.0	2
Bacteria	Candidate division TM7	TM7 phylum sp. canine oral taxon 305	Unclassified TM7 phylum sp. canine oral taxon 305				1	0.0	0.0	0.0	0.0	1	0.0	1	0.0	0.0	0.0	0.0	0.0	0.0
Bacteria	Candidate division TM7	TM7 phylum sp. canine oral taxon 308	Unclassified TM7 phylum sp. canine oral taxon 308				0.0	1	0.0	0.0	1	0.0	1	0.0	1	0.0	0.0	0.0	0.0	0.0
Bacteria	Candidate division TM7	Unclassified Candidate division TM7					20	6	6	8	7	24	20	13	5	8	4	0.0	7	15
Bacteria	Candidate division TM7	candidate division TM7 genomosp. GTL1	Unclassified candidate division TM7 genomosp. GTL1				0.0	1	0.0	1	0.0	1	1	0.0	0.0	0.0	0.0	0.0	0.0	0.0
Bacteria	Chlamydiae	Chlamydiae	Chlamydiales	Parachlamydiaceae	Candidatus Protochlamydia	Candidatus Protochlamydia sp. CRIB40	0.0	0.0	0.0	0.0	0.0	0.0	0.0	0.0	0.0	0.0	0.0	1	0.0	0.0
Bacteria	Chlamydiae	Chlamydiae	Chlamydiales	Simkaniaceae	Candidatus Rhabdochlamydia	Unclassified Candidatus Rhabdochlamydia	0.0	0.0	0.0	0.0	0.0	0.0	0.0	0.0	0.0	0.0	0.0	0.0	1	1
Bacteria	Chlamydiae	Chlamydiae	Chlamydiales	Unclassified Chlamydiales			1	0.0	1	0.0	0.0	0.0	0.0	0.0	0.0	0.0	0.0	1	0.0	0.0
Bacteria	Chlorobi	Chlorobia	Chlorobiales	Chlorobiaceae	Chlorobaculum	Unclassified Chlorobaculum	0.0	0.0	0.0	0.0	0.0	0.0	0.0	0.0	0.0	0.0	0.0	0.0	1	0.0
Bacteria	Chlorobi	Chlorobia	Chlorobiales	Chlorobiaceae	Chloroherpeton	Unclassified Chloroherpeton	0.0	0.0	0.0	0.0	0.0	0.0	0.0	2	0.0	0.0	0.0	0.0	0.0	2
Bacteria	Chlorobi	Chlorobia	Chlorobiales	Chlorobiaceae	Prosthecochloris	Unclassified Prosthecochloris	0.0	0.0	0.0	0.0	0.0	0.0	0.0	1	0.0	0.0	0.0	0.0	1	0.0
Bacteria	Chlorobi	Chlorobia	Chlorobiales	Chlorobiaceae	Unclassified Chlorobiaceae		0.0	0.0	0.0	0.0	0.0	0.0	0.0	0.0	0.0	1	0.0	0.0	0.0	0.0
Bacteria	Chlorobi	Ignavibacteria	Ignavibacteriales	Ignavibacteriaceae	Ignavibacterium	Ignavibacterium album	0.0	1	0.0	0.0	0.0	0.0	0.0	0.0	0.0	0.0	0.0	0.0	0.0	0.0
Bacteria	Chlorobi	Ignavibacteria	Ignavibacteriales	IheB3-7	Melioribacter	Unclassified Melioribacter	0.0	0.0	0.0	0.0	0.0	0.0	1	0.0	0.0	1	0.0	0.0	0.0	1
Bacteria	Chlorobi	Unclassified Chlorobi					0.0	0.0	0.0	0.0	0.0	0.0	1	0.0	0.0	0.0	0.0	0.0	0.0	0.0
Bacteria	Chloroflexi	Anaerolineae	Anaerolineales	Anaerolineaceae	Anaerolinea	Anaerolinea thermophila UNI-1	0.0	0.0	0.0	0.0	0.0	0.0	1	1	0.0	0.0	0.0	0.0	0.0	0.0
Bacteria	Chloroflexi	Anaerolineae	Anaerolineales	Anaerolineaceae	Anaerolinea	Unclassified Anaerolinea	1	1	0.0	0.0	0.0	0.0	0.0	0.0	0.0	0.0	0.0	0.0	3	2
Bacteria	Chloroflexi	Anaerolineae	Anaerolineales	Anaerolineaceae	Bellilinea	Unclassified Bellilinea	0.0	1	1	0.0	0.0	0.0	0.0	0.0	0.0	0.0	0.0	0.0	1	0.0
Bacteria	Chloroflexi	Anaerolineae	Anaerolineales	Anaerolineaceae	Unclassified Anaerolineaceae		1	6	3	1	0.0	1	0.0	7	8	2	2	0.0	3	10
Bacteria	Chloroflexi	Anaerolineae	Anaerolineales	Unclassified Anaerolineales			0.0	0.0	0.0	0.0	0.0	2	0.0	1	1	0.0	0.0	0.0	0.0	0.0
Bacteria	Chloroflexi	Anaerolineae	Unclassified Anaerolineae				0.0	0.0	0.0	0.0	0.0	0.0	0.0	0.0	0.0	0.0	1	0.0	0.0	0.0
Bacteria	Chloroflexi	Caldilineae	Caldilineales	Caldilineaceae	Caldilinea	Chloroflexi bacterium ET1	1	0.0	0.0	0.0	0.0	0.0	0.0	1	0.0	1	0.0	1	0.0	1
Bacteria	Chloroflexi	Caldilineae	Caldilineales	Caldilineaceae	Caldilinea	Unclassified Caldilinea	1	2	0.0	0.0	1	1	0.0	3	4	3	0.0	2	1	5
Bacteria	Chloroflexi	Chloroflexi	Chloroflexales	Candidatus Chlorothrix	Candidatus	Unclassified Candidatus	0.0	2	1	0.0	0.0	0.0	1	0.0	0.0	0.0	0.0	0.0	1	0.0
Bacteria	Chloroflexi	Chloroflexi	Chloroflexales	Candidatus Chlorothrix	Unclassified Candidatus Chlorothrix		0.0	0.0	0.0	0.0	0.0	1	0.0	0.0	1	0.0	0.0	0.0	0.0	0.0
Bacteria	Chloroflexi	Chloroflexi	Chloroflexales	Candidatus Chlorothrix	halotolerant bacterium P4-I-0	Unclassified halotolerant bacterium P4-I-0	1	0.0	0.0	0.0	0.0	0.0	0.0	0.0	0.0	0.0	0.0	0.0	0.0	0.0
Bacteria	Chloroflexi	Chloroflexi	Chloroflexales	Chloroflexaceae	Chloroflexus	Chloroflexus sp. Y-400-fl	0.0	0.0	0.0	0.0	0.0	0.0	0.0	0.0	0.0	1	0.0	0.0	1	0.0
Bacteria	Chloroflexi	Chloroflexi	Chloroflexales	Chloroflexaceae	Chloroflexus	Unclassified Chloroflexus	27	22	12	5	9	14	5	40	49	24	16	9	14	21
Bacteria	Chloroflexi	Chloroflexi	Chloroflexales	Chloroflexaceae	Chloronema	Unclassified Chloronema	1	3	3	0.0	0.0	1	1	3	1	0.0	0.0	0.0	1	2
Bacteria	Chloroflexi	Chloroflexi	Chloroflexales	Chloroflexaceae	Roseiflexus	Eikelboom Type 1851 Ben52	0.0	0.0	0.0	0.0	0.0	0.0	0.0	0.0	0.0	0.0	0.0	0.0	0.0	1
Bacteria	Chloroflexi	Chloroflexi	Chloroflexales	Chloroflexaceae	Roseiflexus	Kouleothrix aurantiaca	0.0	0.0	0.0	1	2	0.0	0.0	3	4	3	0.0	0.0	5	4
Bacteria	Chloroflexi	Chloroflexi	Chloroflexales	Chloroflexaceae	Roseiflexus	Roseiflexus castenholzii	0.0	0.0	0.0	0.0	0.0	0.0	0.0	0.0	1	0.0	0.0	0.0	0.0	0.0
Bacteria	Chloroflexi	Chloroflexi	Chloroflexales	Chloroflexaceae	Roseiflexus	Roseiflexus castenholzii DSM 13941	1	0.0	0.0	0.0	0.0	0.0	1	1	0.0	0.0	0.0	0.0	0.0	0.0
Bacteria	Chloroflexi	Chloroflexi	Chloroflexales	Chloroflexaceae	Roseiflexus	Roseiflexus sp. RS-1	0.0	0.0	0.0	0.0	0.0	0.0	0.0	1	1	0.0	0.0	0.0	0.0	0.0
Bacteria	Chloroflexi	Chloroflexi	Chloroflexales	Chloroflexaceae	Roseiflexus	Unclassified Roseiflexus	30	33	15	3	10	15	9	59	71	26	26	13	34	58
Bacteria	Chloroflexi	Chloroflexi	Chloroflexales	Chloroflexaceae	Roseiflexus	green non-sulfur bacterium B1-5	0.0	1	0.0	0.0	0.0	0.0	0.0	1	0.0	0.0	0.0	0.0	2	1
Bacteria	Chloroflexi	Chloroflexi	Chloroflexales	Chloroflexaceae	Unclassified Chloroflexaceae		29	33	15	4	16	25	7	45	51	39	12	10	38	46
Bacteria	Chloroflexi	Chloroflexi	Chloroflexales	Oscillochloridaceae	Oscillochloris	Oscillochloris trichoides DG-6	1	0.0	1	0.0	0.0	0.0	0.0	0.0	0.0	0.0	0.0	0.0	1	1
Bacteria	Chloroflexi	Chloroflexi	Chloroflexales	Oscillochloridaceae	Oscillochloris	Unclassified Oscillochloris	1	1	3	0.0	0.0	1	0.0	2	3	0.0	0.0	0.0	0.0	1
Bacteria	Chloroflexi	Chloroflexi	Chloroflexales	Oscillochloridaceae	Unclassified Oscillochloridaceae		0.0	0.0	0.0	0.0	0.0	0.0	0.0	0.0	0.0	0.0	0.0	0.0	0.0	1
Bacteria	Chloroflexi	Chloroflexi	Chloroflexales	Unclassified Chloroflexales			18	14	5	5	8	7	5	30	27	14	6	12	22	21
Bacteria	Chloroflexi	Chloroflexi	Herpetosiphonales	Herpetosiphonaceae	Herpetosiphon	Herpetosiphon aurantiacus DSM 785	0.0	0.0	0.0	0.0	0.0	0.0	0.0	0.0	0.0	1	0.0	0.0	0.0	2
Bacteria	Chloroflexi	Chloroflexi	Herpetosiphonales	Herpetosiphonaceae	Herpetosiphon	Unclassified Herpetosiphon	6	7	3	1	0.0	8	3	4	13	4	2	2	9	10
Bacteria	Chloroflexi	Chloroflexi	Herpetosiphonales	Herpetosiphonaceae	Unclassified Herpetosiphonaceae		10	4	2	0.0	3	6	1	13	10	6	2	5	11	8
Bacteria	Chloroflexi	Chloroflexi	Herpetosiphonales	Unclassified Herpetosiphonales			0.0	0.0	0.0	0.0	0.0	0.0	0.0	1	1	0.0	0.0	0.0	1	0.0
Bacteria	Chloroflexi	Chloroflexi	Unclassified Chloroflexi				10	12	7	2	1	6	1	16	11	4	2	3	8	5
Bacteria	Chloroflexi	Class Incertae Sedis	Order Incertae Sedis	Family Incertae Sedis	Thermobaculum	Thermobaculum terrenum	0.0	0.0	0.0	0.0	0.0	0.0	1	0.0	1	0.0	0.0	0.0	1	0.0
Bacteria	Chloroflexi	Class Incertae Sedis	Order Incertae Sedis	Family Incertae Sedis	Thermobaculum	Thermobaculum terrenum ATCC BAA-798	0.0	0.0	0.0	0.0	1	0.0	0.0	0.0	1	0.0	0.0	0.0	0.0	0.0
Bacteria	Chloroflexi	Class Incertae Sedis	Order Incertae Sedis	Family Incertae Sedis	Thermobaculum	Unclassified Thermobaculum	2	6	1	1	2	1	0.0	0.0	6	8	3	2	5	4
Bacteria	Chloroflexi	Class Incertae Sedis	Order Incertae Sedis	Family Incertae Sedis	Unclassified Family Incertae Sedis		0.0	0.0	0.0	0.0	0.0	0.0	0.0	0.0	0.0	0.0	0.0	0.0	0.0	1
Bacteria	Chloroflexi	Class Incertae Sedis	Unclassified Class Incertae Sedis				0.0	0.0	0.0	0.0	0.0	0.0	0.0	1	1	0.0	0.0	0.0	0.0	0.0
Bacteria	Chloroflexi	Dehalococcoidetes	Order Incertae Sedis	Family Incertae Sedis	Dehalococcoides	Unclassified Dehalococcoides	2	1	1	0.0	0.0	0.0	0.0	2	1	1	0.0	0.0	2	0.0
Bacteria	Chloroflexi	Dehalococcoidetes	Order Incertae Sedis	Family Incertae Sedis	Dehalogenimonas	Unclassified Dehalogenimonas	0.0	0.0	0.0	0.0	0.0	0.0	0.0	0.0	0.0	0.0	0.0	0.0	1	0.0
Bacteria	Chloroflexi	Dehalococcoidetes	Order Incertae Sedis	Family Incertae Sedis	Unclassified Family Incertae Sedis		1	0.0	0.0	0.0	0.0	0.0	0.0	2	1	1	0.0	0.0	0.0	1
Bacteria	Chloroflexi	Dehalococcoidetes	Unclassified Dehalococcoidetes				0.0	0.0	0.0	0.0	0.0	0.0	0.0	0.0	1	0.0	0.0	0.0	0.0	0.0
Bacteria	Chloroflexi	KD4-96	bacterium Ellin6529	Unclassified bacterium Ellin6529			19	15	10	12	4	6	4	38	24	17	13	10	18	14
Bacteria	Chloroflexi	Ktedonobacteria	JG30-KF-AS9	Chloroflexi bacterium Ellin7237	Unclassified Chloroflexi bacterium Ellin7237		0.0	0.0	2	0.0	1	0.0	0.0	0.0	2	0.0	1	0.0	2	2
Bacteria	Chloroflexi	Ktedonobacteria	Ktedonobacterales	Ktedonobacteraceae	Ktedonobacter	Unclassified Ktedonobacter	2	2	1	1	0.0	2	2	7	4	2	0.0	0.0	1	3
Bacteria	Chloroflexi	Ktedonobacteria	Ktedonobacterales	Ktedonobacteraceae	Ktedonobacter	bacterium SOSP1-1	0.0	1	0.0	0.0	0.0	0.0	0.0	0.0	0.0	0.0	0.0	0.0	0.0	0.0
Bacteria	Chloroflexi	Ktedonobacteria	Ktedonobacterales	Ktedonobacteraceae	Ktedonobacter	bacterium SOSP1-165	0.0	0.0	0.0	0.0	0.0	0.0	0.0	1	0.0	0.0	0.0	0.0	0.0	0.0
Bacteria	Chloroflexi	Ktedonobacteria	Ktedonobacterales	Ktedonobacteraceae	Ktedonobacter	bacterium SOSP1-9	2	0.0	0.0	0.0	0.0	0.0	0.0	0.0	0.0	1	0.0	0.0	0.0	0.0
Bacteria	Chloroflexi	Ktedonobacteria	Ktedonobacterales	Ktedonobacteraceae	Unclassified Ktedonobacteraceae		0.0	0.0	0.0	0.0	0.0	0.0	0.0	0.0	1	0.0	0.0	0.0	0.0	1
Bacteria	Chloroflexi	Ktedonobacteria	Ktedonobacterales	Thermosporotrichaceae	Thermosporothrix	Unclassified Thermosporothrix	0.0	0.0	0.0	0.0	0.0	0.0	0.0	1	0.0	0.0	0.0	0.0	2	1
Bacteria	Chloroflexi	Ktedonobacteria	Ktedonobacterales	Thermosporotrichaceae	Unclassified Thermosporotrichaceae		1	0.0	0.0	0.0	0.0	0.0	0.0	0.0	0.0	0.0	0.0	0.0	0.0	0.0
Bacteria	Chloroflexi	Ktedonobacteria	Ktedonobacterales	Unclassified Ktedonobacterales			1	0.0	0.0	0.0	0.0	0.0	0.0	0.0	0.0	0.0	0.0	2	0.0	0.0
Bacteria	Chloroflexi	Ktedonobacteria	Thermogemmatisporales	Thermogemmatisporaceae	Thermogemmatispora	Unclassified Thermogemmatispora	0.0	0.0	0.0	0.0	0.0	0.0	0.0	0.0	0.0	1	0.0	0.0	0.0	0.0
Bacteria	Chloroflexi	Ktedonobacteria	Thermogemmatisporales	Thermogemmatisporaceae	Unclassified Thermogemmatisporaceae		0.0	0.0	0.0	0.0	0.0	0.0	0.0	0.0	1	0.0	0.0	0.0	0.0	0.0
Bacteria	Chloroflexi	Ktedonobacteria	Unclassified Ktedonobacteria				0.0	1	0.0	0.0	0.0	0.0	0.0	1	0.0	0.0	0.0	0.0	1	0.0
Bacteria	Chloroflexi	TK10	bacterium Ellin6519	Unclassified bacterium Ellin6519			1	5	3	0.0	0.0	0.0	1	5	3	5	1	0.0	0.0	1
Bacteria	Chloroflexi	TK10	bacterium Ellin6543	Unclassified bacterium Ellin6543			8	8	0.0	1	1	2	2	13	9	15	9	1	0.0	6
Bacteria	Chloroflexi	Thermomicrobia	JG30-KF-CM45	bacterium Ellin6537	Unclassified bacterium Ellin6537		4	3	1	3	1	3	3	7	6	2	3	0.0	6	2
Bacteria	Chloroflexi	Thermomicrobia	Sphaerobacterales	Sphaerobacteraceae	Sphaerobacter	Sphaerobacter thermophilus	0.0	0.0	0.0	0.0	0.0	0.0	0.0	0.0	0.0	1	0.0	0.0	0.0	0.0
Bacteria	Chloroflexi	Thermomicrobia	Sphaerobacterales	Sphaerobacteraceae	Sphaerobacter	Sphaerobacter thermophilus DSM 20745	1	2	1	2	1	2	0.0	1	2	1	0.0	1	0.0	1
Bacteria	Chloroflexi	Thermomicrobia	Sphaerobacterales	Sphaerobacteraceae	Sphaerobacter	Unclassified Sphaerobacter	18	24	10	7	15	21	30	25	27	20	11	10	24	25
Bacteria	Chloroflexi	Thermomicrobia	Sphaerobacterales	Sphaerobacteraceae	Unclassified Sphaerobacteraceae		0.0	2	2	0.0	0.0	1	5	4	5	3	1	0.0	1	3
Bacteria	Chloroflexi	Thermomicrobia	Sphaerobacterales	Unclassified Sphaerobacterales			6	5	6	4	3	2	3	14	6	10	8	4	10	6
Bacteria	Chloroflexi	Thermomicrobia	Thermomicrobiales	Thermomicrobiaceae	Thermomicrobium	Thermomicrobium roseum	1	0.0	1	0.0	0.0	0.0	0.0	1	2	0.0	0.0	0.0	1	0.0
Bacteria	Chloroflexi	Thermomicrobia	Thermomicrobiales	Thermomicrobiaceae	Thermomicrobium	Unclassified Thermomicrobium	2	5	1	2	0.0	2	2	5	4	3	0.0	1	4	1
Bacteria	Chloroflexi	Thermomicrobia	Unclassified Thermomicrobia				33	36	20	19	5	22	26	51	52	35	23	12	38	40
Bacteria	Chloroflexi	Unclassified Chloroflexi					59	75	29	22	19	43	41	116	126	81	37	25	58	75
Bacteria	Chrysiogenetes	Chrysiogenetes	Chrysiogenales	Chrysiogenaceae	Desulfurispirillum	Unclassified Desulfurispirillum	1	1	0.0	0.0	0.0	0.0	0.0	0.0	0.0	0.0	0.0	0.0	0.0	0.0
Bacteria	Chrysiogenetes	Chrysiogenetes	Chrysiogenales	Chrysiogenaceae	Unclassified Chrysiogenaceae		0.0	0.0	0.0	0.0	0.0	1	0.0	0.0	0.0	0.0	0.0	2	0.0	0.0
Bacteria	Chrysiogenetes	Chrysiogenetes	Unclassified Chrysiogenetes				0.0	0.0	1	0.0	0.0	0.0	0.0	0.0	0.0	0.0	0.0	0.0	0.0	0.0
Bacteria	Cyanobacteria	Cyanobacteria	Petalonema sp. ANT.LG2.8	Unclassified Petalonema sp. ANT.LG2.8			0.0	0.0	0.0	0.0	0.0	0.0	0.0	0.0	1	0.0	0.0	0.0	0.0	1
Bacteria	Cyanobacteria	Cyanobacteria	SubgroupI	FamilyI	Chroogloeocystis	Unclassified Chroogloeocystis	0.0	0.0	1	0.0	0.0	0.0	0.0	0.0	0.0	0.0	0.0	0.0	0.0	1
Bacteria	Cyanobacteria	Cyanobacteria	SubsectionI	FamilyI	Acaryochloris	Unclassified Acaryochloris	0.0	0.0	0.0	0.0	0.0	0.0	0.0	0.0	1	0.0	0.0	0.0	0.0	1
Bacteria	Cyanobacteria	Cyanobacteria	SubsectionI	FamilyI	Brasilonema	Brasilonema terrestre CENA116	0.0	1	0.0	0.0	0.0	0.0	0.0	2	0.0	0.0	0.0	1	0.0	0.0
Bacteria	Cyanobacteria	Cyanobacteria	SubsectionI	FamilyI	Brasilonema	Iphinoe spelaeobios LO2-B1	0.0	0.0	0.0	0.0	0.0	0.0	0.0	0.0	1	0.0	0.0	0.0	0.0	0.0
Bacteria	Cyanobacteria	Cyanobacteria	SubsectionI	FamilyI	Brasilonema	Unclassified Brasilonema	1	1	1	0.0	0.0	0.0	0.0	8	1	0.0	0.0	4	2	3
Bacteria	Cyanobacteria	Cyanobacteria	SubsectionI	FamilyI	Crocosphaera	Unclassified Crocosphaera	0.0	0.0	0.0	0.0	0.0	0.0	0.0	1	0.0	0.0	0.0	1	0.0	0.0
Bacteria	Cyanobacteria	Cyanobacteria	SubsectionI	FamilyI	Cyanothece	Acaryochloris sp. JJ8A6	0.0	0.0	0.0	0.0	0.0	0.0	0.0	0.0	1	0.0	0.0	0.0	0.0	0.0
Bacteria	Cyanobacteria	Cyanobacteria	SubsectionI	FamilyI	Cyanothece	Cyanothece sp. PCC 7424	0.0	0.0	0.0	0.0	0.0	0.0	0.0	1	0.0	0.0	0.0	1	0.0	0.0
Bacteria	Cyanobacteria	Cyanobacteria	SubsectionI	FamilyI	Cyanothece	Cyanothece sp. PCC 7822	1	0.0	0.0	0.0	1	0.0	0.0	0.0	0.0	0.0	0.0	0.0	0.0	0.0
Bacteria	Cyanobacteria	Cyanobacteria	SubsectionI	FamilyI	Cyanothece	Unclassified Cyanothece	0.0	1	0.0	0.0	0.0	0.0	0.0	1	1	0.0	0.0	0.0	2	4
Bacteria	Cyanobacteria	Cyanobacteria	SubsectionI	FamilyI	Mastigocladopsis	Symphyonema sp. 1269-1	0.0	0.0	0.0	0.0	0.0	0.0	0.0	3	0.0	0.0	0.0	0.0	0.0	0.0
Bacteria	Cyanobacteria	Cyanobacteria	SubsectionI	FamilyI	Microcystis	Unclassified Microcystis	0.0	0.0	0.0	0.0	0.0	0.0	0.0	0.0	0.0	0.0	2	1	3	1
Bacteria	Cyanobacteria	Cyanobacteria	SubsectionI	FamilyI	Pleurocapsa	Unclassified Pleurocapsa	0.0	0.0	0.0	0.0	0.0	0.0	0.0	0.0	0.0	0.0	0.0	0.0	1	0.0
Bacteria	Cyanobacteria	Cyanobacteria	SubsectionI	FamilyI	Prochlorococcus	Unclassified Prochlorococcus	0.0	0.0	1	0.0	0.0	0.0	0.0	0.0	0.0	0.0	0.0	0.0	0.0	0.0
Bacteria	Cyanobacteria	Cyanobacteria	SubsectionI	FamilyI	Synechococcus	Synechococcus sp. MW99B6	0.0	0.0	0.0	0.0	0.0	0.0	0.0	0.0	0.0	0.0	0.0	1	0.0	0.0
Bacteria	Cyanobacteria	Cyanobacteria	SubsectionI	FamilyI	Synechococcus	Unclassified Synechococcus	1	5	0.0	1	0.0	1	0.0	6	2	1	1	3	1	2
Bacteria	Cyanobacteria	Cyanobacteria	SubsectionI	FamilyI	Thermosynechococcus	Thermosynechococcus elongatus BP-1	0.0	0.0	0.0	0.0	0.0	0.0	0.0	1	0.0	0.0	0.0	0.0	0.0	0.0
Bacteria	Cyanobacteria	Cyanobacteria	SubsectionI	FamilyI	Unclassified FamilyI		1	2	0.0	0.0	0.0	1	0.0	18	8	4	1	12	4	16
Bacteria	Cyanobacteria	Cyanobacteria	SubsectionI	FamilyI	cyanobacterium WH7B	Unclassified cyanobacterium WH7B	0.0	0.0	0.0	0.0	0.0	0.0	0.0	0.0	0.0	0.0	0.0	1	0.0	1
Bacteria	Cyanobacteria	Cyanobacteria	SubsectionI	Unclassified SubsectionI			1	0.0	0.0	0.0	1	1	0.0	1	1	0.0	0.0	1	1	0.0
Bacteria	Cyanobacteria	Cyanobacteria	SubsectionII	FamilyII	Chroococcidiopsis	Chroococcidiopsis sp. BB82.3	0.0	1	0.0	0.0	0.0	0.0	0.0	0.0	0.0	0.0	0.0	0.0	0.0	0.0
Bacteria	Cyanobacteria	Cyanobacteria	SubsectionII	FamilyII	Chroococcidiopsis	Chroococcidiopsis sp. CC1	0.0	0.0	0.0	0.0	0.0	0.0	0.0	0.0	0.0	0.0	1	1	0.0	1
Bacteria	Cyanobacteria	Cyanobacteria	SubsectionII	FamilyII	Chroococcidiopsis	Unclassified Chroococcidiopsis	0.0	0.0	0.0	0.0	0.0	1	0.0	1	0.0	0.0	0.0	0.0	0.0	0.0
Bacteria	Cyanobacteria	Cyanobacteria	SubsectionII	FamilyII	Pleurocapsa	Chroococcidiopsis sp. PCC 6712	0.0	0.0	0.0	0.0	0.0	0.0	0.0	0.0	0.0	1	0.0	0.0	0.0	0.0
Bacteria	Cyanobacteria	Cyanobacteria	SubsectionII	Unclassified SubsectionII			0.0	0.0	0.0	0.0	0.0	0.0	0.0	0.0	0.0	0.0	1	0.0	0.0	0.0
Bacteria	Cyanobacteria	Cyanobacteria	SubsectionIII	FamilyI	Arthronema	Unclassified Arthronema	0.0	0.0	0.0	0.0	0.0	0.0	0.0	0.0	0.0	0.0	0.0	0.0	0.0	1
Bacteria	Cyanobacteria	Cyanobacteria	SubsectionIII	FamilyI	Euhalothece	Halothece sp. PCC 7418	0.0	0.0	0.0	0.0	0.0	0.0	0.0	0.0	0.0	0.0	1	1	0.0	0.0
Bacteria	Cyanobacteria	Cyanobacteria	SubsectionIII	FamilyI	Leptolyngbya	Leptolyngbya foveolarum	0.0	0.0	0.0	0.0	0.0	0.0	0.0	0.0	1	0.0	0.0	0.0	0.0	0.0
Bacteria	Cyanobacteria	Cyanobacteria	SubsectionIII	FamilyI	Leptolyngbya	Leptolyngbya frigida ANT.L52.2	0.0	0.0	0.0	0.0	0.0	0.0	0.0	2	0.0	0.0	0.0	0.0	0.0	0.0
Bacteria	Cyanobacteria	Cyanobacteria	SubsectionIII	FamilyI	Leptolyngbya	Leptolyngbya sp.	0.0	0.0	0.0	0.0	0.0	0.0	0.0	0.0	0.0	0.0	0.0	1	0.0	0.0
Bacteria	Cyanobacteria	Cyanobacteria	SubsectionIII	FamilyI	Leptolyngbya	Leptolyngbya sp. 2LT21S03	0.0	0.0	0.0	0.0	0.0	0.0	0.0	0.0	0.0	0.0	0.0	0.0	0.0	1
Bacteria	Cyanobacteria	Cyanobacteria	SubsectionIII	FamilyI	Leptolyngbya	Leptolyngbya sp. CCIBt1046	0.0	0.0	0.0	0.0	0.0	0.0	0.0	0.0	0.0	0.0	0.0	0.0	0.0	1
Bacteria	Cyanobacteria	Cyanobacteria	SubsectionIII	FamilyI	Leptolyngbya	Leptolyngbya sp. Greenland_7	0.0	0.0	0.0	0.0	0.0	0.0	0.0	1	0.0	0.0	0.0	0.0	0.0	0.0
Bacteria	Cyanobacteria	Cyanobacteria	SubsectionIII	FamilyI	Leptolyngbya	Leptolyngbya sp. MMG-1	0.0	0.0	0.0	0.0	0.0	0.0	0.0	1	0.0	0.0	0.0	0.0	0.0	0.0
Bacteria	Cyanobacteria	Cyanobacteria	SubsectionIII	FamilyI	Leptolyngbya	Oscillatoria sp. N9DM	0.0	1	0.0	0.0	0.0	0.0	0.0	0.0	0.0	0.0	0.0	0.0	0.0	0.0
Bacteria	Cyanobacteria	Cyanobacteria	SubsectionIII	FamilyI	Leptolyngbya	Oscillatoriales cyanobacterium JSC-1	0.0	0.0	0.0	0.0	0.0	0.0	0.0	0.0	1	0.0	0.0	0.0	0.0	0.0
Bacteria	Cyanobacteria	Cyanobacteria	SubsectionIII	FamilyI	Leptolyngbya	Phormidium sp. PMC301.07	1	0.0	0.0	0.0	0.0	0.0	0.0	1	0.0	0.0	0.0	0.0	0.0	0.0
Bacteria	Cyanobacteria	Cyanobacteria	SubsectionIII	FamilyI	Leptolyngbya	Plectolyngbya hodgsonii ANT.LPR2.2	1	0.0	0.0	0.0	0.0	0.0	0.0	0.0	0.0	0.0	0.0	0.0	0.0	0.0
Bacteria	Cyanobacteria	Cyanobacteria	SubsectionIII	FamilyI	Leptolyngbya	Unclassified Leptolyngbya	6	10	0.0	0.0	0.0	2	2	19	8	4	3	14	14	7
Bacteria	Cyanobacteria	Cyanobacteria	SubsectionIII	FamilyI	Lyngbya	Unclassified Lyngbya	0.0	0.0	0.0	0.0	0.0	0.0	0.0	0.0	0.0	1	0.0	0.0	0.0	0.0
Bacteria	Cyanobacteria	Cyanobacteria	SubsectionIII	FamilyI	Microcoleus	Microcoleus chthonoplastes CCY9603	0.0	0.0	0.0	0.0	0.0	0.0	0.0	0.0	0.0	0.0	0.0	0.0	0.0	1
Bacteria	Cyanobacteria	Cyanobacteria	SubsectionIII	FamilyI	Microcoleus	Microcoleus paludosus SAG 1449-1a	0.0	0.0	0.0	0.0	0.0	0.0	0.0	3	0.0	0.0	1	1	0.0	0.0
Bacteria	Cyanobacteria	Cyanobacteria	SubsectionIII	FamilyI	Microcoleus	Microcoleus sp. DAI	0.0	0.0	0.0	0.0	0.0	0.0	0.0	2	0.0	0.0	0.0	0.0	0.0	0.0
Bacteria	Cyanobacteria	Cyanobacteria	SubsectionIII	FamilyI	Microcoleus	Unclassified Microcoleus	0.0	0.0	0.0	0.0	0.0	0.0	0.0	3	0.0	1	0.0	1	5	1
Bacteria	Cyanobacteria	Cyanobacteria	SubsectionIII	FamilyI	Oscillatoria	Unclassified Oscillatoria	0.0	0.0	0.0	0.0	0.0	1	0.0	0.0	0.0	0.0	0.0	1	0.0	0.0
Bacteria	Cyanobacteria	Cyanobacteria	SubsectionIII	FamilyI	Phormidiaceae	Phormidiaceae cyanobacterium CPER-KK1	0.0	1	0.0	0.0	0.0	0.0	0.0	0.0	3	0.0	1	0.0	2	1
Bacteria	Cyanobacteria	Cyanobacteria	SubsectionIII	FamilyI	Phormidium	LPP-group cyanobacterium QSSC3cya	0.0	0.0	0.0	0.0	0.0	0.0	0.0	0.0	0.0	0.0	0.0	0.0	0.0	1
Bacteria	Cyanobacteria	Cyanobacteria	SubsectionIII	FamilyI	Phormidium	Microcoleus sp. HTT-U-KK5	0.0	0.0	0.0	0.0	0.0	0.0	0.0	0.0	0.0	0.0	0.0	0.0	1	0.0
Bacteria	Cyanobacteria	Cyanobacteria	SubsectionIII	FamilyI	Phormidium	Microcoleus sp. SAG 2212	0.0	0.0	0.0	0.0	0.0	0.0	0.0	2	0.0	1	0.0	1	1	5
Bacteria	Cyanobacteria	Cyanobacteria	SubsectionIII	FamilyI	Phormidium	Phormidium aerugineo-caeruleum 9N-01	0.0	0.0	0.0	0.0	0.0	0.0	0.0	1	0.0	0.0	0.0	0.0	0.0	0.0
Bacteria	Cyanobacteria	Cyanobacteria	SubsectionIII	FamilyI	Phormidium	Phormidium sp. ETS-05	0.0	0.0	0.0	0.0	0.0	0.0	0.0	1	0.0	0.0	0.0	0.0	0.0	0.0
Bacteria	Cyanobacteria	Cyanobacteria	SubsectionIII	FamilyI	Phormidium	Phormidium uncinatum SAG 81.79	1	0.0	0.0	0.0	0.0	0.0	0.0	0.0	0.0	0.0	0.0	0.0	0.0	0.0
Bacteria	Cyanobacteria	Cyanobacteria	SubsectionIII	FamilyI	Phormidium	Pseudophormidium sp. ANT.LPE.3	0.0	0.0	0.0	0.0	0.0	0.0	0.0	1	0.0	0.0	0.0	0.0	0.0	0.0
Bacteria	Cyanobacteria	Cyanobacteria	SubsectionIII	FamilyI	Phormidium	Unclassified Phormidium	1	0.0	0.0	0.0	0.0	1	0.0	4	0.0	1	1	1	1	1
Bacteria	Cyanobacteria	Cyanobacteria	SubsectionIII	FamilyI	Rubidibacter	Rubidibacter lacunae KORDI 51-2	0.0	0.0	0.0	0.0	0.0	0.0	0.0	0.0	1	0.0	1	0.0	1	0.0
Bacteria	Cyanobacteria	Cyanobacteria	SubsectionIII	FamilyI	Spirulina	Unclassified Spirulina	0.0	0.0	0.0	0.0	0.0	0.0	0.0	0.0	1	0.0	0.0	0.0	0.0	0.0
Bacteria	Cyanobacteria	Cyanobacteria	SubsectionIII	FamilyI	Symploca	Symploca sp. HBC5	0.0	0.0	0.0	0.0	0.0	0.0	0.0	0.0	0.0	0.0	0.0	0.0	0.0	2
Bacteria	Cyanobacteria	Cyanobacteria	SubsectionIII	FamilyI	Trichocoleus	Unclassified Trichocoleus	0.0	0.0	0.0	0.0	0.0	0.0	0.0	1	0.0	0.0	0.0	0.0	0.0	0.0
Bacteria	Cyanobacteria	Cyanobacteria	SubsectionIII	FamilyI	Unclassified FamilyI		8	8	1	1	0.0	3	0.0	63	28	14	5	26	21	50
Bacteria	Cyanobacteria	Cyanobacteria	SubsectionIII	Unclassified SubsectionIII			0.0	0.0	0.0	0.0	0.0	0.0	0.0	1	1	0.0	0.0	0.0	1	4
Bacteria	Cyanobacteria	Cyanobacteria	SubsectionIV	FamilyI	'Nostoc	'Nostoc azollae' 0708	0.0	0.0	0.0	0.0	0.0	0.0	0.0	0.0	0.0	1	0.0	0.0	0.0	0.0
Bacteria	Cyanobacteria	Cyanobacteria	SubsectionIV	FamilyI	'Nostoc	Unclassified 'Nostoc	0.0	0.0	0.0	0.0	0.0	0.0	0.0	0.0	0.0	1	0.0	0.0	0.0	0.0
Bacteria	Cyanobacteria	Cyanobacteria	SubsectionIV	FamilyI	Anabaenopsis	Unclassified Anabaenopsis	0.0	0.0	0.0	0.0	0.0	0.0	0.0	1	0.0	0.0	0.0	0.0	2	0.0
Bacteria	Cyanobacteria	Cyanobacteria	SubsectionIV	FamilyI	Aphanizomenon	Unclassified Aphanizomenon	0.0	0.0	0.0	0.0	0.0	0.0	0.0	1	0.0	0.0	0.0	0.0	0.0	0.0
Bacteria	Cyanobacteria	Cyanobacteria	SubsectionIV	FamilyI	Cylindrospermum	Cylindrospermum sp. CENA33	0.0	0.0	0.0	0.0	0.0	0.0	0.0	1	0.0	0.0	0.0	0.0	0.0	0.0
Bacteria	Cyanobacteria	Cyanobacteria	SubsectionIV	FamilyI	Nodularia	Nodularia sphaerocarpa	0.0	0.0	0.0	0.0	0.0	0.0	0.0	0.0	0.0	1	0.0	0.0	0.0	0.0
Bacteria	Cyanobacteria	Cyanobacteria	SubsectionIV	FamilyI	Nostoc	Nostoc punctiforme PCC 73102	0.0	0.0	0.0	0.0	0.0	0.0	0.0	0.0	1	0.0	0.0	0.0	0.0	0.0
Bacteria	Cyanobacteria	Cyanobacteria	SubsectionIV	FamilyI	Nostoc	Nostoc sp. KK-01	0.0	0.0	0.0	0.0	0.0	0.0	0.0	1	0.0	0.0	0.0	0.0	0.0	0.0
Bacteria	Cyanobacteria	Cyanobacteria	SubsectionIV	FamilyI	Nostoc	Unclassified Nostoc	0.0	0.0	0.0	0.0	1	0.0	0.0	0.0	0.0	2	0.0	0.0	0.0	2
Bacteria	Cyanobacteria	Cyanobacteria	SubsectionIV	FamilyI	Tolypothrix	Tolypothrix sp. PCC 7504	0.0	0.0	0.0	0.0	0.0	1	0.0	3	0.0	0.0	0.0	0.0	1	0.0
Bacteria	Cyanobacteria	Cyanobacteria	SubsectionIV	FamilyI	Tolypothrix	Unclassified Tolypothrix	0.0	0.0	0.0	0.0	0.0	0.0	0.0	1	1	0.0	0.0	1	0.0	0.0
Bacteria	Cyanobacteria	Cyanobacteria	SubsectionIV	FamilyI	Unclassified FamilyI		0.0	2	2	1	0.0	1	0.0	16	10	7	2	11	7	11
Bacteria	Cyanobacteria	Cyanobacteria	SubsectionIV	FamilyII	Rivularia	Unclassified Rivularia	0.0	0.0	1	0.0	0.0	0.0	0.0	1	1	0.0	0.0	0.0	0.0	1
Bacteria	Cyanobacteria	Cyanobacteria	SubsectionIV	Unclassified SubsectionIV			1	0.0	0.0	1	0.0	0.0	0.0	0.0	0.0	1	0.0	0.0	2	1
Bacteria	Cyanobacteria	Cyanobacteria	SubsectionV	FamilyI	Fischerella	Fischerella sp. HA4357-MV3	0.0	1	0.0	0.0	0.0	0.0	0.0	0.0	0.0	0.0	0.0	0.0	0.0	0.0
Bacteria	Cyanobacteria	Cyanobacteria	SubsectionV	FamilyI	Unclassified FamilyI		1	0.0	0.0	0.0	0.0	0.0	1	2	0.0	0.0	0.0	0.0	0.0	0.0
Bacteria	Cyanobacteria	Cyanobacteria	Unclassified Cyanobacteria				30	20	4	1	3	7	5	139	52	35	10	62	65	141
Bacteria	Cyanobacteria	SHA-109	WPS-2 bacterium canine oral taxon 220	Unclassified WPS-2 bacterium canine oral taxon 220			0.0	0.0	0.0	0.0	0.0	0.0	0.0	0.0	0.0	0.0	0.0	0.0	0.0	1
Bacteria	Cyanobacteria	SM1D11	Vampirovibrio chlorellavorus	Unclassified Vampirovibrio chlorellavorus			0.0	0.0	0.0	0.0	0.0	0.0	0.0	1	2	0.0	0.0	0.0	0.0	2
Bacteria	Cyanobacteria	Unclassified Cyanobacteria					0.0	0.0	0.0	0.0	0.0	1	1	2	4	0.0	1	1	1	5
Bacteria	Deferribacteres	Deferribacteres	Deferribacterales	Deferribacteraceae	Calditerrivibrio	Unclassified Calditerrivibrio	1	0.0	0.0	0.0	1	0.0	0.0	0.0	0.0	0.0	0.0	0.0	0.0	0.0
Bacteria	Deferribacteres	Deferribacteres	Deferribacterales	Deferribacteraceae	Deferribacter	Unclassified Deferribacter	0.0	0.0	0.0	0.0	0.0	0.0	0.0	1	0.0	0.0	0.0	0.0	0.0	1
Bacteria	Deferribacteres	Deferribacteres	Deferribacterales	Family Incertae Sedis	Caldithrix	Unclassified Caldithrix	1	0.0	0.0	0.0	0.0	0.0	0.0	0.0	0.0	0.0	0.0	0.0	0.0	0.0
Bacteria	Deinococcus-Thermus	Deinococci	Deinococcales	Deinococcaceae	Deinococcus	Deinococcus apachensis	0.0	0.0	0.0	0.0	0.0	0.0	0.0	0.0	0.0	0.0	0.0	1	0.0	0.0
Bacteria	Deinococcus-Thermus	Deinococci	Deinococcales	Deinococcaceae	Deinococcus	Deinococcus deserti VCD115	1	0.0	1	2	1	6	2	0.0	0.0	0.0	1	1	0.0	0.0
Bacteria	Deinococcus-Thermus	Deinococci	Deinococcales	Deinococcaceae	Deinococcus	Deinococcus hohokamensis	1	0.0	0.0	0.0	0.0	0.0	0.0	0.0	0.0	0.0	0.0	0.0	0.0	0.0
Bacteria	Deinococcus-Thermus	Deinococci	Deinococcales	Deinococcaceae	Deinococcus	Deinococcus papagonensis	0.0	0.0	0.0	0.0	0.0	0.0	0.0	0.0	0.0	0.0	0.0	0.0	2	2
Bacteria	Deinococcus-Thermus	Deinococci	Deinococcales	Deinococcaceae	Deinococcus	Deinococcus pimensis	3	6	0.0	4	1	5	2	3	3	1	0.0	0.0	3	0.0
Bacteria	Deinococcus-Thermus	Deinococci	Deinococcales	Deinococcaceae	Deinococcus	Deinococcus sonorensis	0.0	0.0	1	0.0	0.0	0.0	0.0	0.0	0.0	0.0	0.0	0.0	0.0	0.0
Bacteria	Deinococcus-Thermus	Deinococci	Deinococcales	Deinococcaceae	Deinococcus	Deinococcus sp. Grk4	0.0	0.0	0.0	0.0	3	0.0	0.0	0.0	0.0	0.0	1	0.0	0.0	0.0
Bacteria	Deinococcus-Thermus	Deinococci	Deinococcales	Deinococcaceae	Deinococcus	Deinococcus sp. MJ27	0.0	0.0	0.0	1	0.0	0.0	0.0	0.0	0.0	0.0	0.0	1	0.0	0.0
Bacteria	Deinococcus-Thermus	Deinococci	Deinococcales	Deinococcaceae	Deinococcus	Deinococcus sp. TDMA-21	0.0	0.0	0.0	0.0	1	0.0	0.0	0.0	0.0	0.0	0.0	0.0	0.0	0.0
Bacteria	Deinococcus-Thermus	Deinococci	Deinococcales	Deinococcaceae	Deinococcus	Unclassified Deinococcus	7	7	2	26	72	48	22	8	4	3	6	19	13	3
Bacteria	Deinococcus-Thermus	Deinococci	Deinococcales	Deinococcaceae	Unclassified Deinococcaceae		0.0	0.0	0.0	0.0	0.0	0.0	0.0	1	0.0	0.0	0.0	0.0	0.0	0.0
Bacteria	Deinococcus-Thermus	Deinococci	Deinococcales	Trueperaceae	Truepera	Unclassified Truepera	0.0	2	0.0	0.0	0.0	0.0	0.0	0.0	1	0.0	0.0	0.0	0.0	0.0
Bacteria	Deinococcus-Thermus	Deinococci	Deinococcales	Unclassified Deinococcales			1	0.0	0.0	0.0	0.0	1	0.0	0.0	0.0	0.0	0.0	0.0	0.0	0.0
Bacteria	Deinococcus-Thermus	Deinococci	Thermales	Thermaceae	Marinithermus	Unclassified Marinithermus	0.0	0.0	0.0	0.0	0.0	1	0.0	0.0	0.0	0.0	0.0	0.0	0.0	0.0
Bacteria	Deinococcus-Thermus	Deinococci	Thermales	Thermaceae	Meiothermus	Unclassified Meiothermus	0.0	0.0	0.0	0.0	0.0	0.0	0.0	1	1	0.0	0.0	1	0.0	1
Bacteria	Deinococcus-Thermus	Deinococci	Thermales	Thermaceae	Meiothermus	bacterium S119	0.0	1	1	0.0	0.0	0.0	0.0	0.0	0.0	0.0	0.0	0.0	0.0	0.0
Bacteria	Deinococcus-Thermus	Deinococci	Thermales	Thermaceae	Oceanithermus	Unclassified Oceanithermus	1	0.0	0.0	0.0	0.0	1	0.0	1	0.0	0.0	0.0	0.0	0.0	0.0
Bacteria	Deinococcus-Thermus	Deinococci	Thermales	Thermaceae	Thermus	Unclassified Thermus	0.0	1	2	0.0	3	0.0	1	0.0	0.0	2	0.0	0.0	1	0.0
Bacteria	Deinococcus-Thermus	Deinococci	Thermales	Thermaceae	Unclassified Thermaceae		0.0	0.0	0.0	0.0	0.0	0.0	2	0.0	0.0	0.0	0.0	0.0	1	1
Bacteria	Deinococcus-Thermus	Deinococci	Thermales	Unclassified Thermales			0.0	0.0	0.0	0.0	0.0	0.0	0.0	1	0.0	0.0	0.0	0.0	0.0	0.0
Bacteria	Deinococcus-Thermus	Deinococci	Unclassified Deinococci				0.0	1	0.0	0.0	0.0	0.0	0.0	0.0	0.0	0.0	0.0	0.0	2	1
Bacteria	Deinococcus-Thermus	Unclassified Deinococcus-Thermus					1	1	0.0	1	0.0	0.0	1	0.0	0.0	0.0	0.0	1	0.0	1
Bacteria	Dictyoglomi	Dictyoglomia	Dictyoglomales	Dictyoglomaceae	Dictyoglomus	Unclassified Dictyoglomus	0.0	1	0.0	0.0	0.0	1	0.0	2	0.0	1	1	0.0	1	0.0
Bacteria	Dictyoglomi	Dictyoglomia	Dictyoglomales	Dictyoglomaceae	Unclassified Dictyoglomaceae		0.0	1	0.0	0.0	0.0	0.0	0.0	0.0	0.0	0.0	0.0	0.0	0.0	0.0
Bacteria	Dictyoglomi	Unclassified Dictyoglomi					0.0	0.0	0.0	0.0	0.0	0.0	0.0	0.0	0.0	0.0	0.0	0.0	1	0.0
Bacteria	Elusimicrobia	Elusimicrobia	Elusimicrobiales	Elusimicrobiaceae	Elusimicrobium	Unclassified Elusimicrobium	0.0	0.0	0.0	1	0.0	0.0	0.0	0.0	0.0	0.0	0.0	0.0	0.0	0.0
Bacteria	Elusimicrobia	Elusimicrobia	Lineage IIa	actinobacterium YJF1-30	Unclassified actinobacterium YJF1-30		0.0	1	0.0	0.0	0.0	0.0	0.0	0.0	1	0.0	0.0	0.0	0.0	0.0
Bacteria	Fibrobacteres	Fibrobacteria	Fibrobacterales	Fibrobacteraceae	Fibrobacter	Fibrobacter intestinalis	1	0.0	0.0	0.0	0.0	0.0	0.0	0.0	0.0	0.0	0.0	0.0	0.0	0.0
Bacteria	Fibrobacteres	Fibrobacteria	Fibrobacterales	Fibrobacteraceae	Fibrobacter	Unclassified Fibrobacter	0.0	0.0	0.0	0.0	0.0	0.0	0.0	0.0	0.0	0.0	0.0	0.0	0.0	1
Bacteria	Fibrobacteres	Fibrobacteria	Fibrobacterales	Fibrobacteraceae	Unclassified Fibrobacteraceae		0.0	0.0	0.0	0.0	0.0	1	0.0	1	0.0	0.0	0.0	1	0.0	0.0
Bacteria	Firmicutes	Bacilli	Bacillales	Alicyclobacillaceae	Alicyclobacillus	Alicyclobacillus acidoterrestris	0.0	0.0	0.0	0.0	0.0	0.0	0.0	0.0	0.0	0.0	2	0.0	0.0	1
Bacteria	Firmicutes	Bacilli	Bacillales	Alicyclobacillaceae	Alicyclobacillus	Alicyclobacillus sp. CCUG 53762	0.0	0.0	0.0	0.0	0.0	0.0	0.0	0.0	0.0	0.0	9	1	1	2
Bacteria	Firmicutes	Bacilli	Bacillales	Alicyclobacillaceae	Alicyclobacillus	Unclassified Alicyclobacillus	0.0	0.0	0.0	0.0	0.0	1	0.0	1	2	0.0	3	1	1	1
Bacteria	Firmicutes	Bacilli	Bacillales	Alicyclobacillaceae	Incertae Sedis	Kyrpidia tusciae DSM 2912	0.0	0.0	0.0	0.0	0.0	0.0	0.0	1	0.0	0.0	0.0	0.0	0.0	0.0
Bacteria	Firmicutes	Bacilli	Bacillales	Alicyclobacillaceae	Tumebacillus	Unclassified Tumebacillus	0.0	0.0	0.0	0.0	0.0	1	0.0	0.0	0.0	0.0	49	14	8	14
Bacteria	Firmicutes	Bacilli	Bacillales	Alicyclobacillaceae	Tumebacillus	bacterium S1	0.0	0.0	0.0	0.0	0.0	0.0	0.0	0.0	0.0	0.0	20	6	3	5
Bacteria	Firmicutes	Bacilli	Bacillales	Alicyclobacillaceae	Tumebacillus	eubacterium sp. 23-2	0.0	0.0	0.0	0.0	0.0	0.0	0.0	0.0	0.0	0.0	24	9	2	8
Bacteria	Firmicutes	Bacilli	Bacillales	Alicyclobacillaceae	Unclassified Alicyclobacillaceae		0.0	0.0	0.0	0.0	0.0	1	0.0	1	0.0	0.0	252	75	31	57
Bacteria	Firmicutes	Bacilli	Bacillales	Bacillaceae	Amphibacillus	Amphibacillus xylanus	0.0	0.0	0.0	1	1	0.0	0.0	0.0	0.0	0.0	0.0	0.0	0.0	0.0
Bacteria	Firmicutes	Bacilli	Bacillales	Bacillaceae	Amphibacillus	Unclassified Amphibacillus	0.0	0.0	81	54	12	0.0	6	0.0	0.0	1	0.0	0.0	0.0	0.0
Bacteria	Firmicutes	Bacilli	Bacillales	Bacillaceae	Anaerobacillus	Bacillus sp. oral taxon F26	0.0	0.0	0.0	2	0.0	0.0	0.0	0.0	0.0	0.0	0.0	0.0	0.0	0.0
Bacteria	Firmicutes	Bacilli	Bacillales	Bacillaceae	Anoxybacillus	Anoxybacillus sp. MGA110	0.0	0.0	0.0	0.0	0.0	0.0	0.0	0.0	0.0	0.0	0.0	1	0.0	0.0
Bacteria	Firmicutes	Bacilli	Bacillales	Bacillaceae	Anoxybacillus	Anoxybacillus sp. WF2	0.0	0.0	1	0.0	0.0	0.0	0.0	0.0	0.0	0.0	0.0	0.0	0.0	0.0
Bacteria	Firmicutes	Bacilli	Bacillales	Bacillaceae	Anoxybacillus	Unclassified Anoxybacillus	0.0	0.0	1	1	0.0	0.0	2	0.0	0.0	1	1	0.0	0.0	0.0
Bacteria	Firmicutes	Bacilli	Bacillales	Bacillaceae	Bacillus	Bacillus alkalitelluris	0.0	0.0	0.0	1	0.0	0.0	0.0	0.0	0.0	0.0	0.0	0.0	0.0	0.0
Bacteria	Firmicutes	Bacilli	Bacillales	Bacillaceae	Bacillus	Bacillus amyloliquefaciens TA208	0.0	0.0	0.0	0.0	0.0	0.0	0.0	0.0	0.0	1	0.0	0.0	0.0	0.0
Bacteria	Firmicutes	Bacilli	Bacillales	Bacillaceae	Bacillus	Bacillus aquimaris	0.0	0.0	0.0	2	0.0	0.0	0.0	0.0	0.0	0.0	0.0	0.0	0.0	0.0
Bacteria	Firmicutes	Bacilli	Bacillales	Bacillaceae	Bacillus	Bacillus asahii	0.0	0.0	0.0	1	0.0	0.0	0.0	0.0	0.0	0.0	0.0	0.0	0.0	0.0
Bacteria	Firmicutes	Bacilli	Bacillales	Bacillaceae	Bacillus	Bacillus badius	0.0	0.0	302	57	19	1	38	0.0	0.0	299	21	5	2	3
Bacteria	Firmicutes	Bacilli	Bacillales	Bacillaceae	Bacillus	Bacillus barbaricus	0.0	0.0	1	0.0	0.0	1	0.0	0.0	0.0	5	1	0.0	0.0	0.0
Bacteria	Firmicutes	Bacilli	Bacillales	Bacillaceae	Bacillus	Bacillus benzoevorans	0.0	0.0	0.0	0.0	0.0	0.0	1	0.0	0.0	0.0	0.0	0.0	0.0	0.0
Bacteria	Firmicutes	Bacilli	Bacillales	Bacillaceae	Bacillus	Bacillus beveridgei	0.0	0.0	0.0	1	0.0	0.0	1	0.0	0.0	0.0	0.0	0.0	0.0	0.0
Bacteria	Firmicutes	Bacilli	Bacillales	Bacillaceae	Bacillus	Bacillus cereus	0.0	4	3	4	1	0.0	7	0.0	0.0	47	2	1	0.0	0.0
Bacteria	Firmicutes	Bacilli	Bacillales	Bacillaceae	Bacillus	Bacillus clausii	0.0	0.0	0.0	0.0	0.0	0.0	3	0.0	0.0	0.0	0.0	0.0	0.0	0.0
Bacteria	Firmicutes	Bacilli	Bacillales	Bacillaceae	Bacillus	Bacillus clausii KSM-K16	0.0	1	0.0	0.0	0.0	1	0.0	0.0	0.0	0.0	0.0	0.0	0.0	0.0
Bacteria	Firmicutes	Bacilli	Bacillales	Bacillaceae	Bacillus	Bacillus endophyticus	0.0	0.0	0.0	0.0	0.0	0.0	2	0.0	0.0	1	0.0	0.0	0.0	0.0
Bacteria	Firmicutes	Bacilli	Bacillales	Bacillaceae	Bacillus	Bacillus farraginis	0.0	0.0	0.0	1	0.0	0.0	0.0	0.0	0.0	0.0	0.0	0.0	0.0	0.0
Bacteria	Firmicutes	Bacilli	Bacillales	Bacillaceae	Bacillus	Bacillus firmus	0.0	0.0	18	7	1	0.0	11	0.0	0.0	303	1	1	0.0	0.0
Bacteria	Firmicutes	Bacilli	Bacillales	Bacillaceae	Bacillus	Bacillus foraminis	0.0	1	0.0	2	3	0.0	15	0.0	0.0	0.0	0.0	3	0.0	0.0
Bacteria	Firmicutes	Bacilli	Bacillales	Bacillaceae	Bacillus	Bacillus fordii	0.0	0.0	0.0	0.0	0.0	0.0	0.0	0.0	0.0	1	0.0	0.0	0.0	0.0
Bacteria	Firmicutes	Bacilli	Bacillales	Bacillaceae	Bacillus	Bacillus funiculus	0.0	0.0	0.0	0.0	0.0	0.0	1	0.0	0.0	0.0	0.0	0.0	0.0	0.0
Bacteria	Firmicutes	Bacilli	Bacillales	Bacillaceae	Bacillus	Bacillus horikoshii	0.0	0.0	1	0.0	4	0.0	3	0.0	0.0	0.0	4	3	0.0	0.0
Bacteria	Firmicutes	Bacilli	Bacillales	Bacillaceae	Bacillus	Bacillus horneckiae	0.0	0.0	0.0	0.0	1	0.0	0.0	0.0	0.0	0.0	0.0	0.0	0.0	0.0
Bacteria	Firmicutes	Bacilli	Bacillales	Bacillaceae	Bacillus	Bacillus isabeliae	0.0	0.0	3	1	2	0.0	0.0	0.0	0.0	1	0.0	0.0	0.0	0.0
Bacteria	Firmicutes	Bacilli	Bacillales	Bacillaceae	Bacillus	Bacillus koreensis	0.0	0.0	0.0	0.0	0.0	0.0	0.0	0.0	0.0	2	0.0	0.0	0.0	0.0
Bacteria	Firmicutes	Bacilli	Bacillales	Bacillaceae	Bacillus	Bacillus lentus	0.0	0.0	1	13	0.0	0.0	0.0	0.0	0.0	1	1	0.0	1	0.0
Bacteria	Firmicutes	Bacilli	Bacillales	Bacillaceae	Bacillus	Bacillus licheniformis	0.0	0.0	0.0	0.0	1	0.0	0.0	0.0	0.0	0.0	0.0	0.0	0.0	0.0
Bacteria	Firmicutes	Bacilli	Bacillales	Bacillaceae	Bacillus	Bacillus megaterium	0.0	0.0	1	1	0.0	0.0	1	0.0	0.0	2	0.0	0.0	0.0	0.0
Bacteria	Firmicutes	Bacilli	Bacillales	Bacillaceae	Bacillus	Bacillus megaterium WSH-002	0.0	0.0	0.0	0.0	0.0	0.0	0.0	0.0	0.0	2	0.0	0.0	0.0	0.0
Bacteria	Firmicutes	Bacilli	Bacillales	Bacillaceae	Bacillus	Bacillus nealsonii	0.0	0.0	0.0	0.0	1	0.0	0.0	0.0	0.0	0.0	0.0	0.0	0.0	0.0
Bacteria	Firmicutes	Bacilli	Bacillales	Bacillaceae	Bacillus	Bacillus niabensis	0.0	0.0	1	0.0	0.0	0.0	0.0	0.0	0.0	0.0	0.0	0.0	0.0	0.0
Bacteria	Firmicutes	Bacilli	Bacillales	Bacillaceae	Bacillus	Bacillus niacini	0.0	0.0	2	3	0.0	0.0	1	0.0	0.0	6	0.0	0.0	0.0	0.0
Bacteria	Firmicutes	Bacilli	Bacillales	Bacillaceae	Bacillus	Bacillus novalis	0.0	0.0	1	0.0	0.0	0.0	0.0	0.0	0.0	0.0	0.0	0.0	0.0	0.0
Bacteria	Firmicutes	Bacilli	Bacillales	Bacillaceae	Bacillus	Bacillus oleronius	0.0	0.0	1	0.0	1	0.0	0.0	0.0	0.0	0.0	0.0	0.0	0.0	0.0
Bacteria	Firmicutes	Bacilli	Bacillales	Bacillaceae	Bacillus	Bacillus pichinotyi	0.0	0.0	4	2	0.0	0.0	0.0	0.0	0.0	0.0	6	0.0	0.0	0.0
Bacteria	Firmicutes	Bacilli	Bacillales	Bacillaceae	Bacillus	Bacillus pseudofirmus OF4	0.0	0.0	121	46	16	1	15	0.0	0.0	78	35	10	0.0	0.0
Bacteria	Firmicutes	Bacilli	Bacillales	Bacillaceae	Bacillus	Bacillus pseudomegaterium	0.0	0.0	0.0	0.0	0.0	0.0	0.0	0.0	0.0	1	0.0	0.0	0.0	0.0
Bacteria	Firmicutes	Bacilli	Bacillales	Bacillaceae	Bacillus	Bacillus pumilus SAFR-032	0.0	0.0	1	0.0	0.0	0.0	0.0	0.0	0.0	0.0	0.0	0.0	0.0	0.0
Bacteria	Firmicutes	Bacilli	Bacillales	Bacillaceae	Bacillus	Bacillus simplex	0.0	0.0	0.0	0.0	0.0	0.0	0.0	0.0	0.0	1	0.0	0.0	0.0	0.0
Bacteria	Firmicutes	Bacilli	Bacillales	Bacillaceae	Bacillus	Bacillus solfatarensis	0.0	0.0	0.0	0.0	0.0	0.0	1	0.0	0.0	0.0	0.0	0.0	0.0	0.0
Bacteria	Firmicutes	Bacilli	Bacillales	Bacillaceae	Bacillus	Bacillus sp. 210_49	0.0	0.0	0.0	0.0	0.0	0.0	2	0.0	0.0	0.0	0.0	0.0	0.0	0.0
Bacteria	Firmicutes	Bacilli	Bacillales	Bacillaceae	Bacillus	Bacillus sp. 5215	0.0	0.0	0.0	1	0.0	0.0	0.0	0.0	0.0	0.0	0.0	0.0	0.0	0.0
Bacteria	Firmicutes	Bacilli	Bacillales	Bacillaceae	Bacillus	Bacillus sp. 9-3AIA	0.0	0.0	0.0	0.0	0.0	1	0.0	0.0	0.0	0.0	0.0	0.0	0.0	0.0
Bacteria	Firmicutes	Bacilli	Bacillales	Bacillaceae	Bacillus	Bacillus sp. AA	0.0	0.0	0.0	0.0	1	0.0	0.0	0.0	0.0	1	0.0	0.0	0.0	0.0
Bacteria	Firmicutes	Bacilli	Bacillales	Bacillaceae	Bacillus	Bacillus sp. DV9-6	0.0	0.0	0.0	0.0	0.0	1	0.0	0.0	0.0	0.0	0.0	1	0.0	0.0
Bacteria	Firmicutes	Bacilli	Bacillales	Bacillaceae	Bacillus	Bacillus sp. LS-2	0.0	0.0	1	1	0.0	0.0	0.0	0.0	0.0	0.0	2	1	0.0	0.0
Bacteria	Firmicutes	Bacilli	Bacillales	Bacillaceae	Bacillus	Bacillus sp. MEBiC05863T	0.0	0.0	0.0	0.0	0.0	0.0	0.0	0.0	0.0	1	0.0	0.0	0.0	0.0
Bacteria	Firmicutes	Bacilli	Bacillales	Bacillaceae	Bacillus	Bacillus sp. MHS009	0.0	0.0	1	0.0	0.0	0.0	0.0	0.0	0.0	0.0	0.0	0.0	0.0	0.0
Bacteria	Firmicutes	Bacilli	Bacillales	Bacillaceae	Bacillus	Bacillus sp. NRRL B-14911	0.0	0.0	8	1	0.0	0.0	2	0.0	0.0	2	0.0	0.0	0.0	0.0
Bacteria	Firmicutes	Bacilli	Bacillales	Bacillaceae	Bacillus	Bacillus sp. R-26208	0.0	0.0	0.0	1	0.0	0.0	0.0	0.0	0.0	0.0	0.0	0.0	0.0	0.0
Bacteria	Firmicutes	Bacilli	Bacillales	Bacillaceae	Bacillus	Bacillus sp. R-6930	0.0	0.0	0.0	1	0.0	0.0	0.0	0.0	0.0	0.0	1	0.0	0.0	0.0
Bacteria	Firmicutes	Bacilli	Bacillales	Bacillaceae	Bacillus	Bacillus sp. RPS10	0.0	0.0	0.0	0.0	0.0	0.0	0.0	0.0	0.0	0.0	0.0	1	0.0	0.0
Bacteria	Firmicutes	Bacilli	Bacillales	Bacillaceae	Bacillus	Bacillus sp. S3-R6TC-BA1	0.0	0.0	0.0	0.0	0.0	0.0	0.0	0.0	0.0	0.0	0.0	1	0.0	0.0
Bacteria	Firmicutes	Bacilli	Bacillales	Bacillaceae	Bacillus	Bacillus sp. SCULCB HNA-14	0.0	0.0	0.0	0.0	1	0.0	0.0	0.0	0.0	0.0	0.0	0.0	0.0	0.0
Bacteria	Firmicutes	Bacilli	Bacillales	Bacillaceae	Bacillus	Bacillus sp. TB163	0.0	0.0	0.0	0.0	0.0	0.0	1	0.0	0.0	0.0	0.0	0.0	0.0	0.0
Bacteria	Firmicutes	Bacilli	Bacillales	Bacillaceae	Bacillus	Bacillus sp. YC6957	0.0	0.0	0.0	2	0.0	0.0	1	0.0	0.0	0.0	0.0	1	0.0	0.0
Bacteria	Firmicutes	Bacilli	Bacillales	Bacillaceae	Bacillus	Bacillus sp. YT0027	0.0	0.0	0.0	0.0	1	0.0	0.0	0.0	0.0	0.0	0.0	0.0	0.0	0.0
Bacteria	Firmicutes	Bacilli	Bacillales	Bacillaceae	Bacillus	Bacillus sp. YT0315	0.0	0.0	1	2	0.0	0.0	1	0.0	0.0	0.0	0.0	0.0	0.0	0.0
Bacteria	Firmicutes	Bacilli	Bacillales	Bacillaceae	Bacillus	Bacillus sp. m2-3	0.0	0.0	0.0	1	0.0	0.0	0.0	0.0	0.0	0.0	0.0	0.0	0.0	0.0
Bacteria	Firmicutes	Bacilli	Bacillales	Bacillaceae	Bacillus	Bacillus sporothermodurans	0.0	0.0	1	49	5	0.0	2	0.0	0.0	5	22	13	0.0	0.0
Bacteria	Firmicutes	Bacilli	Bacillales	Bacillaceae	Bacillus	Unclassified Bacillus	27	137	1460	1898	544	86	587	9	11	5911	471	172	23	32
Bacteria	Firmicutes	Bacilli	Bacillales	Bacillaceae	Calditerricola	Unclassified Calditerricola	0.0	0.0	0.0	0.0	0.0	0.0	0.0	1	0.0	0.0	0.0	0.0	0.0	1
Bacteria	Firmicutes	Bacilli	Bacillales	Bacillaceae	Cerasibacillus	Cerasibacillus quisquiliarum	0.0	0.0	1	320	0.0	0.0	9	0.0	0.0	0.0	0.0	0.0	0.0	0.0
Bacteria	Firmicutes	Bacilli	Bacillales	Bacillaceae	Cerasibacillus	Virgibacillus sp. CC-YMP-6	0.0	0.0	0.0	28	0.0	0.0	1	0.0	0.0	0.0	0.0	0.0	0.0	0.0
Bacteria	Firmicutes	Bacilli	Bacillales	Bacillaceae	Geobacillus	Unclassified Geobacillus	0.0	0.0	2	1	0.0	0.0	1	1	2	1	4	1	3	3
Bacteria	Firmicutes	Bacilli	Bacillales	Bacillaceae	Gracilibacillus	Halobacillus sp. BH097	0.0	0.0	0.0	0.0	0.0	0.0	2	0.0	0.0	0.0	0.0	0.0	0.0	0.0
Bacteria	Firmicutes	Bacilli	Bacillales	Bacillaceae	Gracilibacillus	Unclassified Gracilibacillus	0.0	0.0	0.0	0.0	0.0	0.0	9	0.0	0.0	0.0	0.0	0.0	0.0	0.0
Bacteria	Firmicutes	Bacilli	Bacillales	Bacillaceae	Lentibacillus	Lentibacillus salinarum	0.0	0.0	1	0.0	0.0	0.0	0.0	0.0	0.0	0.0	0.0	0.0	0.0	0.0
Bacteria	Firmicutes	Bacilli	Bacillales	Bacillaceae	Lentibacillus	Lentibacillus sp. KM1091	0.0	0.0	2	0.0	0.0	0.0	0.0	0.0	0.0	0.0	0.0	0.0	0.0	0.0
Bacteria	Firmicutes	Bacilli	Bacillales	Bacillaceae	Oceanobacillus	Oceanobacillus iheyensis HTE831	0.0	0.0	0.0	15	0.0	0.0	2	0.0	0.0	0.0	0.0	0.0	0.0	0.0
Bacteria	Firmicutes	Bacilli	Bacillales	Bacillaceae	Oceanobacillus	Unclassified Oceanobacillus	0.0	1	0.0	1	0.0	0.0	2	0.0	0.0	0.0	0.0	0.0	0.0	0.0
Bacteria	Firmicutes	Bacilli	Bacillales	Bacillaceae	Ornithinibacillus	Unclassified Ornithinibacillus	0.0	0.0	1	4	1	0.0	0.0	0.0	0.0	0.0	0.0	0.0	0.0	0.0
Bacteria	Firmicutes	Bacilli	Bacillales	Bacillaceae	Paucisalibacillus	Bacillales bacterium YT0311	0.0	0.0	0.0	0.0	0.0	0.0	2	0.0	0.0	0.0	0.0	0.0	0.0	0.0
Bacteria	Firmicutes	Bacilli	Bacillales	Bacillaceae	Paucisalibacillus	Virgibacillus sp. CAU 90321	0.0	0.0	0.0	3	0.0	0.0	16	0.0	0.0	0.0	0.0	0.0	0.0	0.0
Bacteria	Firmicutes	Bacilli	Bacillales	Bacillaceae	Tenuibacillus	Tenuibacillus	0.0	0.0	0.0	1	0.0	0.0	0.0	0.0	0.0	0.0	0.0	0.0	0.0	0.0
Bacteria	Firmicutes	Bacilli	Bacillales	Bacillaceae	Unclassified Bacillaceae		7	7	135	1369	62	7	212	3	6	128	43	27	6	10
Bacteria	Firmicutes	Bacilli	Bacillales	Bacillaceae	Ureibacillus	Unclassified Ureibacillus	1	0.0	5	0.0	0.0	0.0	0.0	0.0	1	0.0	0.0	0.0	0.0	0.0
Bacteria	Firmicutes	Bacilli	Bacillales	Bacillaceae	Virgibacillus	Unclassified Virgibacillus	0.0	0.0	0.0	61	0.0	0.0	12	0.0	0.0	0.0	0.0	0.0	0.0	0.0
Bacteria	Firmicutes	Bacilli	Bacillales	Bacillaceae	Virgibacillus	Virgibacillus pantothenticus	0.0	0.0	0.0	1	0.0	0.0	0.0	0.0	0.0	0.0	0.0	0.0	0.0	0.0
Bacteria	Firmicutes	Bacilli	Bacillales	Bacillaceae	Virgibacillus	Virgibacillus sp. 12	0.0	0.0	2	1	0.0	0.0	1	0.0	0.0	0.0	0.0	0.0	0.0	0.0
Bacteria	Firmicutes	Bacilli	Bacillales	Bacillaceae	Virgibacillus	Virgibacillus sp. NS3012	0.0	0.0	5	1	1	0.0	0.0	0.0	0.0	4	0.0	0.0	0.0	0.0
Bacteria	Firmicutes	Bacilli	Bacillales	Family XI Incertae Sedis	Gemella	Unclassified Gemella	0.0	5	0.0	0.0	0.0	0.0	0.0	0.0	0.0	1	0.0	0.0	0.0	0.0
Bacteria	Firmicutes	Bacilli	Bacillales	Family XII Incertae Sedis	Exiguobacterium	Exiguobacterium sibiricum 255-15	0.0	0.0	1	0.0	2	0.0	0.0	0.0	0.0	2	1	0.0	0.0	0.0
Bacteria	Firmicutes	Bacilli	Bacillales	Family XII Incertae Sedis	Exiguobacterium	Exiguobacterium sp. AT1b	0.0	0.0	0.0	1	0.0	0.0	0.0	0.0	0.0	0.0	0.0	0.0	0.0	0.0
Bacteria	Firmicutes	Bacilli	Bacillales	Family XII Incertae Sedis	Exiguobacterium	Unclassified Exiguobacterium	1	2	9	9	33	4	6	0.0	0.0	17	25	16	8	5
Bacteria	Firmicutes	Bacilli	Bacillales	Family XII Incertae Sedis	Unclassified Family XII Incertae Sedis		0.0	0.0	0.0	0.0	0.0	0.0	0.0	0.0	0.0	0.0	0.0	1	0.0	0.0
Bacteria	Firmicutes	Bacilli	Bacillales	Listeriaceae	Brochothrix	Unclassified Brochothrix	0.0	0.0	2	1	1	0.0	0.0	0.0	0.0	0.0	0.0	0.0	0.0	0.0
Bacteria	Firmicutes	Bacilli	Bacillales	Listeriaceae	Listeria	Listeria monocytogenes Finland 1998	0.0	0.0	0.0	0.0	0.0	1	0.0	0.0	0.0	0.0	0.0	0.0	0.0	0.0
Bacteria	Firmicutes	Bacilli	Bacillales	Listeriaceae	Listeria	Unclassified Listeria	2	11	137	101	39	3	23	3	3	130	49	13	1	6
Bacteria	Firmicutes	Bacilli	Bacillales	Listeriaceae	Unclassified Listeriaceae		0.0	0.0	1	0.0	0.0	0.0	0.0	0.0	0.0	0.0	0.0	0.0	0.0	0.0
Bacteria	Firmicutes	Bacilli	Bacillales	Paenibacillaceae	Aneurinibacillus	Aneurinibacillus migulanus	0.0	0.0	0.0	0.0	0.0	0.0	0.0	0.0	0.0	5	0.0	0.0	0.0	0.0
Bacteria	Firmicutes	Bacilli	Bacillales	Paenibacillaceae	Aneurinibacillus	Unclassified Aneurinibacillus	0.0	0.0	0.0	0.0	0.0	0.0	0.0	0.0	0.0	1	2	0.0	0.0	0.0
Bacteria	Firmicutes	Bacilli	Bacillales	Paenibacillaceae	Brevibacillus	Brevibacillus agri	0.0	0.0	0.0	1	0.0	0.0	0.0	0.0	0.0	0.0	0.0	0.0	0.0	0.0
Bacteria	Firmicutes	Bacilli	Bacillales	Paenibacillaceae	Brevibacillus	Brevibacillus brevis NBRC 100599	0.0	0.0	2	0.0	1	0.0	0.0	0.0	0.0	0.0	6	1	0.0	4
Bacteria	Firmicutes	Bacilli	Bacillales	Paenibacillaceae	Brevibacillus	Brevibacillus ginsengisoli	0.0	0.0	2	0.0	0.0	0.0	0.0	0.0	0.0	0.0	0.0	0.0	0.0	1
Bacteria	Firmicutes	Bacilli	Bacillales	Paenibacillaceae	Brevibacillus	Brevibacillus laterosporus	0.0	0.0	0.0	0.0	0.0	0.0	0.0	0.0	0.0	0.0	1	1	0.0	0.0
Bacteria	Firmicutes	Bacilli	Bacillales	Paenibacillaceae	Brevibacillus	Brevibacillus laterosporus LMG 15441	0.0	0.0	0.0	0.0	0.0	0.0	1	0.0	0.0	0.0	1	0.0	1	0.0
Bacteria	Firmicutes	Bacilli	Bacillales	Paenibacillaceae	Brevibacillus	Brevibacillus levickii	0.0	0.0	0.0	0.0	0.0	0.0	1	1	0.0	0.0	3	1	1	2
Bacteria	Firmicutes	Bacilli	Bacillales	Paenibacillaceae	Brevibacillus	Unclassified Brevibacillus	1	0.0	17	46	0.0	4	5	0.0	0.0	0.0	44	23	24	49
Bacteria	Firmicutes	Bacilli	Bacillales	Paenibacillaceae	Cohnella	Cohnella thermotolerans	0.0	0.0	0.0	0.0	0.0	1	0.0	0.0	0.0	0.0	0.0	0.0	0.0	0.0
Bacteria	Firmicutes	Bacilli	Bacillales	Paenibacillaceae	Cohnella	Unclassified Cohnella	1	0.0	1	0.0	0.0	0.0	1	1	0.0	0.0	0.0	0.0	0.0	0.0
Bacteria	Firmicutes	Bacilli	Bacillales	Paenibacillaceae	Fontibacillus	Unclassified Fontibacillus	0.0	0.0	0.0	0.0	0.0	0.0	0.0	0.0	0.0	0.0	1	0.0	0.0	0.0
Bacteria	Firmicutes	Bacilli	Bacillales	Paenibacillaceae	Paenibacillus	Bacillus tipchiralis	0.0	0.0	0.0	0.0	0.0	0.0	0.0	0.0	0.0	0.0	1	0.0	0.0	0.0
Bacteria	Firmicutes	Bacilli	Bacillales	Paenibacillaceae	Paenibacillus	Paenibacillus fonticola	0.0	0.0	0.0	3	0.0	0.0	0.0	0.0	0.0	0.0	0.0	0.0	0.0	0.0
Bacteria	Firmicutes	Bacilli	Bacillales	Paenibacillaceae	Paenibacillus	Paenibacillus gansuensis	0.0	1	0.0	0.0	0.0	0.0	0.0	0.0	0.0	0.0	0.0	0.0	0.0	0.0
Bacteria	Firmicutes	Bacilli	Bacillales	Paenibacillaceae	Paenibacillus	Paenibacillus sp.	0.0	0.0	0.0	0.0	0.0	0.0	0.0	0.0	0.0	0.0	0.0	0.0	1	0.0
Bacteria	Firmicutes	Bacilli	Bacillales	Paenibacillaceae	Paenibacillus	Paenibacillus sp. B27	0.0	0.0	0.0	36	0.0	0.0	0.0	0.0	0.0	0.0	0.0	0.0	0.0	0.0
Bacteria	Firmicutes	Bacilli	Bacillales	Paenibacillaceae	Paenibacillus	Paenibacillus sp. JDR-2	0.0	0.0	1	0.0	4	0.0	0.0	0.0	0.0	0.0	0.0	0.0	0.0	0.0
Bacteria	Firmicutes	Bacilli	Bacillales	Paenibacillaceae	Paenibacillus	Paenibacillus sp. SAP01_3	0.0	0.0	0.0	1	0.0	0.0	0.0	0.0	0.0	0.0	0.0	0.0	0.0	0.0
Bacteria	Firmicutes	Bacilli	Bacillales	Paenibacillaceae	Paenibacillus	Paenibacillus sp. SH-55	0.0	0.0	2	0.0	0.0	0.0	0.0	0.0	0.0	0.0	0.0	0.0	0.0	0.0
Bacteria	Firmicutes	Bacilli	Bacillales	Paenibacillaceae	Paenibacillus	Paenibacillus sp. Y412MC10	0.0	0.0	0.0	0.0	0.0	0.0	0.0	0.0	0.0	1	0.0	0.0	0.0	0.0
Bacteria	Firmicutes	Bacilli	Bacillales	Paenibacillaceae	Paenibacillus	Paenibacillus sp. sptzw08	0.0	0.0	0.0	0.0	1	0.0	0.0	0.0	0.0	0.0	1	1	0.0	0.0
Bacteria	Firmicutes	Bacilli	Bacillales	Paenibacillaceae	Paenibacillus	Paenibacillus terrae HPL-003	0.0	0.0	3	2	0.0	0.0	1	1	3	0.0	1	0.0	0.0	0.0
Bacteria	Firmicutes	Bacilli	Bacillales	Paenibacillaceae	Paenibacillus	Paenibacillus thiaminolyticus	0.0	0.0	0.0	0.0	0.0	0.0	0.0	0.0	0.0	1	0.0	0.0	0.0	0.0
Bacteria	Firmicutes	Bacilli	Bacillales	Paenibacillaceae	Paenibacillus	Unclassified Paenibacillus	4	2	39	79	33	4	30	1	1	20	61	25	4	9
Bacteria	Firmicutes	Bacilli	Bacillales	Paenibacillaceae	Saccharibacillus	Paenibacillus sp. oral taxon F45	0.0	0.0	0.0	0.0	0.0	1	0.0	0.0	0.0	0.0	0.0	0.0	0.0	0.0
Bacteria	Firmicutes	Bacilli	Bacillales	Paenibacillaceae	Unclassified Paenibacillaceae		2	3	6	8	4	8	3	3	2	4	7	6	1	3
Bacteria	Firmicutes	Bacilli	Bacillales	Pasteuriaceae	Pasteuria	Unclassified Pasteuria	0.0	0.0	0.0	0.0	0.0	0.0	0.0	1	0.0	0.0	0.0	0.0	0.0	0.0
Bacteria	Firmicutes	Bacilli	Bacillales	Planococcaceae	Bhargavaea	Bacillus ginsengi	0.0	0.0	1	8	0.0	0.0	4	0.0	0.0	1	3	0.0	1	0.0
Bacteria	Firmicutes	Bacilli	Bacillales	Planococcaceae	Bhargavaea	Bacillus sp. MNA4	0.0	0.0	1	0.0	0.0	0.0	0.0	0.0	0.0	0.0	0.0	0.0	0.0	0.0
Bacteria	Firmicutes	Bacilli	Bacillales	Planococcaceae	Bhargavaea	Bhargavaea sp. DMV42A	0.0	0.0	1	0.0	0.0	0.0	0.0	0.0	0.0	0.0	0.0	0.0	0.0	0.0
Bacteria	Firmicutes	Bacilli	Bacillales	Planococcaceae	Bhargavaea	Unclassified Bhargavaea	0.0	0.0	115	270	113	3	245	0.0	0.0	195	32	19	2	5
Bacteria	Firmicutes	Bacilli	Bacillales	Planococcaceae	Caryophanon	Caryophanon latum	0.0	0.0	0.0	1	0.0	0.0	0.0	0.0	0.0	0.0	2	0.0	0.0	0.0
Bacteria	Firmicutes	Bacilli	Bacillales	Planococcaceae	Caryophanon	Caryophanon tenue	0.0	0.0	0.0	0.0	0.0	0.0	0.0	0.0	0.0	1	0.0	0.0	0.0	0.0
Bacteria	Firmicutes	Bacilli	Bacillales	Planococcaceae	Caryophanon	Unclassified Caryophanon	0.0	0.0	0.0	1	0.0	0.0	0.0	0.0	0.0	0.0	0.0	0.0	0.0	0.0
Bacteria	Firmicutes	Bacilli	Bacillales	Planococcaceae	Chryseomicrobium	Unclassified Chryseomicrobium	0.0	0.0	142	164	33	8	52	0.0	0.0	1	11	41	0.0	1
Bacteria	Firmicutes	Bacilli	Bacillales	Planococcaceae	Incertae Sedis	Bacillus sp.	0.0	0.0	0.0	1	0.0	0.0	0.0	0.0	0.0	0.0	0.0	0.0	0.0	0.0
Bacteria	Firmicutes	Bacilli	Bacillales	Planococcaceae	Incertae Sedis	Bacillus sp. CK7	0.0	0.0	3	3	0.0	0.0	0.0	0.0	0.0	0.0	0.0	0.0	0.0	0.0
Bacteria	Firmicutes	Bacilli	Bacillales	Planococcaceae	Incertae Sedis	Bacillus sp. ge12	0.0	0.0	1	0.0	1	0.0	0.0	0.0	0.0	0.0	0.0	0.0	0.0	0.0
Bacteria	Firmicutes	Bacilli	Bacillales	Planococcaceae	Incertae Sedis	Unclassified Incertae Sedis	5	6	48	47	17	0.0	9	0.0	0.0	3	1	3	1	1
Bacteria	Firmicutes	Bacilli	Bacillales	Planococcaceae	Jeotgalibacillus	Unclassified Jeotgalibacillus	0.0	0.0	292	65	35	0.0	12	0.0	0.0	73	49	4	0.0	0.0
Bacteria	Firmicutes	Bacilli	Bacillales	Planococcaceae	Kurthia	Bacillus anthracis	0.0	0.0	23	5	2	0.0	1	0.0	0.0	7	1	0.0	0.0	0.0
Bacteria	Firmicutes	Bacilli	Bacillales	Planococcaceae	Kurthia	Kurthia gibsonii	0.0	0.0	346	103	24	1	0.0	0.0	0.0	120	107	0.0	1	0.0
Bacteria	Firmicutes	Bacilli	Bacillales	Planococcaceae	Kurthia	Kurthia sibirica	0.0	0.0	21	8	1	0.0	3	0.0	0.0	47	14	1	0.0	0.0
Bacteria	Firmicutes	Bacilli	Bacillales	Planococcaceae	Kurthia	Kurthia sp. JC8E	0.0	0.0	1	0.0	0.0	0.0	0.0	0.0	0.0	0.0	0.0	0.0	0.0	0.0
Bacteria	Firmicutes	Bacilli	Bacillales	Planococcaceae	Kurthia	Kurthia sp. PAOGL173	0.0	0.0	1	0.0	0.0	0.0	0.0	0.0	0.0	0.0	0.0	0.0	0.0	0.0
Bacteria	Firmicutes	Bacilli	Bacillales	Planococcaceae	Kurthia	Kurthia zopfii	0.0	0.0	362	274	20	2	6	0.0	0.0	131	32	6	0.0	0.0
Bacteria	Firmicutes	Bacilli	Bacillales	Planococcaceae	Kurthia	Unclassified Kurthia	0.0	1	2567	760	320	10	120	0.0	0.0	3252	1071	118	0.0	2
Bacteria	Firmicutes	Bacilli	Bacillales	Planococcaceae	Kurthia	swine effluent bacterium BBDP25	0.0	0.0	246	46	34	1	14	0.0	0.0	394	143	15	0.0	0.0
Bacteria	Firmicutes	Bacilli	Bacillales	Planococcaceae	Lysinibacillus	Bacillus massiliensis	0.0	0.0	0.0	1	0.0	0.0	0.0	0.0	0.0	0.0	0.0	0.0	0.0	0.0
Bacteria	Firmicutes	Bacilli	Bacillales	Planococcaceae	Lysinibacillus	Bacillus sp. 2-29	0.0	0.0	3	2	0.0	0.0	0.0	0.0	0.0	0.0	2	0.0	0.0	0.0
Bacteria	Firmicutes	Bacilli	Bacillales	Planococcaceae	Lysinibacillus	Bacillus sp. B13	0.0	0.0	0.0	0.0	0.0	0.0	1	0.0	0.0	0.0	0.0	0.0	0.0	0.0
Bacteria	Firmicutes	Bacilli	Bacillales	Planococcaceae	Lysinibacillus	Bacillus sp. B14905	0.0	0.0	1	1	1	0.0	1	0.0	0.0	2	1	0.0	0.0	0.0
Bacteria	Firmicutes	Bacilli	Bacillales	Planococcaceae	Lysinibacillus	Bacillus sp. MM3	0.0	0.0	1	3	0.0	0.0	0.0	0.0	0.0	0.0	0.0	0.0	0.0	0.0
Bacteria	Firmicutes	Bacilli	Bacillales	Planococcaceae	Lysinibacillus	Bacillus sp. T	0.0	0.0	1	0.0	0.0	0.0	0.0	0.0	0.0	0.0	0.0	0.0	0.0	0.0
Bacteria	Firmicutes	Bacilli	Bacillales	Planococcaceae	Lysinibacillus	Lysinibacillus fusiformis	0.0	0.0	36	27	1	0.0	6	0.0	0.0	3	5	2	0.0	0.0
Bacteria	Firmicutes	Bacilli	Bacillales	Planococcaceae	Lysinibacillus	Lysinibacillus sp. DT3	0.0	0.0	0.0	0.0	0.0	0.0	0.0	0.0	0.0	0.0	1	0.0	0.0	0.0
Bacteria	Firmicutes	Bacilli	Bacillales	Planococcaceae	Lysinibacillus	Lysinibacillus sp. WS 4626	0.0	0.0	121	22	15	0.0	4	0.0	0.0	28	19	1	0.0	0.0
Bacteria	Firmicutes	Bacilli	Bacillales	Planococcaceae	Lysinibacillus	Lysinibacillus sphaericus	0.0	0.0	16	16	1	0.0	1	0.0	0.0	2	1	0.0	0.0	0.0
Bacteria	Firmicutes	Bacilli	Bacillales	Planococcaceae	Lysinibacillus	Lysinibacillus sphaericus C3-41	0.0	0.0	3	0.0	0.0	0.0	0.0	0.0	0.0	2	0.0	0.0	0.0	0.0
Bacteria	Firmicutes	Bacilli	Bacillales	Planococcaceae	Lysinibacillus	Planococcus sp. IC024	0.0	0.0	0.0	0.0	1	0.0	0.0	0.0	0.0	0.0	0.0	0.0	0.0	0.0
Bacteria	Firmicutes	Bacilli	Bacillales	Planococcaceae	Lysinibacillus	Unclassified Lysinibacillus	0.0	7	3981	1318	531	6	182	0.0	0.0	1027	635	67	1	1
Bacteria	Firmicutes	Bacilli	Bacillales	Planococcaceae	Lysinibacillus	arsenic resistant soil bacterium 7-04	0.0	0.0	3	0.0	0.0	0.0	0.0	0.0	0.0	0.0	0.0	0.0	0.0	0.0
Bacteria	Firmicutes	Bacilli	Bacillales	Planococcaceae	Paenisporosarcina	Paenisporosarcina sp. NSP480	0.0	0.0	0.0	0.0	0.0	0.0	0.0	0.0	0.0	0.0	1	0.0	0.0	0.0
Bacteria	Firmicutes	Bacilli	Bacillales	Planococcaceae	Paenisporosarcina	Unclassified Paenisporosarcina	0.0	0.0	25	3	2	0.0	0.0	0.0	0.0	2	1	0.0	0.0	0.0
Bacteria	Firmicutes	Bacilli	Bacillales	Planococcaceae	Planococcus	Unclassified Planococcus	0.0	0.0	1	2	0.0	0.0	0.0	0.0	0.0	0.0	0.0	1	0.0	0.0
Bacteria	Firmicutes	Bacilli	Bacillales	Planococcaceae	Planomicrobium	Paenibacillus sp. C8	0.0	0.0	4	2	6	0.0	4	0.0	0.0	0.0	0.0	0.0	0.0	0.0
Bacteria	Firmicutes	Bacilli	Bacillales	Planococcaceae	Planomicrobium	Planococcus sp. 0410ARD15N_2	0.0	0.0	0.0	1	0.0	0.0	1	0.0	0.0	0.0	0.0	0.0	0.0	0.0
Bacteria	Firmicutes	Bacilli	Bacillales	Planococcaceae	Planomicrobium	Planococcus sp. BSw21108B	0.0	0.0	0.0	0.0	0.0	1	1	0.0	0.0	0.0	0.0	0.0	0.0	0.0
Bacteria	Firmicutes	Bacilli	Bacillales	Planococcaceae	Planomicrobium	Planomicrobium chinense	0.0	0.0	1	0.0	0.0	0.0	0.0	0.0	0.0	0.0	0.0	0.0	0.0	0.0
Bacteria	Firmicutes	Bacilli	Bacillales	Planococcaceae	Planomicrobium	Planomicrobium glaciei	0.0	0.0	2	0.0	0.0	0.0	0.0	0.0	0.0	0.0	0.0	0.0	0.0	0.0
Bacteria	Firmicutes	Bacilli	Bacillales	Planococcaceae	Planomicrobium	Planomicrobium koreense	0.0	0.0	1	0.0	2	0.0	0.0	0.0	0.0	0.0	1	0.0	0.0	0.0
Bacteria	Firmicutes	Bacilli	Bacillales	Planococcaceae	Planomicrobium	Planomicrobium okeanokoites	0.0	0.0	1	0.0	0.0	0.0	0.0	0.0	0.0	0.0	0.0	2	1	0.0
Bacteria	Firmicutes	Bacilli	Bacillales	Planococcaceae	Planomicrobium	Planomicrobium sp. F14	0.0	0.0	1	2	5	0.0	6	0.0	0.0	1	0.0	1	1	0.0
Bacteria	Firmicutes	Bacilli	Bacillales	Planococcaceae	Planomicrobium	Unclassified Planomicrobium	4	8	121	55	139	25	63	0.0	5	56	14	27	10	13
Bacteria	Firmicutes	Bacilli	Bacillales	Planococcaceae	Planomicrobium	blackwater bioreactor bacterium BW21	0.0	1	1	0.0	0.0	0.0	0.0	0.0	0.0	1	0.0	0.0	0.0	0.0
Bacteria	Firmicutes	Bacilli	Bacillales	Planococcaceae	Renibacterium	Renibacterium salmoninarum	0.0	0.0	1	0.0	0.0	0.0	0.0	0.0	0.0	0.0	0.0	0.0	0.0	0.0
Bacteria	Firmicutes	Bacilli	Bacillales	Planococcaceae	Renibacterium	Unclassified Renibacterium	0.0	0.0	1	0.0	0.0	0.0	0.0	0.0	0.0	3	0.0	0.0	0.0	0.0
Bacteria	Firmicutes	Bacilli	Bacillales	Planococcaceae	Rummeliibacillus	Bacillus sp. CFM6	0.0	0.0	0.0	1	0.0	0.0	0.0	0.0	0.0	1	1	0.0	0.0	0.0
Bacteria	Firmicutes	Bacilli	Bacillales	Planococcaceae	Rummeliibacillus	Unclassified Rummeliibacillus	0.0	0.0	22	1	2	0.0	3	0.0	0.0	13	7	0.0	0.0	0.0
Bacteria	Firmicutes	Bacilli	Bacillales	Planococcaceae	Rummeliibacillus	bacterium PFCr-1	0.0	0.0	0.0	0.0	1	0.0	0.0	0.0	0.0	0.0	0.0	0.0	0.0	0.0
Bacteria	Firmicutes	Bacilli	Bacillales	Planococcaceae	Solibacillus	Bacillus cecembensis	0.0	0.0	5	2	0.0	0.0	0.0	0.0	0.0	0.0	0.0	0.0	0.0	0.0
Bacteria	Firmicutes	Bacilli	Bacillales	Planococcaceae	Solibacillus	Bacillus sp. 52E5	0.0	0.0	0.0	0.0	0.0	0.0	0.0	0.0	0.0	1	0.0	0.0	0.0	0.0
Bacteria	Firmicutes	Bacilli	Bacillales	Planococcaceae	Solibacillus	Bacillus sp. KHg2	0.0	0.0	0.0	0.0	0.0	0.0	0.0	0.0	0.0	0.0	21	1	0.0	0.0
Bacteria	Firmicutes	Bacilli	Bacillales	Planococcaceae	Solibacillus	Caryophanon sp. TP-Snow-C9	0.0	0.0	2	0.0	0.0	0.0	0.0	0.0	0.0	0.0	0.0	0.0	0.0	0.0
Bacteria	Firmicutes	Bacilli	Bacillales	Planococcaceae	Solibacillus	Solibacillus silvestris	0.0	0.0	0.0	0.0	0.0	0.0	0.0	0.0	0.0	1	0.0	0.0	0.0	0.0
Bacteria	Firmicutes	Bacilli	Bacillales	Planococcaceae	Solibacillus	Solibacillus silvestris StLB046	0.0	0.0	93	27	6	1	2	0.0	0.0	37	6	0.0	0.0	0.0
Bacteria	Firmicutes	Bacilli	Bacillales	Planococcaceae	Solibacillus	Unclassified Solibacillus	0.0	0.0	1190	527	101	2	46	0.0	0.0	492	235	28	1	6
Bacteria	Firmicutes	Bacilli	Bacillales	Planococcaceae	Sporosarcina	Bacillus sp. 7327	0.0	0.0	2	1	1	0.0	0.0	0.0	0.0	0.0	0.0	0.0	0.0	0.0
Bacteria	Firmicutes	Bacilli	Bacillales	Planococcaceae	Sporosarcina	Bacillus sp. CHNTR52	0.0	0.0	4	9	0.0	0.0	0.0	0.0	0.0	0.0	0.0	0.0	0.0	0.0
Bacteria	Firmicutes	Bacilli	Bacillales	Planococcaceae	Sporosarcina	Bacillus sp. YM9-101	0.0	0.0	18	26	4	0.0	5	0.0	0.0	0.0	0.0	0.0	0.0	0.0
Bacteria	Firmicutes	Bacilli	Bacillales	Planococcaceae	Sporosarcina	Sporosarcina aquimarina	0.0	0.0	37	25	4	0.0	2	0.0	0.0	0.0	0.0	0.0	0.0	0.0
Bacteria	Firmicutes	Bacilli	Bacillales	Planococcaceae	Sporosarcina	Sporosarcina ginsengisoli	0.0	0.0	0.0	1	0.0	0.0	1	0.0	0.0	0.0	0.0	0.0	0.0	0.0
Bacteria	Firmicutes	Bacilli	Bacillales	Planococcaceae	Sporosarcina	Sporosarcina pasteurii	0.0	0.0	9	35	10	0.0	7	0.0	0.0	0.0	0.0	0.0	0.0	0.0
Bacteria	Firmicutes	Bacilli	Bacillales	Planococcaceae	Sporosarcina	Sporosarcina sp. GIC12	0.0	0.0	0.0	0.0	0.0	0.0	1	0.0	0.0	0.0	0.0	0.0	0.0	0.0
Bacteria	Firmicutes	Bacilli	Bacillales	Planococcaceae	Sporosarcina	Sporosarcina sp. HW10C2	0.0	0.0	208	1441	291	1	423	0.0	0.0	3	20	12	0.0	0.0
Bacteria	Firmicutes	Bacilli	Bacillales	Planococcaceae	Sporosarcina	Sporosarcina sp. I1	0.0	0.0	0.0	0.0	0.0	0.0	0.0	0.0	0.0	0.0	1	0.0	0.0	0.0
Bacteria	Firmicutes	Bacilli	Bacillales	Planococcaceae	Sporosarcina	Sporosarcina sp. WB5	0.0	0.0	0.0	0.0	0.0	0.0	0.0	0.0	0.0	1	0.0	0.0	0.0	0.0
Bacteria	Firmicutes	Bacilli	Bacillales	Planococcaceae	Sporosarcina	Unclassified Sporosarcina	0.0	0.0	1220	2378	480	3	496	0.0	0.0	67	86	68	2	10
Bacteria	Firmicutes	Bacilli	Bacillales	Planococcaceae	Sporosarcina	bacterium X8	0.0	0.0	4	4	1	0.0	2	0.0	0.0	2	0.0	1	1	0.0
Bacteria	Firmicutes	Bacilli	Bacillales	Planococcaceae	Unclassified Planococcaceae		12	21	7178	5510	1853	26	1260	1	7	3338	1630	288	23	17
Bacteria	Firmicutes	Bacilli	Bacillales	Planococcaceae	Viridibacillus	Unclassified Viridibacillus	0.0	0.0	291	519	135	0.0	103	0.0	0.0	49	19	3	0.0	0.0
Bacteria	Firmicutes	Bacilli	Bacillales	Planococcaceae	Viridibacillus	Viridibacillus neidei	0.0	0.0	1	0.0	0.0	0.0	0.0	0.0	0.0	0.0	0.0	0.0	0.0	0.0
Bacteria	Firmicutes	Bacilli	Bacillales	Staphylococcaceae	Jeotgalicoccus	Jeotgalicoccus sp. M3T9B12	0.0	0.0	7	28	31	1	60	0.0	0.0	0.0	0.0	0.0	0.0	0.0
Bacteria	Firmicutes	Bacilli	Bacillales	Staphylococcaceae	Jeotgalicoccus	Unclassified Jeotgalicoccus	0.0	0.0	2	12	12	0.0	22	0.0	1	0.0	0.0	0.0	1	0.0
Bacteria	Firmicutes	Bacilli	Bacillales	Staphylococcaceae	Macrococcus	Macrococcus brunensis	0.0	0.0	0.0	0.0	0.0	0.0	0.0	0.0	0.0	1	0.0	0.0	0.0	0.0
Bacteria	Firmicutes	Bacilli	Bacillales	Staphylococcaceae	Macrococcus	Macrococcus carouselicus	0.0	0.0	1	0.0	0.0	0.0	0.0	0.0	0.0	0.0	0.0	0.0	0.0	0.0
Bacteria	Firmicutes	Bacilli	Bacillales	Staphylococcaceae	Macrococcus	Macrococcus caseolyticus	0.0	0.0	87	39	44	0.0	14	0.0	0.0	298	79	43	0.0	0.0
Bacteria	Firmicutes	Bacilli	Bacillales	Staphylococcaceae	Macrococcus	Macrococcus caseolyticus JCSC5402	0.0	0.0	30	8	15	0.0	3	0.0	0.0	61	25	10	0.0	0.0
Bacteria	Firmicutes	Bacilli	Bacillales	Staphylococcaceae	Macrococcus	Unclassified Macrococcus	0.0	2	1433	799	835	3	304	1	1	5578	1523	606	11	10
Bacteria	Firmicutes	Bacilli	Bacillales	Staphylococcaceae	Nosocomiicoccus	Nosocomiicoccus ampullae	0.0	0.0	2	0.0	0.0	0.0	2	0.0	0.0	0.0	0.0	0.0	0.0	0.0
Bacteria	Firmicutes	Bacilli	Bacillales	Staphylococcaceae	Nosocomiicoccus	Staphylococcaceae bacterium NML 92-0017	0.0	0.0	1	0.0	1	0.0	2	0.0	0.0	0.0	0.0	0.0	0.0	0.0
Bacteria	Firmicutes	Bacilli	Bacillales	Staphylococcaceae	Nosocomiicoccus	Unclassified Nosocomiicoccus	0.0	0.0	22	2	13	2	28	0.0	0.0	0.0	0.0	0.0	0.0	0.0
Bacteria	Firmicutes	Bacilli	Bacillales	Staphylococcaceae	Salinicoccus	Unclassified Salinicoccus	0.0	0.0	0.0	1	0.0	0.0	0.0	0.0	0.0	0.0	0.0	0.0	0.0	0.0
Bacteria	Firmicutes	Bacilli	Bacillales	Staphylococcaceae	Staphylococcus	Staphylococcus aureus	0.0	0.0	3	0.0	0.0	0.0	2	0.0	0.0	0.0	0.0	0.0	0.0	0.0
Bacteria	Firmicutes	Bacilli	Bacillales	Staphylococcaceae	Staphylococcus	Staphylococcus aureus subsp. aureus M013	0.0	0.0	1	1	2	0.0	0.0	1	3	1	4	0.0	3	1
Bacteria	Firmicutes	Bacilli	Bacillales	Staphylococcaceae	Staphylococcus	Staphylococcus epidermidis RP62A phage SP-beta	0.0	0.0	1	3	2	0.0	0.0	0.0	0.0	7	1	1	0.0	0.0
Bacteria	Firmicutes	Bacilli	Bacillales	Staphylococcaceae	Staphylococcus	Unclassified Staphylococcus	0.0	4	135	66	45	3	42	0.0	0.0	76	25	11	1	1
Bacteria	Firmicutes	Bacilli	Bacillales	Staphylococcaceae	Unclassified Staphylococcaceae		0.0	0.0	385	215	364	16	635	0.0	1	121	49	14	0.0	0.0
Bacteria	Firmicutes	Bacilli	Bacillales	Thermoactinomycetaceae bacterium JAM-FM1501	Unclassified Thermoactinomycetaceae bacterium JAM-FM1501		1	0.0	0.0	0.0	0.0	0.0	1	0.0	0.0	0.0	0.0	0.0	0.0	0.0
Bacteria	Firmicutes	Bacilli	Bacillales	Thermoactinomycetaceae	Laceyella	Unclassified Laceyella	0.0	0.0	1	0.0	0.0	1	0.0	0.0	1	0.0	0.0	0.0	0.0	0.0
Bacteria	Firmicutes	Bacilli	Bacillales	Thermoactinomycetaceae	Mechercharimyces	Unclassified Mechercharimyces	0.0	0.0	0.0	0.0	2	0.0	0.0	0.0	0.0	0.0	0.0	0.0	0.0	0.0
Bacteria	Firmicutes	Bacilli	Bacillales	Thermoactinomycetaceae	Shimazuella	Shimazuella kribbensis	0.0	0.0	0.0	0.0	0.0	0.0	0.0	0.0	0.0	1	0.0	0.0	0.0	0.0
Bacteria	Firmicutes	Bacilli	Bacillales	Thermoactinomycetaceae	Shimazuella	Unclassified Shimazuella	0.0	0.0	0.0	0.0	0.0	0.0	0.0	0.0	0.0	1	0.0	0.0	0.0	0.0
Bacteria	Firmicutes	Bacilli	Bacillales	Thermoactinomycetaceae	Unclassified Thermoactinomycetaceae		0.0	0.0	0.0	0.0	1	1	1	0.0	1	0.0	0.0	1	1	0.0
Bacteria	Firmicutes	Bacilli	Bacillales	Unclassified Bacillales			13	23	2684	2604	744	20	606	13	16	1224	489	129	22	25
Bacteria	Firmicutes	Bacilli	Lactobacillales	Aerococcaceae	Abiotrophia	Catonella morbi ATCC 51271	0.0	0.0	0.0	1	2	0.0	1	0.0	0.0	0.0	0.0	0.0	0.0	0.0
Bacteria	Firmicutes	Bacilli	Lactobacillales	Aerococcaceae	Aerococcus	Unclassified Aerococcus	0.0	0.0	0.0	0.0	0.0	0.0	1	0.0	0.0	0.0	0.0	0.0	0.0	0.0
Bacteria	Firmicutes	Bacilli	Lactobacillales	Aerococcaceae	Eremococcus	Aerosphaera taetra	0.0	0.0	0.0	1	0.0	0.0	0.0	0.0	0.0	0.0	0.0	0.0	0.0	0.0
Bacteria	Firmicutes	Bacilli	Lactobacillales	Aerococcaceae	Facklamia	Facklamia miroungae	0.0	0.0	0.0	0.0	0.0	0.0	1	0.0	0.0	0.0	0.0	0.0	0.0	0.0
Bacteria	Firmicutes	Bacilli	Lactobacillales	Aerococcaceae	Facklamia	Unclassified Facklamia	0.0	0.0	1	1	0.0	0.0	1	0.0	0.0	0.0	0.0	0.0	0.0	0.0
Bacteria	Firmicutes	Bacilli	Lactobacillales	Aerococcaceae	Globicatella	Globicatella sanguinis	0.0	0.0	0.0	1	0.0	0.0	0.0	0.0	0.0	0.0	1	0.0	0.0	0.0
Bacteria	Firmicutes	Bacilli	Lactobacillales	Aerococcaceae	Unclassified Aerococcaceae		0.0	1	2	2	8	0.0	3	0.0	0.0	0.0	2	0.0	0.0	0.0
Bacteria	Firmicutes	Bacilli	Lactobacillales	Atopobacter phocae	Unclassified Atopobacter phocae		0.0	0.0	0.0	0.0	0.0	0.0	0.0	1	0.0	0.0	0.0	0.0	0.0	0.0
Bacteria	Firmicutes	Bacilli	Lactobacillales	Bavariicoccus seileri	Unclassified Bavariicoccus seileri		0.0	0.0	0.0	0.0	1	0.0	0.0	0.0	0.0	0.0	0.0	0.0	0.0	0.0
Bacteria	Firmicutes	Bacilli	Lactobacillales	Carnobacteriaceae	Alloiococcus	bacterium #1 from Psoroptes ovis	0.0	0.0	0.0	0.0	0.0	0.0	1	0.0	0.0	0.0	0.0	0.0	0.0	0.0
Bacteria	Firmicutes	Bacilli	Lactobacillales	Carnobacteriaceae	Atopostipes	Atopostipes suicloacalis	0.0	0.0	0.0	0.0	0.0	0.0	15	0.0	0.0	0.0	0.0	0.0	0.0	0.0
Bacteria	Firmicutes	Bacilli	Lactobacillales	Carnobacteriaceae	Carnobacterium	Unclassified Carnobacterium	0.0	0.0	5	2	2	0.0	4	0.0	0.0	0.0	0.0	0.0	1	1
Bacteria	Firmicutes	Bacilli	Lactobacillales	Carnobacteriaceae	Desemzia	Unclassified Desemzia	0.0	0.0	0.0	0.0	0.0	0.0	2	0.0	0.0	0.0	0.0	0.0	0.0	0.0
Bacteria	Firmicutes	Bacilli	Lactobacillales	Carnobacteriaceae	Granulicatella	Granulicatella balaenopterae	0.0	0.0	1	0.0	0.0	0.0	0.0	0.0	0.0	0.0	0.0	0.0	0.0	0.0
Bacteria	Firmicutes	Bacilli	Lactobacillales	Carnobacteriaceae	Granulicatella	Unclassified Granulicatella	0.0	1	0.0	0.0	0.0	0.0	0.0	0.0	1	0.0	0.0	0.0	0.0	0.0
Bacteria	Firmicutes	Bacilli	Lactobacillales	Carnobacteriaceae	Marinilactibacillus	Marinilactibacillus psychrotolerans	0.0	0.0	1	0.0	0.0	0.0	0.0	0.0	0.0	0.0	0.0	0.0	0.0	0.0
Bacteria	Firmicutes	Bacilli	Lactobacillales	Carnobacteriaceae	Trichococcus	Trichococcus flocculiformis	0.0	0.0	0.0	0.0	0.0	0.0	1	0.0	0.0	0.0	0.0	0.0	0.0	0.0
Bacteria	Firmicutes	Bacilli	Lactobacillales	Carnobacteriaceae	Trichococcus	Unclassified Trichococcus	0.0	0.0	7	6	3	0.0	16	0.0	0.0	0.0	2	4	1	1
Bacteria	Firmicutes	Bacilli	Lactobacillales	Carnobacteriaceae	Unclassified Carnobacteriaceae		0.0	0.0	11	5	2	0.0	8	0.0	0.0	1	0.0	1	0.0	0.0
Bacteria	Firmicutes	Bacilli	Lactobacillales	Enterococcaceae	Enterococcus	Enterococcus dispar	0.0	0.0	1	0.0	0.0	0.0	0.0	0.0	0.0	0.0	0.0	0.0	0.0	0.0
Bacteria	Firmicutes	Bacilli	Lactobacillales	Enterococcaceae	Enterococcus	Enterococcus faecalis	0.0	0.0	2	1	0.0	0.0	0.0	0.0	0.0	0.0	0.0	0.0	0.0	0.0
Bacteria	Firmicutes	Bacilli	Lactobacillales	Enterococcaceae	Enterococcus	Enterococcus faecium	0.0	1	1	1	0.0	0.0	0.0	0.0	0.0	0.0	0.0	0.0	0.0	0.0
Bacteria	Firmicutes	Bacilli	Lactobacillales	Enterococcaceae	Enterococcus	Enterococcus gallinarum	0.0	0.0	1	1	1	0.0	1	0.0	0.0	0.0	1	1	0.0	0.0
Bacteria	Firmicutes	Bacilli	Lactobacillales	Enterococcaceae	Enterococcus	Enterococcus italicus	0.0	0.0	0.0	1	0.0	0.0	0.0	0.0	0.0	0.0	0.0	0.0	0.0	0.0
Bacteria	Firmicutes	Bacilli	Lactobacillales	Enterococcaceae	Enterococcus	Enterococcus ratti	0.0	0.0	1	0.0	0.0	0.0	0.0	0.0	0.0	0.0	0.0	0.0	0.0	0.0
Bacteria	Firmicutes	Bacilli	Lactobacillales	Enterococcaceae	Enterococcus	Enterococcus sp. PPC15	0.0	0.0	0.0	0.0	0.0	0.0	0.0	0.0	0.0	0.0	1	0.0	0.0	0.0
Bacteria	Firmicutes	Bacilli	Lactobacillales	Enterococcaceae	Enterococcus	Unclassified Enterococcus	0.0	16	78	60	35	1	27	0.0	0.0	14	30	4	2	0.0
Bacteria	Firmicutes	Bacilli	Lactobacillales	Enterococcaceae	Unclassified Enterococcaceae		0.0	7	430	186	75	1	35	0.0	0.0	101	48	5	2	0.0
Bacteria	Firmicutes	Bacilli	Lactobacillales	Enterococcaceae	Vagococcus	Unclassified Vagococcus	0.0	66	1653	1127	398	9	232	1	0.0	191	147	41	3	2
Bacteria	Firmicutes	Bacilli	Lactobacillales	Enterococcaceae	Vagococcus	Vagococcus carniphilus	0.0	1	0.0	0.0	0.0	0.0	0.0	0.0	0.0	0.0	0.0	0.0	0.0	0.0
Bacteria	Firmicutes	Bacilli	Lactobacillales	Enterococcaceae	Vagococcus	Vagococcus elongatus	0.0	0.0	0.0	1	2	0.0	0.0	0.0	0.0	0.0	1	2	0.0	0.0
Bacteria	Firmicutes	Bacilli	Lactobacillales	Enterococcaceae	Vagococcus	Vagococcus lutrae	0.0	0.0	28	34	9	0.0	6	0.0	0.0	0.0	3	2	1	0.0
Bacteria	Firmicutes	Bacilli	Lactobacillales	Enterococcaceae	Vagococcus	Vagococcus penaei	0.0	2	28	13	0.0	0.0	2	0.0	0.0	3	1	0.0	0.0	0.0
Bacteria	Firmicutes	Bacilli	Lactobacillales	LL141-7D1	Enterococcus	Enterococcus faecium	0.0	0.0	0.0	0.0	0.0	0.0	1	0.0	0.0	0.0	0.0	0.0	0.0	0.0
Bacteria	Firmicutes	Bacilli	Lactobacillales	Lactobacillaceae	Lactobacillus	Lactobacillus composti	0.0	0.0	0.0	0.0	0.0	0.0	0.0	0.0	1	0.0	0.0	0.0	0.0	0.0
Bacteria	Firmicutes	Bacilli	Lactobacillales	Lactobacillaceae	Lactobacillus	Lactobacillus delbrueckii	0.0	0.0	6	25	3	0.0	3	0.0	0.0	0.0	5	0.0	0.0	2
Bacteria	Firmicutes	Bacilli	Lactobacillales	Lactobacillaceae	Lactobacillus	Lactobacillus equi	0.0	0.0	0.0	0.0	0.0	0.0	0.0	0.0	7	0.0	0.0	0.0	0.0	0.0
Bacteria	Firmicutes	Bacilli	Lactobacillales	Lactobacillaceae	Lactobacillus	Lactobacillus equigenerosi	0.0	0.0	0.0	0.0	0.0	0.0	0.0	0.0	1	0.0	0.0	0.0	0.0	0.0
Bacteria	Firmicutes	Bacilli	Lactobacillales	Lactobacillaceae	Lactobacillus	Lactobacillus fermentum	0.0	0.0	0.0	0.0	0.0	0.0	0.0	0.0	1	0.0	0.0	0.0	0.0	0.0
Bacteria	Firmicutes	Bacilli	Lactobacillales	Lactobacillaceae	Lactobacillus	Lactobacillus hayakitensis	0.0	0.0	1	0.0	0.0	0.0	0.0	0.0	6	0.0	0.0	0.0	0.0	0.0
Bacteria	Firmicutes	Bacilli	Lactobacillales	Lactobacillaceae	Lactobacillus	Lactobacillus johnsonii FI9785	0.0	1	1	0.0	0.0	0.0	1	0.0	0.0	0.0	1	0.0	0.0	0.0
Bacteria	Firmicutes	Bacilli	Lactobacillales	Lactobacillaceae	Lactobacillus	Lactobacillus plantarum subsp. plantarum ST-III	0.0	0.0	15	29	7	0.0	7	0.0	0.0	3	1	0.0	0.0	0.0
Bacteria	Firmicutes	Bacilli	Lactobacillales	Lactobacillaceae	Lactobacillus	Lactobacillus salivarius	0.0	0.0	0.0	0.0	0.0	0.0	0.0	0.0	4	0.0	0.0	0.0	0.0	0.0
Bacteria	Firmicutes	Bacilli	Lactobacillales	Lactobacillaceae	Lactobacillus	Unclassified Lactobacillus	0.0	2	3	22	1	1	3	2	53	2	0.0	0.0	0.0	2
Bacteria	Firmicutes	Bacilli	Lactobacillales	Lactobacillaceae	Pediococcus	Pediococcus claussenii ATCC BAA-344	0.0	0.0	0.0	0.0	0.0	0.0	0.0	0.0	1	0.0	0.0	0.0	0.0	0.0
Bacteria	Firmicutes	Bacilli	Lactobacillales	Lactobacillaceae	Pediococcus	Unclassified Pediococcus	0.0	1	0.0	0.0	0.0	0.0	1	0.0	0.0	0.0	0.0	0.0	0.0	0.0
Bacteria	Firmicutes	Bacilli	Lactobacillales	Lactobacillaceae	Unclassified Lactobacillaceae		0.0	1	0.0	2	0.0	0.0	0.0	0.0	3	0.0	0.0	1	1	0.0
Bacteria	Firmicutes	Bacilli	Lactobacillales	Leuconostocaceae	Fructobacillus	Unclassified Fructobacillus	0.0	0.0	0.0	1	0.0	0.0	0.0	0.0	0.0	0.0	0.0	0.0	0.0	0.0
Bacteria	Firmicutes	Bacilli	Lactobacillales	Leuconostocaceae	Unclassified Leuconostocaceae		0.0	0.0	0.0	1	0.0	0.0	0.0	0.0	0.0	0.0	0.0	0.0	0.0	0.0
Bacteria	Firmicutes	Bacilli	Lactobacillales	Leuconostocaceae	Weissella	Unclassified Weissella	0.0	0.0	0.0	0.0	0.0	0.0	2	0.0	0.0	0.0	0.0	0.0	0.0	0.0
Bacteria	Firmicutes	Bacilli	Lactobacillales	Streptococcaceae	Lactococcus	Lactococcus lactis subsp. cremoris	0.0	0.0	0.0	1	0.0	0.0	0.0	0.0	0.0	0.0	0.0	0.0	0.0	0.0
Bacteria	Firmicutes	Bacilli	Lactobacillales	Streptococcaceae	Lactococcus	Unclassified Lactococcus	0.0	0.0	3	17	0.0	0.0	1	0.0	0.0	1	1	0.0	0.0	0.0
Bacteria	Firmicutes	Bacilli	Lactobacillales	Streptococcaceae	Streptococcus	Streptococcus dysgalactiae subsp. equisimilis	0.0	0.0	0.0	0.0	0.0	0.0	0.0	0.0	0.0	2	4	0.0	0.0	0.0
Bacteria	Firmicutes	Bacilli	Lactobacillales	Streptococcaceae	Streptococcus	Streptococcus dysgalactiae subsp. equisimilis ATCC 12394	0.0	1	0.0	0.0	0.0	0.0	0.0	0.0	0.0	2	2	0.0	0.0	0.0
Bacteria	Firmicutes	Bacilli	Lactobacillales	Streptococcaceae	Streptococcus	Streptococcus equi	0.0	1	0.0	0.0	0.0	0.0	0.0	0.0	0.0	1	0.0	0.0	0.0	0.0
Bacteria	Firmicutes	Bacilli	Lactobacillales	Streptococcaceae	Streptococcus	Streptococcus equi subsp. zooepidemicus	0.0	156	4	15	4	1	1	0.0	106	53	0.0	0.0	0.0	0.0
Bacteria	Firmicutes	Bacilli	Lactobacillales	Streptococcaceae	Streptococcus	Streptococcus gallolyticus subsp. gallolyticus	0.0	3	0.0	0.0	0.0	0.0	0.0	0.0	0.0	0.0	0.0	0.0	0.0	0.0
Bacteria	Firmicutes	Bacilli	Lactobacillales	Streptococcaceae	Streptococcus	Streptococcus gallolyticus subsp. gallolyticus ATCC BAA-2069	0.0	39	2	1	1	0.0	0.0	0.0	4	0.0	0.0	0.0	0.0	0.0
Bacteria	Firmicutes	Bacilli	Lactobacillales	Streptococcaceae	Streptococcus	Streptococcus gallolyticus subsp. macedonicus	0.0	7	0.0	0.0	0.0	0.0	0.0	0.0	0.0	0.0	0.0	0.0	0.0	0.0
Bacteria	Firmicutes	Bacilli	Lactobacillales	Streptococcaceae	Streptococcus	Streptococcus gallolyticus subsp. pasteurianus	0.0	2	0.0	0.0	0.0	0.0	0.0	0.0	0.0	0.0	0.0	0.0	0.0	0.0
Bacteria	Firmicutes	Bacilli	Lactobacillales	Streptococcaceae	Streptococcus	Streptococcus infantarius subsp. infantarius CJ18	0.0	1	0.0	0.0	0.0	0.0	0.0	0.0	0.0	0.0	0.0	0.0	0.0	0.0
Bacteria	Firmicutes	Bacilli	Lactobacillales	Streptococcaceae	Streptococcus	Streptococcus minor	0.0	0.0	0.0	0.0	0.0	0.0	0.0	0.0	0.0	2	0.0	0.0	0.0	0.0
Bacteria	Firmicutes	Bacilli	Lactobacillales	Streptococcaceae	Streptococcus	Streptococcus mutans NN2025	0.0	0.0	5	6	3	0.0	0.0	0.0	0.0	0.0	0.0	0.0	0.0	0.0
Bacteria	Firmicutes	Bacilli	Lactobacillales	Streptococcaceae	Streptococcus	Streptococcus oralis Uo5	0.0	2	0.0	0.0	0.0	0.0	0.0	0.0	0.0	0.0	0.0	0.0	0.0	0.0
Bacteria	Firmicutes	Bacilli	Lactobacillales	Streptococcaceae	Streptococcus	Streptococcus ovis	0.0	0.0	0.0	0.0	0.0	0.0	0.0	0.0	1	0.0	0.0	0.0	0.0	0.0
Bacteria	Firmicutes	Bacilli	Lactobacillales	Streptococcaceae	Streptococcus	Streptococcus parauberis KCTC 11537	0.0	1	0.0	0.0	0.0	0.0	0.0	0.0	0.0	0.0	0.0	0.0	0.0	0.0
Bacteria	Firmicutes	Bacilli	Lactobacillales	Streptococcaceae	Streptococcus	Streptococcus pluranimalium	0.0	1	0.0	0.0	0.0	0.0	0.0	0.0	0.0	0.0	0.0	0.0	0.0	0.0
Bacteria	Firmicutes	Bacilli	Lactobacillales	Streptococcaceae	Streptococcus	Streptococcus pyogenes	0.0	2	0.0	0.0	0.0	0.0	0.0	0.0	0.0	0.0	0.0	0.0	0.0	0.0
Bacteria	Firmicutes	Bacilli	Lactobacillales	Streptococcaceae	Streptococcus	Streptococcus pyogenes Alab49	0.0	0.0	0.0	0.0	0.0	0.0	0.0	0.0	0.0	2	0.0	0.0	0.0	0.0
Bacteria	Firmicutes	Bacilli	Lactobacillales	Streptococcaceae	Streptococcus	Streptococcus salivarius JIM8777	0.0	1	0.0	0.0	0.0	0.0	0.0	0.0	0.0	0.0	0.0	0.0	0.0	0.0
Bacteria	Firmicutes	Bacilli	Lactobacillales	Streptococcaceae	Streptococcus	Streptococcus salivarius subsp. thermophilus	0.0	1	0.0	0.0	0.0	0.0	0.0	0.0	0.0	0.0	0.0	0.0	0.0	0.0
Bacteria	Firmicutes	Bacilli	Lactobacillales	Streptococcaceae	Streptococcus	Streptococcus sanguinis	0.0	2	2	0.0	0.0	0.0	1	0.0	1	0.0	2	0.0	0.0	0.0
Bacteria	Firmicutes	Bacilli	Lactobacillales	Streptococcaceae	Streptococcus	Streptococcus sp. 24180-02	0.0	9	0.0	0.0	0.0	0.0	0.0	0.0	0.0	1	0.0	0.0	0.0	0.0
Bacteria	Firmicutes	Bacilli	Lactobacillales	Streptococcaceae	Streptococcus	Streptococcus sp. 25095-01	0.0	4	0.0	0.0	0.0	0.0	0.0	0.0	0.0	0.0	0.0	0.0	0.0	0.0
Bacteria	Firmicutes	Bacilli	Lactobacillales	Streptococcaceae	Streptococcus	Streptococcus sp. 27284-01	0.0	1	0.0	0.0	0.0	0.0	0.0	0.0	0.0	0.0	0.0	0.0	0.0	0.0
Bacteria	Firmicutes	Bacilli	Lactobacillales	Streptococcaceae	Streptococcus	Streptococcus sp. NUM 1801	0.0	0.0	0.0	0.0	0.0	0.0	0.0	0.0	1	0.0	0.0	0.0	0.0	0.0
Bacteria	Firmicutes	Bacilli	Lactobacillales	Streptococcaceae	Streptococcus	Streptococcus sp. NUM 1808	0.0	1	0.0	0.0	0.0	0.0	0.0	0.0	0.0	0.0	0.0	0.0	0.0	0.0
Bacteria	Firmicutes	Bacilli	Lactobacillales	Streptococcaceae	Streptococcus	Streptococcus sp. YE54	0.0	1	0.0	0.0	0.0	0.0	0.0	0.0	0.0	0.0	0.0	0.0	0.0	0.0
Bacteria	Firmicutes	Bacilli	Lactobacillales	Streptococcaceae	Streptococcus	Unclassified Streptococcus	0.0	567	47	53	10	4	9	1	223	112	28	2	0.0	1
Bacteria	Firmicutes	Bacilli	Lactobacillales	Streptococcaceae	Unclassified Streptococcaceae		0.0	15	0.0	0.0	0.0	0.0	0.0	0.0	3	4	1	0.0	0.0	0.0
Bacteria	Firmicutes	Bacilli	Lactobacillales	Unclassified Lactobacillales			0.0	2	113	82	35	3	25	1	1	15	13	5	2	1
Bacteria	Firmicutes	Bacilli	Unclassified Bacilli				1	13	701	582	152	2	116	3	3	232	110	22	4	4
Bacteria	Firmicutes	Clostridia	Candidatus Desulforudis	Candidatus Desulforudis audaxviator MP104C	Unclassified Candidatus Desulforudis audaxviator MP104C		0.0	0.0	0.0	0.0	0.0	0.0	0.0	0.0	1	0.0	1	0.0	0.0	0.0
Bacteria	Firmicutes	Clostridia	Clostridiales	Caldicoprobacteraceae	Caldicoprobacter	Unclassified Caldicoprobacter	0.0	0.0	0.0	0.0	0.0	0.0	1	0.0	0.0	0.0	0.0	2	0.0	0.0
Bacteria	Firmicutes	Clostridia	Clostridiales	Caldicoprobacteraceae	Unclassified Caldicoprobacteraceae		2	0.0	0.0	0.0	0.0	0.0	0.0	0.0	0.0	0.0	0.0	1	0.0	1
Bacteria	Firmicutes	Clostridia	Clostridiales	Clostridiaceae	Alkaliphilus	Alkaliphilus metalliredigens QYMF	0.0	0.0	0.0	3	0.0	1	1	0.0	0.0	0.0	2	0.0	0.0	1
Bacteria	Firmicutes	Clostridia	Clostridiales	Clostridiaceae	Alkaliphilus	Alkaliphilus oremlandii OhILAs	0.0	0.0	4	114	0.0	0.0	12	0.0	0.0	0.0	43	30	2	4
Bacteria	Firmicutes	Clostridia	Clostridiales	Clostridiaceae	Alkaliphilus	Clostridiaceae bacterium E2R	0.0	0.0	0.0	4	0.0	0.0	0.0	0.0	0.0	0.0	3	0.0	0.0	0.0
Bacteria	Firmicutes	Clostridia	Clostridiales	Clostridiaceae	Alkaliphilus	Unclassified Alkaliphilus	0.0	0.0	4	121	1	0.0	13	1	1	0.0	7	5	0.0	0.0
Bacteria	Firmicutes	Clostridia	Clostridiales	Clostridiaceae	Anaerobacter	Anaerobacter polyendosporus	0.0	2	0.0	0.0	0.0	0.0	0.0	0.0	4	0.0	0.0	0.0	0.0	0.0
Bacteria	Firmicutes	Clostridia	Clostridiales	Clostridiaceae	Caloramator	Unclassified Caloramator	0.0	0.0	0.0	0.0	0.0	0.0	0.0	0.0	0.0	0.0	0.0	0.0	1	0.0
Bacteria	Firmicutes	Clostridia	Clostridiales	Clostridiaceae	Caminicella	Unclassified Caminicella	0.0	0.0	0.0	2	0.0	0.0	0.0	0.0	0.0	0.0	0.0	0.0	0.0	0.0
Bacteria	Firmicutes	Clostridia	Clostridiales	Clostridiaceae	Clostridium	Clostridiaceae bacterium A4d	0.0	0.0	0.0	0.0	0.0	0.0	0.0	0.0	0.0	0.0	0.0	0.0	1	0.0
Bacteria	Firmicutes	Clostridia	Clostridiales	Clostridiaceae	Clostridium	Clostridium acetobutylicum DSM 1731	0.0	0.0	0.0	0.0	0.0	0.0	0.0	0.0	0.0	0.0	0.0	1	0.0	0.0
Bacteria	Firmicutes	Clostridia	Clostridiales	Clostridiaceae	Clostridium	Clostridium botulinum	0.0	0.0	1	3	1	0.0	0.0	0.0	5	0.0	0.0	1	0.0	0.0
Bacteria	Firmicutes	Clostridia	Clostridiales	Clostridiaceae	Clostridium	Clostridium botulinum A2 str. Kyoto	0.0	0.0	0.0	1	0.0	0.0	0.0	0.0	0.0	0.0	0.0	0.0	0.0	0.0
Bacteria	Firmicutes	Clostridia	Clostridiales	Clostridiaceae	Clostridium	Clostridium botulinum BKT015925	3	125	7	5	3	0.0	0.0	2	336	2	0.0	0.0	0.0	0.0
Bacteria	Firmicutes	Clostridia	Clostridiales	Clostridiaceae	Clostridium	Clostridium botulinum C str. Stockholm	0.0	0.0	0.0	0.0	0.0	0.0	0.0	0.0	1	0.0	0.0	0.0	0.0	0.0
Bacteria	Firmicutes	Clostridia	Clostridiales	Clostridiaceae	Clostridium	Clostridium botulinum NCTC 2916	0.0	2	1	1	0.0	0.0	0.0	0.0	3	0.0	3	1	0.0	0.0
Bacteria	Firmicutes	Clostridia	Clostridiales	Clostridiaceae	Clostridium	Clostridium bovipellis	0.0	1	0.0	0.0	1	0.0	0.0	0.0	2	0.0	0.0	0.0	0.0	0.0
Bacteria	Firmicutes	Clostridia	Clostridiales	Clostridiaceae	Clostridium	Clostridium butyricum	0.0	0.0	0.0	0.0	0.0	0.0	0.0	1	0.0	0.0	0.0	0.0	0.0	0.0
Bacteria	Firmicutes	Clostridia	Clostridiales	Clostridiaceae	Clostridium	Clostridium celatum	0.0	0.0	0.0	0.0	0.0	0.0	0.0	0.0	2	0.0	0.0	0.0	0.0	0.0
Bacteria	Firmicutes	Clostridia	Clostridiales	Clostridiaceae	Clostridium	Clostridium cellulovorans	0.0	0.0	0.0	0.0	0.0	0.0	0.0	0.0	0.0	1	0.0	0.0	0.0	0.0
Bacteria	Firmicutes	Clostridia	Clostridiales	Clostridiaceae	Clostridium	Clostridium cellulovorans 743B	0.0	0.0	0.0	0.0	0.0	0.0	0.0	0.0	1	0.0	0.0	0.0	0.0	0.0
Bacteria	Firmicutes	Clostridia	Clostridiales	Clostridiaceae	Clostridium	Clostridium chauvoei	0.0	1	0.0	0.0	0.0	0.0	0.0	0.0	1	0.0	0.0	0.0	0.0	0.0
Bacteria	Firmicutes	Clostridia	Clostridiales	Clostridiaceae	Clostridium	Clostridium cylindrosporum	0.0	0.0	0.0	0.0	0.0	0.0	0.0	0.0	0.0	0.0	0.0	0.0	2	0.0
Bacteria	Firmicutes	Clostridia	Clostridiales	Clostridiaceae	Clostridium	Clostridium fallax	0.0	0.0	0.0	0.0	0.0	0.0	0.0	0.0	1	0.0	0.0	0.0	0.0	0.0
Bacteria	Firmicutes	Clostridia	Clostridiales	Clostridiaceae	Clostridium	Clostridium intestinale	0.0	0.0	0.0	0.0	0.0	0.0	0.0	0.0	0.0	0.0	0.0	0.0	0.0	1
Bacteria	Firmicutes	Clostridia	Clostridiales	Clostridiaceae	Clostridium	Clostridium kluyveri DSM 555	0.0	0.0	0.0	0.0	0.0	0.0	0.0	0.0	1	0.0	0.0	0.0	0.0	0.0
Bacteria	Firmicutes	Clostridia	Clostridiales	Clostridiaceae	Clostridium	Clostridium limosum	0.0	51	1	0.0	0.0	0.0	0.0	1	82	0.0	0.0	0.0	0.0	0.0
Bacteria	Firmicutes	Clostridia	Clostridiales	Clostridiaceae	Clostridium	Clostridium ljungdahlii DSM 13528	0.0	1	0.0	0.0	0.0	0.0	0.0	0.0	0.0	0.0	0.0	0.0	0.0	0.0
Bacteria	Firmicutes	Clostridia	Clostridiales	Clostridiaceae	Clostridium	Clostridium malenominatum	0.0	0.0	0.0	0.0	0.0	0.0	0.0	0.0	0.0	0.0	3	0.0	0.0	0.0
Bacteria	Firmicutes	Clostridia	Clostridiales	Clostridiaceae	Clostridium	Clostridium novyi	0.0	0.0	0.0	0.0	0.0	0.0	0.0	0.0	8	0.0	0.0	0.0	0.0	0.0
Bacteria	Firmicutes	Clostridia	Clostridiales	Clostridiaceae	Clostridium	Clostridium pasteurianum	0.0	0.0	0.0	0.0	0.0	0.0	0.0	0.0	0.0	0.0	0.0	0.0	0.0	1
Bacteria	Firmicutes	Clostridia	Clostridiales	Clostridiaceae	Clostridium	Clostridium perfringens	0.0	5	0.0	0.0	0.0	0.0	0.0	0.0	0.0	0.0	0.0	0.0	0.0	0.0
Bacteria	Firmicutes	Clostridia	Clostridiales	Clostridiaceae	Clostridium	Clostridium perfringens ATCC 13124	0.0	11	0.0	0.0	0.0	1	1	0.0	0.0	3	1	0.0	2	0.0
Bacteria	Firmicutes	Clostridia	Clostridiales	Clostridiaceae	Clostridium	Clostridium sardiniense	0.0	115	0.0	9	0.0	1	0.0	0.0	0.0	0.0	0.0	0.0	0.0	0.0
Bacteria	Firmicutes	Clostridia	Clostridiales	Clostridiaceae	Clostridium	Clostridium sp.	0.0	1	0.0	0.0	0.0	0.0	0.0	0.0	2	0.0	0.0	0.0	0.0	0.0
Bacteria	Firmicutes	Clostridia	Clostridiales	Clostridiaceae	Clostridium	Clostridium sp. AN-AS4B	0.0	0.0	0.0	0.0	0.0	0.0	0.0	0.0	5	0.0	0.0	0.0	0.0	0.0
Bacteria	Firmicutes	Clostridia	Clostridiales	Clostridiaceae	Clostridium	Clostridium sp. BL-22	0.0	0.0	0.0	0.0	0.0	0.0	0.0	0.0	1	0.0	0.0	0.0	0.0	0.0
Bacteria	Firmicutes	Clostridia	Clostridiales	Clostridiaceae	Clostridium	Clostridium sp. BS-7	0.0	1	0.0	0.0	0.0	0.0	0.0	0.0	1	0.0	0.0	0.0	0.0	0.0
Bacteria	Firmicutes	Clostridia	Clostridiales	Clostridiaceae	Clostridium	Clostridium sp. C5S17	0.0	0.0	0.0	0.0	0.0	0.0	0.0	0.0	1	0.0	0.0	0.0	0.0	0.0
Bacteria	Firmicutes	Clostridia	Clostridiales	Clostridiaceae	Clostridium	Clostridium sp. HY-34-8	0.0	0.0	1	1	0.0	0.0	0.0	0.0	0.0	0.0	1	0.0	0.0	0.0
Bacteria	Firmicutes	Clostridia	Clostridiales	Clostridiaceae	Clostridium	Clostridium sp. M-43	0.0	0.0	0.0	0.0	0.0	0.0	0.0	0.0	0.0	0.0	0.0	0.0	0.0	1
Bacteria	Firmicutes	Clostridia	Clostridiales	Clostridiaceae	Clostridium	Clostridium sp. MH18	0.0	0.0	0.0	0.0	0.0	0.0	0.0	0.0	3	0.0	0.0	0.0	0.0	0.0
Bacteria	Firmicutes	Clostridia	Clostridiales	Clostridiaceae	Clostridium	Clostridium sp. PPf35E10	0.0	0.0	0.0	0.0	0.0	0.0	0.0	0.0	0.0	0.0	0.0	1	6	0.0
Bacteria	Firmicutes	Clostridia	Clostridiales	Clostridiaceae	Clostridium	Clostridium sp. SW002	0.0	0.0	0.0	0.0	0.0	0.0	0.0	0.0	0.0	0.0	6	1	0.0	1
Bacteria	Firmicutes	Clostridia	Clostridiales	Clostridiaceae	Clostridium	Clostridium tertium	0.0	0.0	0.0	0.0	0.0	0.0	0.0	0.0	0.0	0.0	1	0.0	0.0	0.0
Bacteria	Firmicutes	Clostridia	Clostridiales	Clostridiaceae	Clostridium	Clostridium tetani	0.0	8	1	2	0.0	2	0.0	0.0	30	0.0	0.0	0.0	0.0	0.0
Bacteria	Firmicutes	Clostridia	Clostridiales	Clostridiaceae	Clostridium	Clostridium tetani E88	0.0	0.0	1	0.0	0.0	0.0	0.0	0.0	1	0.0	0.0	0.0	0.0	0.0
Bacteria	Firmicutes	Clostridia	Clostridiales	Clostridiaceae	Clostridium	Clostridium tetanomorphum	0.0	2	1	0.0	0.0	0.0	0.0	0.0	5	0.0	0.0	0.0	0.0	0.0
Bacteria	Firmicutes	Clostridia	Clostridiales	Clostridiaceae	Clostridium	Clostridium tunisiense	0.0	0.0	0.0	0.0	0.0	0.0	0.0	0.0	0.0	0.0	7	0.0	0.0	0.0
Bacteria	Firmicutes	Clostridia	Clostridiales	Clostridiaceae	Clostridium	Unclassified Clostridium	13	1257	41	149	20	15	19	21	1858	12	147	35	47	25
Bacteria	Firmicutes	Clostridia	Clostridiales	Clostridiaceae	Natronincola	Natronincola peptidivorans	0.0	0.0	0.0	1	0.0	0.0	0.0	0.0	0.0	0.0	0.0	0.0	0.0	0.0
Bacteria	Firmicutes	Clostridia	Clostridiales	Clostridiaceae	Natronincola	Unclassified Natronincola	0.0	0.0	0.0	0.0	0.0	0.0	0.0	0.0	1	0.0	0.0	0.0	0.0	0.0
Bacteria	Firmicutes	Clostridia	Clostridiales	Clostridiaceae	Proteiniclasticum	Clostridium sp. P530	0.0	0.0	0.0	0.0	0.0	1	0.0	0.0	0.0	0.0	0.0	1	0.0	0.0
Bacteria	Firmicutes	Clostridia	Clostridiales	Clostridiaceae	Proteiniclasticum	Unclassified Proteiniclasticum	0.0	0.0	0.0	0.0	5	0.0	22	0.0	0.0	0.0	14	21	2	0.0
Bacteria	Firmicutes	Clostridia	Clostridiales	Clostridiaceae	Thermohalobacter	Unclassified Thermohalobacter	0.0	0.0	0.0	0.0	0.0	0.0	0.0	1	0.0	0.0	0.0	0.0	0.0	0.0
Bacteria	Firmicutes	Clostridia	Clostridiales	Clostridiaceae	Unclassified Clostridiaceae		0.0	51	5	32	2	1	3	5	126	1	10	7	5	3
Bacteria	Firmicutes	Clostridia	Clostridiales	Eubacteriaceae	Acetobacterium	Unclassified Acetobacterium	0.0	0.0	0.0	0.0	0.0	0.0	0.0	0.0	0.0	0.0	0.0	0.0	1	0.0
Bacteria	Firmicutes	Clostridia	Clostridiales	Eubacteriaceae	Alkalibacter	Unclassified Alkalibacter	0.0	0.0	0.0	1	0.0	0.0	0.0	0.0	0.0	0.0	0.0	0.0	0.0	0.0
Bacteria	Firmicutes	Clostridia	Clostridiales	Eubacteriaceae	Eubacterium	Unclassified Eubacterium	0.0	0.0	0.0	0.0	1	0.0	0.0	0.0	0.0	0.0	0.0	0.0	1	0.0
Bacteria	Firmicutes	Clostridia	Clostridiales	Eubacteriaceae	Unclassified Eubacteriaceae		0.0	0.0	0.0	0.0	0.0	0.0	0.0	1	0.0	0.0	0.0	0.0	0.0	0.0
Bacteria	Firmicutes	Clostridia	Clostridiales	Family XI Incertae Sedis	Anaerococcus	Unclassified Anaerococcus	3	1	0.0	4	0.0	1	0.0	1	3	1	0.0	1	1	4
Bacteria	Firmicutes	Clostridia	Clostridiales	Family XI Incertae Sedis	Finegoldia	Finegoldia magna	0.0	0.0	0.0	0.0	0.0	1	0.0	0.0	0.0	0.0	0.0	0.0	0.0	0.0
Bacteria	Firmicutes	Clostridia	Clostridiales	Family XI Incertae Sedis	Finegoldia	Unclassified Finegoldia	0.0	0.0	1	2	0.0	0.0	1	0.0	0.0	0.0	0.0	0.0	0.0	0.0
Bacteria	Firmicutes	Clostridia	Clostridiales	Family XI Incertae Sedis	Gallicola	Peptostreptococcaceae bacterium SK031	0.0	0.0	0.0	4	1	0.0	0.0	0.0	0.0	0.0	0.0	0.0	0.0	0.0
Bacteria	Firmicutes	Clostridia	Clostridiales	Family XI Incertae Sedis	Gallicola	Unclassified Gallicola	0.0	0.0	1	3	0.0	0.0	0.0	0.0	0.0	0.0	0.0	0.0	0.0	0.0
Bacteria	Firmicutes	Clostridia	Clostridiales	Family XI Incertae Sedis	Helcococcus	Helcococcus kunzii	0.0	0.0	2	6	2	0.0	1	0.0	0.0	0.0	0.0	0.0	0.0	0.0
Bacteria	Firmicutes	Clostridia	Clostridiales	Family XI Incertae Sedis	Helcococcus	Helcococcus kunzii ATCC 51366	0.0	0.0	3	10	2	0.0	0.0	0.0	0.0	0.0	1	0.0	0.0	0.0
Bacteria	Firmicutes	Clostridia	Clostridiales	Family XI Incertae Sedis	Helcococcus	Helcococcus sp. canine oral taxon 069	0.0	1	3	4	1	0.0	0.0	0.0	0.0	0.0	0.0	0.0	0.0	0.0
Bacteria	Firmicutes	Clostridia	Clostridiales	Family XI Incertae Sedis	Helcococcus	Helcococcus sp. canine oral taxon 140	0.0	0.0	0.0	5	0.0	0.0	0.0	0.0	0.0	0.0	0.0	1	0.0	0.0
Bacteria	Firmicutes	Clostridia	Clostridiales	Family XI Incertae Sedis	Helcococcus	Helcococcus sueciensis	0.0	0.0	0.0	6	0.0	0.0	0.0	0.0	0.0	0.0	0.0	0.0	0.0	0.0
Bacteria	Firmicutes	Clostridia	Clostridiales	Family XI Incertae Sedis	Helcococcus	Peptostreptococcaceae bacterium canine oral taxon 332	0.0	3	0.0	0.0	0.0	0.0	0.0	0.0	1	1	0.0	0.0	0.0	0.0
Bacteria	Firmicutes	Clostridia	Clostridiales	Family XI Incertae Sedis	Helcococcus	Unclassified Helcococcus	0.0	18	58	117	4	0.0	7	0.0	3	0.0	2	2	0.0	0.0
Bacteria	Firmicutes	Clostridia	Clostridiales	Family XI Incertae Sedis	Incertae Sedis	Clostridium acidurici	0.0	0.0	0.0	1	0.0	0.0	1	0.0	0.0	0.0	0.0	0.0	0.0	0.0
Bacteria	Firmicutes	Clostridia	Clostridiales	Family XI Incertae Sedis	Parvimonas	Parvimonas micra	0.0	3	0.0	0.0	0.0	0.0	0.0	0.0	0.0	0.0	0.0	0.0	0.0	0.0
Bacteria	Firmicutes	Clostridia	Clostridiales	Family XI Incertae Sedis	Parvimonas	Parvimonas micra ATCC 33270	0.0	2	0.0	0.0	0.0	0.0	0.0	0.0	0.0	0.0	0.0	0.0	0.0	0.0
Bacteria	Firmicutes	Clostridia	Clostridiales	Family XI Incertae Sedis	Parvimonas	Parvimonas sp. canine oral taxon 035	0.0	12	0.0	0.0	0.0	0.0	0.0	0.0	1	0.0	0.0	0.0	0.0	0.0
Bacteria	Firmicutes	Clostridia	Clostridiales	Family XI Incertae Sedis	Parvimonas	Unclassified Parvimonas	0.0	69	12	19	0.0	0.0	2	0.0	17	2	0.0	0.0	0.0	0.0
Bacteria	Firmicutes	Clostridia	Clostridiales	Family XI Incertae Sedis	Peptoniphilus	Peptoniphilus methioninivorax	0.0	0.0	0.0	1	0.0	0.0	0.0	0.0	0.0	0.0	0.0	0.0	0.0	0.0
Bacteria	Firmicutes	Clostridia	Clostridiales	Family XI Incertae Sedis	Peptoniphilus	Peptoniphilus sp. oral taxon 375	0.0	0.0	0.0	0.0	0.0	0.0	0.0	1	0.0	0.0	0.0	0.0	0.0	0.0
Bacteria	Firmicutes	Clostridia	Clostridiales	Family XI Incertae Sedis	Peptoniphilus	Unclassified Peptoniphilus	0.0	0.0	11	84	6	0.0	3	0.0	0.0	0.0	0.0	1	1	2
Bacteria	Firmicutes	Clostridia	Clostridiales	Family XI Incertae Sedis	Peptoniphilus	swine manure bacterium 37-5	0.0	0.0	1	5	0.0	0.0	0.0	0.0	0.0	0.0	0.0	0.0	0.0	0.0
Bacteria	Firmicutes	Clostridia	Clostridiales	Family XI Incertae Sedis	Sedimentibacter	Sedimentibacter sp. MO-SED	0.0	0.0	2	2	0.0	0.0	0.0	0.0	0.0	0.0	0.0	0.0	0.0	0.0
Bacteria	Firmicutes	Clostridia	Clostridiales	Family XI Incertae Sedis	Sporanaerobacter	Sporanaerobacter sp. C5BEL	0.0	0.0	0.0	2	0.0	0.0	0.0	0.0	0.0	0.0	0.0	0.0	0.0	0.0
Bacteria	Firmicutes	Clostridia	Clostridiales	Family XI Incertae Sedis	Sporanaerobacter	Tissierella sp. LBN 299	0.0	0.0	0.0	3	0.0	0.0	0.0	0.0	0.0	0.0	0.0	0.0	0.0	0.0
Bacteria	Firmicutes	Clostridia	Clostridiales	Family XI Incertae Sedis	Sporanaerobacter	Unclassified Sporanaerobacter	0.0	0.0	0.0	5	0.0	0.0	0.0	0.0	0.0	0.0	0.0	0.0	0.0	0.0
Bacteria	Firmicutes	Clostridia	Clostridiales	Family XI Incertae Sedis	Tepidimicrobium	Clostridium ultunense	0.0	0.0	0.0	3	0.0	0.0	0.0	0.0	0.0	0.0	0.0	0.0	0.0	0.0
Bacteria	Firmicutes	Clostridia	Clostridiales	Family XI Incertae Sedis	Tepidimicrobium	Unclassified Tepidimicrobium	0.0	0.0	8	73	0.0	0.0	5	0.0	0.0	0.0	0.0	0.0	0.0	0.0
Bacteria	Firmicutes	Clostridia	Clostridiales	Family XI Incertae Sedis	Tissierella	Clostridium sp. ArC6	0.0	0.0	0.0	3	0.0	0.0	0.0	0.0	0.0	0.0	0.0	0.0	0.0	0.0
Bacteria	Firmicutes	Clostridia	Clostridiales	Family XI Incertae Sedis	Tissierella	Tissierella creatinini	0.0	0.0	6	25	0.0	0.0	0.0	0.0	0.0	0.0	0.0	0.0	0.0	0.0
Bacteria	Firmicutes	Clostridia	Clostridiales	Family XI Incertae Sedis	Tissierella	Tissierella creatinophila	0.0	0.0	1	13	0.0	0.0	0.0	0.0	0.0	0.0	0.0	0.0	0.0	0.0
Bacteria	Firmicutes	Clostridia	Clostridiales	Family XI Incertae Sedis	Tissierella	Tissierella praeacuta	0.0	0.0	0.0	31	0.0	0.0	3	0.0	0.0	0.0	0.0	0.0	0.0	0.0
Bacteria	Firmicutes	Clostridia	Clostridiales	Family XI Incertae Sedis	Tissierella	Tissierella sp. AIP 285.00	0.0	0.0	1	0.0	0.0	0.0	0.0	0.0	0.0	0.0	0.0	0.0	0.0	0.0
Bacteria	Firmicutes	Clostridia	Clostridiales	Family XI Incertae Sedis	Tissierella	Tissierella sp. LBN 291	0.0	0.0	0.0	7	0.0	0.0	0.0	0.0	0.0	0.0	0.0	0.0	0.0	0.0
Bacteria	Firmicutes	Clostridia	Clostridiales	Family XI Incertae Sedis	Tissierella	Unclassified Tissierella	0.0	0.0	42	476	0.0	0.0	28	0.0	0.0	0.0	2	1	0.0	0.0
Bacteria	Firmicutes	Clostridia	Clostridiales	Family XI Incertae Sedis	Unclassified Family XI Incertae Sedis		0.0	31	99	644	14	0.0	30	0.0	6	2	3	4	0.0	0.0
Bacteria	Firmicutes	Clostridia	Clostridiales	Family XII Incertae Sedis	Fusibacter	Fusibacter sp. BELH1	0.0	0.0	0.0	1	0.0	0.0	0.0	0.0	0.0	0.0	0.0	0.0	0.0	0.0
Bacteria	Firmicutes	Clostridia	Clostridiales	Family XIII Incertae Sedis	Incertae Sedis	Eubacterium sp. WAL 14571	0.0	4	0.0	0.0	0.0	0.0	0.0	0.0	0.0	0.0	0.0	0.0	0.0	0.0
Bacteria	Firmicutes	Clostridia	Clostridiales	Family XIII Incertae Sedis	Incertae Sedis	Unclassified Incertae Sedis	0.0	3	0.0	0.0	0.0	0.0	1	1	1	1	1	0.0	0.0	0.0
Bacteria	Firmicutes	Clostridia	Clostridiales	Family XIII Incertae Sedis	Mogibacterium	Unclassified Mogibacterium	0.0	7	1	0.0	1	0.0	0.0	0.0	1	1	0.0	0.0	0.0	0.0
Bacteria	Firmicutes	Clostridia	Clostridiales	Family XIII Incertae Sedis	Mogibacterium	swine manure bacterium 37-2	0.0	0.0	0.0	0.0	0.0	0.0	0.0	0.0	2	0.0	0.0	0.0	0.0	0.0
Bacteria	Firmicutes	Clostridia	Clostridiales	Family XIII Incertae Sedis	Unclassified Family XIII Incertae Sedis		0.0	12	0.0	1	0.0	0.0	0.0	1	0.0	3	0.0	0.0	0.0	0.0
Bacteria	Firmicutes	Clostridia	Clostridiales	Family XVII Incertae Sedis	Sulfobacillus	Unclassified Sulfobacillus	0.0	1	1	0.0	0.0	0.0	0.0	0.0	0.0	1	0.0	0.0	0.0	0.0
Bacteria	Firmicutes	Clostridia	Clostridiales	Family XVII Incertae Sedis	Thermaerobacter	Thermaerobacter marianensis DSM 12885	0.0	0.0	0.0	0.0	0.0	0.0	0.0	0.0	0.0	0.0	0.0	1	0.0	0.0
Bacteria	Firmicutes	Clostridia	Clostridiales	Family XVII Incertae Sedis	Thermaerobacter	Unclassified Thermaerobacter	13	19	5	6	6	8	6	26	27	16	9	12	22	11
Bacteria	Firmicutes	Clostridia	Clostridiales	Family XVII Incertae Sedis	Unclassified Family XVII Incertae Sedis		3	4	1	3	2	1	0.0	2	2	2	1	2	3	2
Bacteria	Firmicutes	Clostridia	Clostridiales	Family XVIII Incertae Sedis	Symbiobacterium	Symbiobacterium thermophilum IAM 14863	0.0	3	0.0	4	3	3	0.0	0.0	1	0.0	4	0.0	2	1
Bacteria	Firmicutes	Clostridia	Clostridiales	Family XVIII Incertae Sedis	Symbiobacterium	Unclassified Symbiobacterium	5	3	1	1	0.0	2	2	4	1	0.0	0.0	2	7	3
Bacteria	Firmicutes	Clostridia	Clostridiales	Family XVIII Incertae Sedis	Unclassified Family XVIII Incertae Sedis		0.0	1	1	0.0	0.0	0.0	0.0	2	6	1	0.0	0.0	4	1
Bacteria	Firmicutes	Clostridia	Clostridiales	Gracilibacteraceae	Gracilibacter	Gracilibacter thermotolerans	0.0	0.0	0.0	0.0	0.0	0.0	0.0	0.0	0.0	0.0	0.0	0.0	2	0.0
Bacteria	Firmicutes	Clostridia	Clostridiales	Gracilibacteraceae	Gracilibacter	Unclassified Gracilibacter	0.0	0.0	0.0	0.0	0.0	0.0	0.0	0.0	0.0	0.0	0.0	0.0	1	0.0
Bacteria	Firmicutes	Clostridia	Clostridiales	Gracilibacteraceae	Lutispora	Clostridium	0.0	0.0	0.0	0.0	0.0	0.0	0.0	0.0	0.0	0.0	0.0	0.0	1	1
Bacteria	Firmicutes	Clostridia	Clostridiales	Gracilibacteraceae	Unclassified Gracilibacteraceae		0.0	0.0	0.0	0.0	0.0	1	0.0	0.0	0.0	0.0	0.0	0.0	1	0.0
Bacteria	Firmicutes	Clostridia	Clostridiales	Heliobacteriaceae	Heliobacteriaceae	Unclassified Heliobacteriaceae	0.0	0.0	0.0	0.0	0.0	0.0	0.0	0.0	1	0.0	0.0	0.0	0.0	0.0
Bacteria	Firmicutes	Clostridia	Clostridiales	Heliobacteriaceae	Heliobacterium	Unclassified Heliobacterium	0.0	1	1	0.0	0.0	0.0	0.0	1	2	1	1	0.0	0.0	1
Bacteria	Firmicutes	Clostridia	Clostridiales	Heliobacteriaceae	Unclassified Heliobacteriaceae		0.0	0.0	0.0	1	0.0	1	1	2	0.0	1	1	0.0	2	0.0
Bacteria	Firmicutes	Clostridia	Clostridiales	JTB215	bacterium str. 77003	Unclassified bacterium str. 77003	0.0	0.0	1	0.0	0.0	0.0	0.0	0.0	0.0	0.0	0.0	0.0	0.0	0.0
Bacteria	Firmicutes	Clostridia	Clostridiales	Lachnospiraceae	Acetitomaculum	Lachnospiraceae bacterium canine oral taxon 099	0.0	17	0.0	1	0.0	0.0	0.0	0.0	6	1	0.0	0.0	0.0	0.0
Bacteria	Firmicutes	Clostridia	Clostridiales	Lachnospiraceae	Anaerostipes	Eubacterium hadrum	0.0	0.0	0.0	0.0	0.0	0.0	0.0	0.0	1	0.0	0.0	0.0	0.0	0.0
Bacteria	Firmicutes	Clostridia	Clostridiales	Lachnospiraceae	Blautia	Blautia stercoris	0.0	0.0	0.0	0.0	0.0	0.0	0.0	1	0.0	0.0	0.0	0.0	0.0	0.0
Bacteria	Firmicutes	Clostridia	Clostridiales	Lachnospiraceae	Blautia	Ruminococcus sp. YE58	0.0	2	0.0	0.0	0.0	0.0	0.0	0.0	0.0	0.0	0.0	0.0	0.0	0.0
Bacteria	Firmicutes	Clostridia	Clostridiales	Lachnospiraceae	Blautia	Unclassified Blautia	0.0	2	0.0	1	0.0	0.0	0.0	2	3	0.0	0.0	0.0	0.0	0.0
Bacteria	Firmicutes	Clostridia	Clostridiales	Lachnospiraceae	Blautia	butyrate-producing bacterium PH07BW09	0.0	0.0	0.0	0.0	0.0	0.0	0.0	1	0.0	0.0	0.0	0.0	0.0	0.0
Bacteria	Firmicutes	Clostridia	Clostridiales	Lachnospiraceae	Butyrivibrio	Butyrivibrio crossotus	0.0	0.0	0.0	0.0	0.0	0.0	0.0	0.0	0.0	1	0.0	0.0	0.0	0.0
Bacteria	Firmicutes	Clostridia	Clostridiales	Lachnospiraceae	Butyrivibrio	Butyrivibrio fibrisolvens	1	0.0	0.0	0.0	0.0	0.0	0.0	1	0.0	0.0	0.0	0.0	0.0	0.0
Bacteria	Firmicutes	Clostridia	Clostridiales	Lachnospiraceae	Butyrivibrio	Unclassified Butyrivibrio	0.0	2	0.0	0.0	0.0	0.0	0.0	1	1	0.0	0.0	0.0	0.0	0.0
Bacteria	Firmicutes	Clostridia	Clostridiales	Lachnospiraceae	Catonella	Abiotrophia defectiva ATCC 49176	0.0	1	0.0	0.0	0.0	0.0	0.0	0.0	0.0	0.0	0.0	0.0	0.0	0.0
Bacteria	Firmicutes	Clostridia	Clostridiales	Lachnospiraceae	Catonella	Unclassified Catonella	0.0	8	0.0	0.0	0.0	0.0	0.0	0.0	4	0.0	0.0	0.0	0.0	0.0
Bacteria	Firmicutes	Clostridia	Clostridiales	Lachnospiraceae	Cellulosilyticum	Clostridium lentocellum DSM 5427	0.0	0.0	0.0	0.0	0.0	0.0	0.0	1	0.0	0.0	0.0	0.0	0.0	0.0
Bacteria	Firmicutes	Clostridia	Clostridiales	Lachnospiraceae	Coprococcus	Clostridium nexile	0.0	0.0	0.0	0.0	0.0	0.0	0.0	1	0.0	0.0	0.0	0.0	0.0	0.0
Bacteria	Firmicutes	Clostridia	Clostridiales	Lachnospiraceae	Incertae Sedis	Clostridium aminophilum	0.0	1	0.0	0.0	0.0	0.0	0.0	0.0	0.0	0.0	0.0	0.0	0.0	0.0
Bacteria	Firmicutes	Clostridia	Clostridiales	Lachnospiraceae	Incertae Sedis	Clostridium jejuense	0.0	4	0.0	0.0	0.0	0.0	0.0	0.0	0.0	0.0	0.0	0.0	0.0	0.0
Bacteria	Firmicutes	Clostridia	Clostridiales	Lachnospiraceae	Incertae Sedis	Clostridium saccharolyticum WM1	0.0	2	0.0	0.0	0.0	0.0	0.0	0.0	0.0	0.0	0.0	0.0	0.0	0.0
Bacteria	Firmicutes	Clostridia	Clostridiales	Lachnospiraceae	Incertae Sedis	Lachnospiraceae bacterium 2_1_46FAA	0.0	5	0.0	0.0	0.0	0.0	0.0	0.0	0.0	0.0	0.0	0.0	0.0	0.0
Bacteria	Firmicutes	Clostridia	Clostridiales	Lachnospiraceae	Incertae Sedis	Unclassified Incertae Sedis	1	75	1	1	0.0	0.0	0.0	2	5	2	0.0	0.0	0.0	0.0
Bacteria	Firmicutes	Clostridia	Clostridiales	Lachnospiraceae	Incertae Sedis	bacterium YE64	0.0	0.0	0.0	0.0	0.0	0.0	0.0	1	0.0	0.0	0.0	0.0	0.0	0.0
Bacteria	Firmicutes	Clostridia	Clostridiales	Lachnospiraceae	Johnsonella	Lachnospiraceae bacterium canine oral taxon 037	0.0	0.0	0.0	0.0	0.0	0.0	0.0	0.0	1	0.0	0.0	0.0	0.0	0.0
Bacteria	Firmicutes	Clostridia	Clostridiales	Lachnospiraceae	Johnsonella	Lachnospiraceae bacterium canine oral taxon 399	0.0	1	0.0	0.0	0.0	0.0	0.0	0.0	1	0.0	0.0	0.0	0.0	0.0
Bacteria	Firmicutes	Clostridia	Clostridiales	Lachnospiraceae	Johnsonella	Unclassified Johnsonella	0.0	3	0.0	0.0	0.0	0.0	0.0	0.0	1	0.0	0.0	0.0	0.0	0.0
Bacteria	Firmicutes	Clostridia	Clostridiales	Lachnospiraceae	Oribacterium	Oribacterium sp. 4C51CB	0.0	1	0.0	0.0	0.0	0.0	0.0	0.0	0.0	0.0	0.0	0.0	0.0	0.0
Bacteria	Firmicutes	Clostridia	Clostridiales	Lachnospiraceae	Oribacterium	Unclassified Oribacterium	1	1	0.0	0.0	0.0	0.0	0.0	0.0	0.0	0.0	0.0	0.0	0.0	0.0
Bacteria	Firmicutes	Clostridia	Clostridiales	Lachnospiraceae	Oribacterium	bacterium YE65	0.0	1	0.0	0.0	0.0	0.0	0.0	0.0	1	0.0	0.0	0.0	0.0	0.0
Bacteria	Firmicutes	Clostridia	Clostridiales	Lachnospiraceae	Pseudobutyrivibrio	Unclassified Pseudobutyrivibrio	0.0	2	0.0	0.0	0.0	0.0	0.0	1	0.0	0.0	0.0	1	0.0	0.0
Bacteria	Firmicutes	Clostridia	Clostridiales	Lachnospiraceae	Pseudobutyrivibrio	bacterium YE62	0.0	2	0.0	0.0	0.0	0.0	0.0	1	1	0.0	0.0	0.0	0.0	0.0
Bacteria	Firmicutes	Clostridia	Clostridiales	Lachnospiraceae	Roseburia	Lachnospiraceae bacterium DJF_RR13	0.0	0.0	0.0	0.0	0.0	0.0	0.0	1	0.0	0.0	0.0	0.0	0.0	0.0
Bacteria	Firmicutes	Clostridia	Clostridiales	Lachnospiraceae	Roseburia	Roseburia hominis A2-183	0.0	0.0	0.0	0.0	0.0	0.0	0.0	0.0	1	1	0.0	0.0	0.0	0.0
Bacteria	Firmicutes	Clostridia	Clostridiales	Lachnospiraceae	Roseburia	Unclassified Roseburia	2	0.0	0.0	0.0	0.0	0.0	0.0	0.0	2	0.0	0.0	0.0	0.0	0.0
Bacteria	Firmicutes	Clostridia	Clostridiales	Lachnospiraceae	Shuttleworthia	Shuttleworthia satelles	0.0	0.0	0.0	0.0	0.0	0.0	0.0	0.0	2	0.0	0.0	0.0	0.0	0.0
Bacteria	Firmicutes	Clostridia	Clostridiales	Lachnospiraceae	Shuttleworthia	Unclassified Shuttleworthia	0.0	1	1	0.0	0.0	0.0	0.0	0.0	11	0.0	0.0	0.0	0.0	0.0
Bacteria	Firmicutes	Clostridia	Clostridiales	Lachnospiraceae	Syntrophococcus	Syntrophococcus sucromutans	0.0	1	0.0	0.0	0.0	0.0	0.0	0.0	0.0	0.0	0.0	0.0	0.0	0.0
Bacteria	Firmicutes	Clostridia	Clostridiales	Lachnospiraceae	Unclassified Lachnospiraceae		2	337	4	9	2	1	2	19	46	4	1	3	1	0.0
Bacteria	Firmicutes	Clostridia	Clostridiales	OPB54	Firmicutes	Unclassified Firmicutes	0.0	0.0	0.0	0.0	0.0	0.0	1	0.0	0.0	0.0	0.0	0.0	0.0	0.0
Bacteria	Firmicutes	Clostridia	Clostridiales	Peptococcaceae	Cryptanaerobacter	Unclassified Cryptanaerobacter	0.0	0.0	0.0	0.0	0.0	0.0	0.0	1	0.0	0.0	0.0	0.0	0.0	0.0
Bacteria	Firmicutes	Clostridia	Clostridiales	Peptococcaceae	Desulfitobacterium	Unclassified Desulfitobacterium	0.0	0.0	0.0	0.0	0.0	0.0	0.0	0.0	1	0.0	0.0	0.0	0.0	0.0
Bacteria	Firmicutes	Clostridia	Clostridiales	Peptococcaceae	Desulfonispora	Desulfonispora thiosulfatigenes	0.0	1	0.0	0.0	0.0	0.0	0.0	0.0	0.0	0.0	0.0	0.0	0.0	0.0
Bacteria	Firmicutes	Clostridia	Clostridiales	Peptococcaceae	Desulfonispora	Unclassified Desulfonispora	0.0	0.0	0.0	0.0	0.0	0.0	0.0	1	0.0	0.0	0.0	0.0	0.0	0.0
Bacteria	Firmicutes	Clostridia	Clostridiales	Peptococcaceae	Desulfosporosinus	Desulfosporosinus orientis DSM 765	0.0	0.0	0.0	0.0	0.0	0.0	0.0	1	0.0	0.0	0.0	0.0	0.0	0.0
Bacteria	Firmicutes	Clostridia	Clostridiales	Peptococcaceae	Desulfosporosinus	Unclassified Desulfosporosinus	0.0	0.0	0.0	0.0	0.0	0.0	0.0	0.0	1	0.0	0.0	0.0	0.0	0.0
Bacteria	Firmicutes	Clostridia	Clostridiales	Peptococcaceae	Desulfotomaculum	Desulfotomaculum sp.	0.0	0.0	0.0	0.0	0.0	0.0	0.0	0.0	0.0	0.0	0.0	0.0	1	0.0
Bacteria	Firmicutes	Clostridia	Clostridiales	Peptococcaceae	Desulfotomaculum	Unclassified Desulfotomaculum	4	4	0.0	1	1	3	1	10	5	3	0.0	1	3	5
Bacteria	Firmicutes	Clostridia	Clostridiales	Peptococcaceae	Desulfurispora	Unclassified Desulfurispora	0.0	1	0.0	0.0	0.0	0.0	0.0	0.0	0.0	0.0	0.0	0.0	1	1
Bacteria	Firmicutes	Clostridia	Clostridiales	Peptococcaceae	Pelotomaculum	Unclassified Pelotomaculum	0.0	0.0	2	0.0	0.0	1	0.0	1	0.0	0.0	1	0.0	0.0	1
Bacteria	Firmicutes	Clostridia	Clostridiales	Peptococcaceae	Peptococcus	Peptococcus sp. canine oral taxon 334	0.0	3	0.0	0.0	0.0	0.0	0.0	0.0	3	0.0	0.0	0.0	0.0	0.0
Bacteria	Firmicutes	Clostridia	Clostridiales	Peptococcaceae	Peptococcus	Unclassified Peptococcus	0.0	0.0	0.0	2	0.0	0.0	0.0	0.0	0.0	0.0	0.0	0.0	0.0	0.0
Bacteria	Firmicutes	Clostridia	Clostridiales	Peptococcaceae	Syntrophobotulus	Unclassified Syntrophobotulus	0.0	0.0	0.0	0.0	0.0	0.0	0.0	0.0	0.0	0.0	0.0	0.0	1	0.0
Bacteria	Firmicutes	Clostridia	Clostridiales	Peptococcaceae	Thermincola	Unclassified Thermincola	1	0.0	0.0	0.0	0.0	0.0	0.0	0.0	1	0.0	0.0	0.0	2	1
Bacteria	Firmicutes	Clostridia	Clostridiales	Peptococcaceae	Unclassified Peptococcaceae		2	2	1	0.0	1	0.0	0.0	1	2	0.0	2	1	3	1
Bacteria	Firmicutes	Clostridia	Clostridiales	Peptostreptococcaceae	Filifactor	Filifactor alocis	0.0	1	0.0	0.0	0.0	0.0	0.0	0.0	1	0.0	0.0	0.0	0.0	0.0
Bacteria	Firmicutes	Clostridia	Clostridiales	Peptostreptococcaceae	Filifactor	Unclassified Filifactor	0.0	6	0.0	0.0	0.0	0.0	0.0	0.0	3	0.0	0.0	0.0	0.0	0.0
Bacteria	Firmicutes	Clostridia	Clostridiales	Peptostreptococcaceae	Incertae Sedis	Clostridium ruminantium	0.0	0.0	0.0	0.0	0.0	0.0	0.0	0.0	0.0	0.0	1	0.0	0.0	0.0
Bacteria	Firmicutes	Clostridia	Clostridiales	Peptostreptococcaceae	Incertae Sedis	Clostridium sp. 6-69	0.0	0.0	0.0	0.0	0.0	0.0	0.0	0.0	0.0	0.0	1	0.0	0.0	0.0
Bacteria	Firmicutes	Clostridia	Clostridiales	Peptostreptococcaceae	Incertae Sedis	Unclassified Incertae Sedis	4	122	2	7	1	4	2	1	314	1	47	22	9	3
Bacteria	Firmicutes	Clostridia	Clostridiales	Peptostreptococcaceae	Incertae Sedis	[Clostridium] difficile	0.0	1	0.0	0.0	0.0	0.0	0.0	0.0	0.0	0.0	0.0	0.0	0.0	0.0
Bacteria	Firmicutes	Clostridia	Clostridiales	Peptostreptococcaceae	Incertae Sedis	[Clostridium] lituseburense	0.0	1	0.0	0.0	0.0	0.0	0.0	0.0	0.0	0.0	0.0	0.0	0.0	0.0
Bacteria	Firmicutes	Clostridia	Clostridiales	Peptostreptococcaceae	Incertae Sedis	[Clostridium] paradoxum	0.0	0.0	0.0	3	0.0	0.0	0.0	0.0	0.0	0.0	0.0	0.0	0.0	0.0
Bacteria	Firmicutes	Clostridia	Clostridiales	Peptostreptococcaceae	Incertae Sedis	[Clostridium] sordellii	0.0	0.0	0.0	0.0	0.0	0.0	0.0	0.0	0.0	1	0.0	0.0	0.0	0.0
Bacteria	Firmicutes	Clostridia	Clostridiales	Peptostreptococcaceae	Incertae Sedis	[Eubacterium] tenue	0.0	0.0	0.0	0.0	0.0	0.0	0.0	0.0	1	0.0	0.0	0.0	0.0	0.0
Bacteria	Firmicutes	Clostridia	Clostridiales	Peptostreptococcaceae	Peptostreptococcus	Peptostreptococcus anaerobius	0.0	18	0.0	1	0.0	0.0	0.0	0.0	1	2	0.0	0.0	0.0	0.0
Bacteria	Firmicutes	Clostridia	Clostridiales	Peptostreptococcaceae	Peptostreptococcus	Peptostreptococcus sp. canine oral taxon 033	0.0	0.0	0.0	1	0.0	0.0	0.0	0.0	0.0	0.0	0.0	0.0	0.0	0.0
Bacteria	Firmicutes	Clostridia	Clostridiales	Peptostreptococcaceae	Peptostreptococcus	Peptostreptococcus stomatis	0.0	1	0.0	0.0	0.0	0.0	0.0	0.0	0.0	0.0	0.0	0.0	0.0	0.0
Bacteria	Firmicutes	Clostridia	Clostridiales	Peptostreptococcaceae	Peptostreptococcus	Unclassified Peptostreptococcus	0.0	723	56	276	24	1	4	0.0	351	23	3	0.0	0.0	0.0
Bacteria	Firmicutes	Clostridia	Clostridiales	Peptostreptococcaceae	Peptostreptococcus	swine manure bacterium 37-1	0.0	0.0	1	4	0.0	0.0	0.0	0.0	0.0	0.0	0.0	0.0	0.0	0.0
Bacteria	Firmicutes	Clostridia	Clostridiales	Peptostreptococcaceae	Peptostreptococcus	swine manure bacterium RT-10B	0.0	0.0	2	10	1	0.0	0.0	0.0	0.0	0.0	0.0	0.0	0.0	0.0
Bacteria	Firmicutes	Clostridia	Clostridiales	Peptostreptococcaceae	Sporacetigenium	Sporacetigenium mesophilum	0.0	0.0	0.0	0.0	15	0.0	1	0.0	1	0.0	2	5	2	0.0
Bacteria	Firmicutes	Clostridia	Clostridiales	Peptostreptococcaceae	Tepidibacter	Tepidibacter formicigenes	0.0	0.0	0.0	0.0	0.0	0.0	0.0	0.0	0.0	0.0	0.0	0.0	1	0.0
Bacteria	Firmicutes	Clostridia	Clostridiales	Peptostreptococcaceae	Unclassified Peptostreptococcaceae		0.0	52	10	28	11	0.0	1	0.0	32	1	6	1	6	4
Bacteria	Firmicutes	Clostridia	Clostridiales	Ruminococcaceae	Ethanoligenens	Unclassified Ethanoligenens	0.0	0.0	0.0	0.0	0.0	0.0	0.0	1	0.0	0.0	0.0	0.0	0.0	0.0
Bacteria	Firmicutes	Clostridia	Clostridiales	Ruminococcaceae	Faecalibacterium	Faecalibacterium prausnitzii	0.0	0.0	0.0	0.0	0.0	0.0	0.0	0.0	1	0.0	0.0	0.0	0.0	0.0
Bacteria	Firmicutes	Clostridia	Clostridiales	Ruminococcaceae	Faecalibacterium	Unclassified Faecalibacterium	1	0.0	0.0	0.0	0.0	0.0	0.0	2	1	4	0.0	0.0	0.0	0.0
Bacteria	Firmicutes	Clostridia	Clostridiales	Ruminococcaceae	Fastidiosipila	Clostridiales bacterium canine oral taxon 388	0.0	0.0	0.0	1	0.0	0.0	0.0	0.0	0.0	0.0	0.0	0.0	0.0	0.0
Bacteria	Firmicutes	Clostridia	Clostridiales	Ruminococcaceae	Fastidiosipila	Unclassified Fastidiosipila	0.0	1	0.0	0.0	0.0	0.0	1	0.0	0.0	0.0	0.0	0.0	0.0	0.0
Bacteria	Firmicutes	Clostridia	Clostridiales	Ruminococcaceae	Incertae Sedis	Eubacterium siraeum DSM 15702	1	0.0	0.0	0.0	0.0	0.0	0.0	0.0	0.0	0.0	0.0	0.0	0.0	0.0
Bacteria	Firmicutes	Clostridia	Clostridiales	Ruminococcaceae	Incertae Sedis	Unclassified Incertae Sedis	1	0.0	1	2	0.0	0.0	1	0.0	3	0.0	0.0	0.0	3	1
Bacteria	Firmicutes	Clostridia	Clostridiales	Ruminococcaceae	Oscillibacter	Unclassified Oscillibacter	1	0.0	0.0	1	0.0	1	0.0	3	1	1	0.0	0.0	0.0	0.0
Bacteria	Firmicutes	Clostridia	Clostridiales	Ruminococcaceae	Ruminococcus	Ruminococcus albus	0.0	0.0	0.0	0.0	0.0	0.0	0.0	0.0	1	0.0	0.0	0.0	0.0	0.0
Bacteria	Firmicutes	Clostridia	Clostridiales	Ruminococcaceae	Ruminococcus	Ruminococcus bromii L2-63	1	0.0	0.0	0.0	0.0	0.0	0.0	0.0	0.0	1	0.0	0.0	0.0	0.0
Bacteria	Firmicutes	Clostridia	Clostridiales	Ruminococcaceae	Ruminococcus	Unclassified Ruminococcus	0.0	0.0	0.0	0.0	0.0	0.0	0.0	2	0.0	0.0	0.0	0.0	0.0	0.0
Bacteria	Firmicutes	Clostridia	Clostridiales	Ruminococcaceae	Saccharofermentans	Clostridium sp. strain P6	0.0	0.0	0.0	0.0	0.0	0.0	0.0	0.0	0.0	0.0	0.0	0.0	1	0.0
Bacteria	Firmicutes	Clostridia	Clostridiales	Ruminococcaceae	Subdoligranulum	Gemmiger formicilis	0.0	0.0	0.0	0.0	0.0	0.0	0.0	0.0	0.0	1	0.0	0.0	0.0	0.0
Bacteria	Firmicutes	Clostridia	Clostridiales	Ruminococcaceae	Unclassified Ruminococcaceae		3	1	1	1	0.0	0.0	0.0	10	2	6	0.0	1	1	0.0
Bacteria	Firmicutes	Clostridia	Clostridiales	Syntrophomonadaceae	Dethiobacter	Unclassified Dethiobacter	0.0	0.0	0.0	0.0	0.0	0.0	0.0	0.0	1	0.0	0.0	0.0	0.0	0.0
Bacteria	Firmicutes	Clostridia	Clostridiales	Syntrophomonadaceae	Syntrophomonas	Syntrophomonas palmitatica	0.0	0.0	0.0	0.0	0.0	0.0	0.0	0.0	0.0	0.0	0.0	1	0.0	0.0
Bacteria	Firmicutes	Clostridia	Clostridiales	Syntrophomonadaceae	Syntrophomonas	Unclassified Syntrophomonas	1	0.0	0.0	0.0	0.0	1	0.0	0.0	0.0	1	0.0	2	0.0	0.0
Bacteria	Firmicutes	Clostridia	Clostridiales	Syntrophomonadaceae	Syntrophothermus	Unclassified Syntrophothermus	0.0	0.0	0.0	0.0	0.0	0.0	0.0	0.0	1	0.0	0.0	0.0	0.0	0.0
Bacteria	Firmicutes	Clostridia	Clostridiales	Syntrophomonadaceae	Unclassified Syntrophomonadaceae		4	1	1	1	3	2	2	0.0	5	0.0	1	2	2	0.0
Bacteria	Firmicutes	Clostridia	Clostridiales	Unclassified Clostridiales			11	84	30	121	19	9	14	19	21	14	13	19	13	15
Bacteria	Firmicutes	Clostridia	Clostridiales	Veillonellaceae	Allisonella	Allisonella histaminiformans	0.0	2	0.0	0.0	0.0	0.0	0.0	0.0	0.0	0.0	0.0	0.0	0.0	0.0
Bacteria	Firmicutes	Clostridia	Clostridiales	Veillonellaceae	Dialister	Dialister micraerophilus	0.0	2	0.0	0.0	0.0	0.0	0.0	0.0	0.0	0.0	0.0	0.0	0.0	0.0
Bacteria	Firmicutes	Clostridia	Clostridiales	Veillonellaceae	Dialister	Dialister pneumosintes	0.0	0.0	0.0	0.0	0.0	0.0	0.0	0.0	2	0.0	0.0	0.0	0.0	0.0
Bacteria	Firmicutes	Clostridia	Clostridiales	Veillonellaceae	Dialister	Unclassified Dialister	0.0	38	0.0	0.0	0.0	0.0	0.0	0.0	3	1	0.0	0.0	0.0	0.0
Bacteria	Firmicutes	Clostridia	Clostridiales	Veillonellaceae	Megamonas	Unclassified Megamonas	0.0	0.0	0.0	1	0.0	0.0	0.0	2	0.0	0.0	0.0	0.0	0.0	0.0
Bacteria	Firmicutes	Clostridia	Clostridiales	Veillonellaceae	Megasphaera	Megasphaera elsdenii	0.0	0.0	0.0	0.0	0.0	0.0	0.0	0.0	0.0	0.0	0.0	0.0	1	0.0
Bacteria	Firmicutes	Clostridia	Clostridiales	Veillonellaceae	Megasphaera	Unclassified Megasphaera	1	4	0.0	0.0	0.0	2	0.0	0.0	1	0.0	0.0	2	0.0	0.0
Bacteria	Firmicutes	Clostridia	Clostridiales	Veillonellaceae	Phascolarctobacterium	Unclassified Phascolarctobacterium	0.0	0.0	0.0	0.0	0.0	0.0	0.0	0.0	0.0	1	0.0	0.0	0.0	0.0
Bacteria	Firmicutes	Clostridia	Clostridiales	Veillonellaceae	Selenomonas	Unclassified Selenomonas	0.0	1	0.0	0.0	0.0	1	3	0.0	0.0	0.0	0.0	0.0	1	0.0
Bacteria	Firmicutes	Clostridia	Clostridiales	Veillonellaceae	Succiniclasticum	Veillonellaceae bacterium canine oral taxon 211	0.0	1	0.0	0.0	0.0	0.0	0.0	0.0	0.0	0.0	0.0	0.0	0.0	0.0
Bacteria	Firmicutes	Clostridia	Clostridiales	Veillonellaceae	Unclassified Veillonellaceae		1	32	1	1	0.0	1	2	3	4	0.0	1	2	1	1
Bacteria	Firmicutes	Clostridia	Clostridiales	Veillonellaceae	Veillonella	Unclassified Veillonella	0.0	538	0.0	2	0.0	2	0.0	3	14	0.0	0.0	0.0	0.0	0.0
Bacteria	Firmicutes	Clostridia	Clostridiales	Veillonellaceae	Veillonella	Veillonella montpellierensis	0.0	7	0.0	0.0	0.0	0.0	0.0	0.0	0.0	0.0	0.0	0.0	0.0	0.0
Bacteria	Firmicutes	Clostridia	Clostridiales	Veillonellaceae	Veillonella	Veillonella parvula DSM 2008	0.0	20	0.0	0.0	0.0	0.0	0.0	0.0	0.0	0.0	0.0	0.0	0.0	0.0
Bacteria	Firmicutes	Clostridia	Clostridiales	Veillonellaceae	Veillonella	Veillonella ratti	0.0	5	0.0	0.0	0.0	0.0	0.0	0.0	0.0	0.0	0.0	0.0	0.0	0.0
Bacteria	Firmicutes	Clostridia	Clostridiales	Veillonellaceae	Veillonella	Veillonella sp. OK11	0.0	1	0.0	0.0	0.0	0.0	0.0	0.0	0.0	0.0	0.0	0.0	0.0	0.0
Bacteria	Firmicutes	Clostridia	Clostridiales	Veillonellaceae	Veillonella	Veillonella sp. S101	0.0	3	0.0	0.0	0.0	0.0	0.0	0.0	0.0	0.0	0.0	0.0	0.0	0.0
Bacteria	Firmicutes	Clostridia	Clostridiales	Veillonellaceae	Veillonella	Veillonella sp. oral taxon 158	0.0	2	0.0	0.0	0.0	0.0	0.0	0.0	0.0	0.0	0.0	0.0	0.0	0.0
Bacteria	Firmicutes	Clostridia	Halanaerobiales	Halanaerobiaceae	Halanaerobium	Unclassified Halanaerobium	0.0	0.0	0.0	0.0	0.0	1	0.0	1	0.0	1	0.0	0.0	0.0	0.0
Bacteria	Firmicutes	Clostridia	Halanaerobiales	Halanaerobiaceae	Halothermothrix	Unclassified Halothermothrix	0.0	0.0	0.0	0.0	1	1	0.0	1	1	0.0	0.0	0.0	0.0	0.0
Bacteria	Firmicutes	Clostridia	Halanaerobiales	Halanaerobiaceae	Unclassified Halanaerobiaceae		0.0	0.0	0.0	0.0	0.0	0.0	0.0	1	0.0	0.0	0.0	0.0	0.0	0.0
Bacteria	Firmicutes	Clostridia	Halanaerobiales	Halobacteroidaceae	Unclassified Halobacteroidaceae		0.0	0.0	0.0	0.0	0.0	0.0	1	0.0	0.0	0.0	0.0	0.0	0.0	0.0
Bacteria	Firmicutes	Clostridia	Natranaerobiales	Natranaerobiaceae	Natranaerobius	Unclassified Natranaerobius	0.0	0.0	0.0	1	0.0	0.0	0.0	0.0	0.0	1	0.0	0.0	0.0	1
Bacteria	Firmicutes	Clostridia	Natranaerobiales	Natranaerobiaceae	Unclassified Natranaerobiaceae		0.0	0.0	0.0	0.0	0.0	0.0	0.0	0.0	0.0	0.0	0.0	1	0.0	0.0
Bacteria	Firmicutes	Clostridia	Thermoanaerobacterales	Family III Incertae Sedis	Caldicellulosiruptor	Unclassified Caldicellulosiruptor	0.0	0.0	0.0	0.0	0.0	0.0	0.0	0.0	1	0.0	0.0	0.0	0.0	0.0
Bacteria	Firmicutes	Clostridia	Thermoanaerobacterales	Family III Incertae Sedis	Fervidicola	Fervidicola ferrireducens	0.0	0.0	0.0	0.0	0.0	0.0	0.0	0.0	0.0	0.0	1	0.0	0.0	0.0
Bacteria	Firmicutes	Clostridia	Thermoanaerobacterales	Family III Incertae Sedis	Fervidicola	Unclassified Fervidicola	0.0	0.0	0.0	0.0	0.0	1	0.0	0.0	0.0	0.0	0.0	0.0	0.0	0.0
Bacteria	Firmicutes	Clostridia	Thermoanaerobacterales	Family III Incertae Sedis	Thermoanaerobacterium	Unclassified Thermoanaerobacterium	0.0	0.0	0.0	0.0	0.0	0.0	0.0	0.0	0.0	0.0	0.0	0.0	0.0	1
Bacteria	Firmicutes	Clostridia	Thermoanaerobacterales	Family III Incertae Sedis	Thermosediminibacter	Unclassified Thermosediminibacter	0.0	1	0.0	0.0	0.0	0.0	0.0	0.0	0.0	0.0	0.0	0.0	0.0	0.0
Bacteria	Firmicutes	Clostridia	Thermoanaerobacterales	Family III Incertae Sedis	Thermovenabulum	Unclassified Thermovenabulum	2	0.0	1	0.0	0.0	0.0	0.0	1	1	0.0	1	0.0	0.0	0.0
Bacteria	Firmicutes	Clostridia	Thermoanaerobacterales	Family III Incertae Sedis	Unclassified Family III Incertae Sedis		1	2	1	0.0	0.0	1	0.0	0.0	2	1	0.0	0.0	1	1
Bacteria	Firmicutes	Clostridia	Thermoanaerobacterales	Family IV Incertae Sedis	Mahella	Unclassified Mahella	0.0	0.0	0.0	0.0	0.0	0.0	0.0	0.0	1	1	0.0	0.0	0.0	0.0
Bacteria	Firmicutes	Clostridia	Thermoanaerobacterales	Thermoanaerobacteraceae	Caldanaerobacter	Unclassified Caldanaerobacter	0.0	0.0	0.0	1	0.0	0.0	0.0	0.0	0.0	0.0	0.0	0.0	0.0	1
Bacteria	Firmicutes	Clostridia	Thermoanaerobacterales	Thermoanaerobacteraceae	Caldanaerobius	Unclassified Caldanaerobius	0.0	0.0	0.0	0.0	1	0.0	0.0	0.0	0.0	0.0	0.0	0.0	0.0	0.0
Bacteria	Firmicutes	Clostridia	Thermoanaerobacterales	Thermoanaerobacteraceae	Carboxydothermus	Unclassified Carboxydothermus	0.0	0.0	0.0	0.0	0.0	0.0	0.0	0.0	0.0	0.0	0.0	0.0	0.0	1
Bacteria	Firmicutes	Clostridia	Thermoanaerobacterales	Thermoanaerobacteraceae	Moorella	Unclassified Moorella	0.0	0.0	0.0	0.0	0.0	0.0	0.0	0.0	0.0	1	0.0	0.0	0.0	2
Bacteria	Firmicutes	Clostridia	Thermoanaerobacterales	Thermoanaerobacteraceae	Thermoanaerobacter	Unclassified Thermoanaerobacter	0.0	1	1	0.0	0.0	1	0.0	2	2	1	2	2	1	2
Bacteria	Firmicutes	Clostridia	Thermoanaerobacterales	Thermoanaerobacteraceae	Unclassified Thermoanaerobacteraceae		1	0.0	1	1	0.0	0.0	0.0	0.0	3	2	0.0	2	0.0	2
Bacteria	Firmicutes	Clostridia	Thermoanaerobacterales	Unclassified Thermoanaerobacterales			0.0	0.0	0.0	0.0	0.0	0.0	0.0	0.0	0.0	0.0	0.0	0.0	1	0.0
Bacteria	Firmicutes	Clostridia	Thermoanerobacterales	Thermoanaerobacteraceae	Ammonifex	Unclassified Ammonifex	0.0	0.0	0.0	1	0.0	0.0	0.0	0.0	1	0.0	0.0	0.0	0.0	0.0
Bacteria	Firmicutes	Clostridia	Thermoanerobacterales	Thermoanaerobacteraceae	Unclassified Thermoanaerobacteraceae		0.0	0.0	0.0	0.0	0.0	0.0	0.0	0.0	0.0	0.0	0.0	1	0.0	0.0
Bacteria	Firmicutes	Clostridia	Thermolithobacterales	Thermolithobacteraceae	Thermolithobacter	Unclassified Thermolithobacter	0.0	0.0	0.0	0.0	0.0	0.0	0.0	2	1	0.0	0.0	0.0	0.0	1
Bacteria	Firmicutes	Clostridia	Unclassified Clostridia				7	18	9	16	3	2	3	13	10	6	5	3	8	7
Bacteria	Firmicutes	Erysipelotrichi	Erysipelotrichales	Erysipelotrichaceae	Bulleidia	Bulleidia extructa	0.0	3	0.0	0.0	0.0	0.0	0.0	0.0	0.0	0.0	0.0	0.0	0.0	0.0
Bacteria	Firmicutes	Erysipelotrichi	Erysipelotrichales	Erysipelotrichaceae	Bulleidia	Bulleidia extructa W1219	0.0	2	0.0	0.0	0.0	0.0	0.0	0.0	0.0	0.0	0.0	0.0	0.0	0.0
Bacteria	Firmicutes	Erysipelotrichi	Erysipelotrichales	Erysipelotrichaceae	Catenibacterium	Catenibacterium mitsuokai	0.0	0.0	0.0	0.0	0.0	0.0	0.0	1	0.0	1	0.0	0.0	0.0	0.0
Bacteria	Firmicutes	Erysipelotrichi	Erysipelotrichales	Erysipelotrichaceae	Erysipelothrix	Erysipelothrix inopinata	0.0	0.0	0.0	25	0.0	0.0	6	0.0	0.0	0.0	4	0.0	0.0	0.0
Bacteria	Firmicutes	Erysipelotrichi	Erysipelotrichales	Erysipelotrichaceae	Erysipelothrix	Erysipelothrix rhusiopathiae	0.0	0.0	2	27	0.0	0.0	4	0.0	0.0	0.0	1	0.0	0.0	0.0
Bacteria	Firmicutes	Erysipelotrichi	Erysipelotrichales	Erysipelotrichaceae	Erysipelothrix	Erysipelothrix rhusiopathiae str. Fujisawa	0.0	1	5	135	2	0.0	28	0.0	0.0	0.0	5	0.0	0.0	0.0
Bacteria	Firmicutes	Erysipelotrichi	Erysipelotrichales	Erysipelotrichaceae	Erysipelothrix	Erysipelothrix tonsillarum	0.0	0.0	0.0	0.0	0.0	0.0	1	0.0	0.0	0.0	0.0	0.0	0.0	0.0
Bacteria	Firmicutes	Erysipelotrichi	Erysipelotrichales	Erysipelotrichaceae	Erysipelothrix	Unclassified Erysipelothrix	0.0	0.0	25	555	10	0.0	139	0.0	0.0	2	11	4	2	1
Bacteria	Firmicutes	Erysipelotrichi	Erysipelotrichales	Erysipelotrichaceae	Erysipelotrichaceae	Erysipelotrichaceae bacterium canine oral taxon 317	0.0	1	0.0	0.0	0.0	0.0	0.0	0.0	0.0	0.0	0.0	0.0	0.0	0.0
Bacteria	Firmicutes	Erysipelotrichi	Erysipelotrichales	Erysipelotrichaceae	Erysipelotrichaceae	Unclassified Erysipelotrichaceae	0.0	1	0.0	0.0	0.0	0.0	0.0	0.0	1	0.0	0.0	0.0	0.0	0.0
Bacteria	Firmicutes	Erysipelotrichi	Erysipelotrichales	Erysipelotrichaceae	Incertae Sedis	Eubacterium biforme DSM 3989	1	1	0.0	0.0	0.0	0.0	0.0	0.0	0.0	1	0.0	0.0	0.0	0.0
Bacteria	Firmicutes	Erysipelotrichi	Erysipelotrichales	Erysipelotrichaceae	Incertae Sedis	Unclassified Incertae Sedis	0.0	3	0.0	0.0	0.0	0.0	0.0	2	2	0.0	0.0	0.0	0.0	0.0
Bacteria	Firmicutes	Erysipelotrichi	Erysipelotrichales	Erysipelotrichaceae	Solobacterium	Solobacterium moorei	0.0	10	1	1	0.0	0.0	0.0	0.0	1	1	0.0	0.0	0.0	0.0
Bacteria	Firmicutes	Erysipelotrichi	Erysipelotrichales	Erysipelotrichaceae	Solobacterium	Unclassified Solobacterium	0.0	2	0.0	1	0.0	0.0	0.0	1	0.0	0.0	0.0	0.0	0.0	0.0
Bacteria	Firmicutes	Erysipelotrichi	Erysipelotrichales	Erysipelotrichaceae	Unclassified Erysipelotrichaceae		0.0	24	0.0	18	0.0	0.0	5	1	2	0.0	0.0	0.0	0.0	0.0
Bacteria	Firmicutes	Unclassified Firmicutes					13	29	31	107	11	14	24	19	25	21	11	13	12	14
Bacteria	Fusobacteria	Fusobacteria	Fusobacteriales	Fusobacteriaceae	Cetobacterium	Cetobacterium somerae	0.0	0.0	0.0	0.0	0.0	0.0	0.0	1	0.0	0.0	0.0	0.0	0.0	0.0
Bacteria	Fusobacteria	Fusobacteria	Fusobacteriales	Fusobacteriaceae	Fusobacterium	Fusobacterium equinum	0.0	23	0.0	3	0.0	0.0	0.0	1	65	0.0	0.0	0.0	0.0	0.0
Bacteria	Fusobacteria	Fusobacteria	Fusobacteriales	Fusobacteriaceae	Fusobacterium	Fusobacterium gonidiaformans	0.0	0.0	0.0	0.0	0.0	0.0	0.0	0.0	1	0.0	0.0	0.0	0.0	0.0
Bacteria	Fusobacteria	Fusobacteria	Fusobacteriales	Fusobacteriaceae	Fusobacterium	Fusobacterium gonidiaformans ATCC 25563	0.0	4	0.0	0.0	0.0	0.0	0.0	0.0	1	0.0	0.0	0.0	0.0	0.0
Bacteria	Fusobacteria	Fusobacteria	Fusobacteriales	Fusobacteriaceae	Fusobacterium	Fusobacterium necrophorum	0.0	123	0.0	0.0	0.0	0.0	0.0	0.0	54	0.0	0.0	0.0	0.0	0.0
Bacteria	Fusobacteria	Fusobacteria	Fusobacteriales	Fusobacteriaceae	Fusobacterium	Fusobacterium nucleatum	0.0	1	0.0	0.0	0.0	0.0	0.0	0.0	0.0	0.0	0.0	0.0	0.0	0.0
Bacteria	Fusobacteria	Fusobacteria	Fusobacteriales	Fusobacteriaceae	Fusobacterium	Fusobacterium sp. RMA 1065	0.0	0.0	1	0.0	0.0	0.0	0.0	1	0.0	0.0	0.0	0.0	0.0	0.0
Bacteria	Fusobacteria	Fusobacteria	Fusobacteriales	Fusobacteriaceae	Fusobacterium	Unclassified Fusobacterium	2	946	4	10	0.0	1	0.0	7	805	3	0.0	0.0	0.0	0.0
Bacteria	Fusobacteria	Fusobacteria	Fusobacteriales	Fusobacteriaceae	Unclassified Fusobacteriaceae		0.0	2	0.0	0.0	0.0	1	0.0	2	5	0.0	0.0	0.0	0.0	0.0
Bacteria	Fusobacteria	Fusobacteria	Fusobacteriales	Leptotrichiaceae	Leptotrichia	Unclassified Leptotrichia	0.0	0.0	0.0	0.0	0.0	0.0	0.0	1	0.0	0.0	0.0	0.0	0.0	0.0
Bacteria	Fusobacteria	Fusobacteria	Fusobacteriales	Leptotrichiaceae	Sebaldella	Unclassified Sebaldella	0.0	0.0	0.0	0.0	0.0	0.0	0.0	0.0	1	0.0	0.0	0.0	0.0	0.0
Bacteria	Gemmatimonadetes	Gemmatimonadetes	Gemmatimonadales	Gemmatimonadaceae	Gemmatimonas	Gemmatimonas aurantiaca	0.0	1	0.0	1	0.0	0.0	0.0	0.0	0.0	0.0	0.0	1	0.0	0.0
Bacteria	Gemmatimonadetes	Gemmatimonadetes	Gemmatimonadales	Gemmatimonadaceae	Gemmatimonas	Gemmatimonas aurantiaca T-27	0.0	0.0	0.0	0.0	0.0	1	1	0.0	0.0	0.0	0.0	0.0	0.0	0.0
Bacteria	Gemmatimonadetes	Gemmatimonadetes	Gemmatimonadales	Gemmatimonadaceae	Gemmatimonas	Unclassified Gemmatimonas	229	172	63	28	68	164	79	218	141	75	85	110	138	200
Bacteria	Gemmatimonadetes	Gemmatimonadetes	Gemmatimonadales	Gemmatimonadaceae	Gemmatimonas	bacterium Ellin5220	16	11	5	2	2	11	6	19	8	7	4	13	7	13
Bacteria	Gemmatimonadetes	Gemmatimonadetes	Gemmatimonadales	Gemmatimonadaceae	Gemmatimonas	bacterium Ellin5290	7	2	4	2	3	1	1	3	4	2	1	5	7	4
Bacteria	Gemmatimonadetes	Gemmatimonadetes	Gemmatimonadales	Gemmatimonadaceae	Gemmatimonas	bacterium Ellin5301	7	3	0.0	1	4	1	4	3	4	2	2	0.0	2	0.0
Bacteria	Gemmatimonadetes	Gemmatimonadetes	Gemmatimonadales	Gemmatimonadaceae	Unclassified Gemmatimonadaceae		18	13	3	3	2	11	9	13	23	13	11	12	9	15
Bacteria	Gemmatimonadetes	Gemmatimonadetes	Gemmatimonadales	Unclassified Gemmatimonadales			4	2	0.0	1	0.0	1	1	3	2	1	1	1	0.0	1
Bacteria	Gemmatimonadetes	Gemmatimonadetes	Unclassified Gemmatimonadetes				1	4	1	0.0	3	3	4	2	9	1	6	1	5	8
Bacteria	Gemmatimonadetes	Unclassified Gemmatimonadetes					9	8	5	1	3	4	6	2	5	3	3	1	8	12
Bacteria	Lentisphaerae	Lentisphaeria	Victivallales	Victivallaceae	Victivallis	Unclassified Victivallis	0.0	0.0	0.0	0.0	0.0	0.0	0.0	1	0.0	0.0	0.0	0.0	0.0	0.0
Bacteria	Nitrospirae	Nitrospira	Nitrospirales	0319-6A21	NC10	Unclassified NC10	1	1	0.0	1	0.0	0.0	0.0	4	6	2	2	0.0	1	2
Bacteria	Nitrospirae	Nitrospira	Nitrospirales	Nitrospiraceae	Leptospirillum	Unclassified Leptospirillum	0.0	0.0	0.0	0.0	0.0	0.0	0.0	0.0	0.0	2	2	3	0.0	1
Bacteria	Nitrospirae	Nitrospira	Nitrospirales	Nitrospiraceae	Nitrospira	Candidatus Nitrospira defluvii	0.0	0.0	2	0.0	0.0	1	0.0	0.0	0.0	0.0	0.0	0.0	0.0	1
Bacteria	Nitrospirae	Nitrospira	Nitrospirales	Nitrospiraceae	Nitrospira	Nitrospira calida	0.0	1	0.0	0.0	0.0	2	0.0	1	1	0.0	1	0.0	1	6
Bacteria	Nitrospirae	Nitrospira	Nitrospirales	Nitrospiraceae	Nitrospira	Nitrospira moscoviensis	2	0.0	0.0	0.0	0.0	1	0.0	3	0.0	0.0	0.0	0.0	1	2
Bacteria	Nitrospirae	Nitrospira	Nitrospirales	Nitrospiraceae	Nitrospira	Nitrospira sp.	0.0	2	0.0	0.0	0.0	0.0	0.0	6	2	0.0	1	0.0	2	0.0
Bacteria	Nitrospirae	Nitrospira	Nitrospirales	Nitrospiraceae	Nitrospira	Unclassified Nitrospira	9	18	9	2	1	9	1	21	15	16	10	6	15	28
Bacteria	Nitrospirae	Nitrospira	Nitrospirales	Nitrospiraceae	Thermodesulfovibrio	Unclassified Thermodesulfovibrio	1	0.0	0.0	0.0	0.0	1	1	0.0	1	0.0	0.0	1	0.0	1
Bacteria	Nitrospirae	Nitrospira	Nitrospirales	Nitrospiraceae	Unclassified Nitrospiraceae		0.0	0.0	0.0	0.0	0.0	0.0	1	0.0	5	0.0	0.0	0.0	0.0	1
Bacteria	Nitrospirae	Unclassified Nitrospirae					0.0	0.0	0.0	0.0	1	1	0.0	0.0	0.0	0.0	0.0	0.0	1	1
Bacteria	Planctomycetes	Phycisphaerae	Phycisphaerales	Phycisphaeraceae	Phycisphaera	Phycisphaera mikurensis	0.0	1	0.0	0.0	0.0	0.0	0.0	0.0	1	0.0	0.0	0.0	0.0	0.0
Bacteria	Planctomycetes	Phycisphaerae	Phycisphaerales	Phycisphaeraceae	SM1A02	Unclassified SM1A02	0.0	0.0	0.0	0.0	0.0	0.0	0.0	0.0	0.0	1	0.0	0.0	0.0	0.0
Bacteria	Planctomycetes	Phycisphaerae	Phycisphaerales	Phycisphaeraceae	SM1A02	planctomycete GMD15D02	0.0	0.0	0.0	0.0	0.0	0.0	0.0	0.0	0.0	1	0.0	0.0	0.0	0.0
Bacteria	Planctomycetes	Phycisphaerae	Unclassified Phycisphaerae				0.0	0.0	0.0	0.0	0.0	0.0	0.0	2	0.0	0.0	0.0	1	1	0.0
Bacteria	Planctomycetes	Phycisphaerae	WD2101 soil group	Planctomycetales bacterium Ellin6207	Unclassified Planctomycetales bacterium Ellin6207		9	2	0.0	2	1	2	1	9	3	0.0	1	1	4	3
Bacteria	Planctomycetes	Phycisphaerae	WD2101 soil group	Planctomycetales bacterium Ellin7224	Unclassified Planctomycetales bacterium Ellin7224		0.0	0.0	0.0	0.0	0.0	3	0.0	7	4	0.0	0.0	3	2	5
Bacteria	Planctomycetes	Phycisphaerae	WD2101 soil group	Planctomycetales bacterium Ellin7244	Unclassified Planctomycetales bacterium Ellin7244		7	2	2	1	0.0	1	0.0	8	6	0.0	0.0	3	6	2
Bacteria	Planctomycetes	Planctomycetacia	Brocadiales	Brocadiaceae	Unclassified Brocadiaceae		0.0	0.0	0.0	0.0	0.0	0.0	0.0	0.0	0.0	1	0.0	0.0	0.0	0.0
Bacteria	Planctomycetes	Planctomycetacia	Planctomycetales	Planctomycetaceae	Blastopirellula	Unclassified Blastopirellula	1	0.0	0.0	0.0	0.0	0.0	0.0	0.0	0.0	0.0	0.0	0.0	1	0.0
Bacteria	Planctomycetes	Planctomycetacia	Planctomycetales	Planctomycetaceae	Blastopirellula	planctomycete DDSe1301	0.0	0.0	0.0	0.0	0.0	0.0	0.0	0.0	1	0.0	0.0	0.0	0.0	0.0
Bacteria	Planctomycetes	Planctomycetacia	Planctomycetales	Planctomycetaceae	Gemmata	Gemmata obscuriglobus	0.0	1	0.0	0.0	0.0	0.0	0.0	0.0	0.0	0.0	0.0	0.0	0.0	0.0
Bacteria	Planctomycetes	Planctomycetacia	Planctomycetales	Planctomycetaceae	Gemmata	Gemmata sp. Br1-2	0.0	1	0.0	0.0	0.0	0.0	0.0	0.0	0.0	0.0	0.0	0.0	1	0.0
Bacteria	Planctomycetes	Planctomycetacia	Planctomycetales	Planctomycetaceae	Gemmata	Gemmata sp. Fl1-1	0.0	0.0	0.0	0.0	0.0	0.0	0.0	0.0	0.0	0.0	1	0.0	0.0	0.0
Bacteria	Planctomycetes	Planctomycetacia	Planctomycetales	Planctomycetaceae	Gemmata	Gemmata sp. Ha1-2	0.0	0.0	0.0	0.0	0.0	0.0	0.0	0.0	0.0	0.0	0.0	0.0	0.0	1
Bacteria	Planctomycetes	Planctomycetacia	Planctomycetales	Planctomycetaceae	Gemmata	Gemmata sp. Ha1-4	0.0	0.0	0.0	0.0	0.0	0.0	0.0	1	0.0	0.0	0.0	0.0	0.0	0.0
Bacteria	Planctomycetes	Planctomycetacia	Planctomycetales	Planctomycetaceae	Gemmata	Gemmata sp. Wa1-6	0.0	0.0	0.0	0.0	0.0	0.0	0.0	1	0.0	0.0	0.0	3	0.0	1
Bacteria	Planctomycetes	Planctomycetacia	Planctomycetales	Planctomycetaceae	Gemmata	Gemmata-like str. CJuql4	0.0	0.0	0.0	0.0	0.0	0.0	0.0	0.0	1	0.0	0.0	0.0	0.0	0.0
Bacteria	Planctomycetes	Planctomycetacia	Planctomycetales	Planctomycetaceae	Gemmata	Gemmata-like str. JW3-8s0	0.0	0.0	1	0.0	0.0	0.0	0.0	0.0	0.0	0.0	0.0	0.0	0.0	0.0
Bacteria	Planctomycetes	Planctomycetacia	Planctomycetales	Planctomycetaceae	Gemmata	Unclassified Gemmata	22	31	12	6	5	8	6	38	36	31	10	10	17	33
Bacteria	Planctomycetes	Planctomycetacia	Planctomycetales	Planctomycetaceae	Isosphaera	Unclassified Isosphaera	1	1	1	0.0	1	0.0	0.0	4	2	1	0.0	0.0	1	2
Bacteria	Planctomycetes	Planctomycetacia	Planctomycetales	Planctomycetaceae	Pir4 lineage	Unclassified Pir4 lineage	1	1	3	1	0.0	0.0	1	4	4	4	5	1	2	3
Bacteria	Planctomycetes	Planctomycetacia	Planctomycetales	Planctomycetaceae	Pir4 lineage	planctomycete DDSW3022	0.0	0.0	0.0	0.0	0.0	0.0	0.0	1	0.0	0.0	0.0	0.0	0.0	0.0
Bacteria	Planctomycetes	Planctomycetacia	Planctomycetales	Planctomycetaceae	Pirellula	Pirellula sp. Br1-4	0.0	0.0	0.0	0.0	0.0	0.0	0.0	0.0	0.0	0.0	0.0	0.0	0.0	1
Bacteria	Planctomycetes	Planctomycetacia	Planctomycetales	Planctomycetaceae	Pirellula	Unclassified Pirellula	0.0	0.0	2	0.0	0.0	3	1	2	0.0	1	0.0	0.0	3	3
Bacteria	Planctomycetes	Planctomycetacia	Planctomycetales	Planctomycetaceae	Planctomyces	Planctomyces sp.	0.0	0.0	0.0	0.0	0.0	0.0	0.0	1	0.0	0.0	0.0	0.0	0.0	0.0
Bacteria	Planctomycetes	Planctomycetacia	Planctomycetales	Planctomycetaceae	Planctomyces	Unclassified Planctomyces	2	3	3	1	1	1	0.0	5	9	4	1	2	2	6
Bacteria	Planctomycetes	Planctomycetacia	Planctomycetales	Planctomycetaceae	Rhodopirellula	Pirellula sp.	0.0	0.0	0.0	0.0	0.0	0.0	0.0	0.0	0.0	0.0	1	0.0	0.0	0.0
Bacteria	Planctomycetes	Planctomycetacia	Planctomycetales	Planctomycetaceae	Rhodopirellula	Unclassified Rhodopirellula	0.0	0.0	1	0.0	1	0.0	3	1	2	1	0.0	1	3	2
Bacteria	Planctomycetes	Planctomycetacia	Planctomycetales	Planctomycetaceae	Singulisphaera	Isosphaera sp.	0.0	0.0	0.0	0.0	0.0	0.0	0.0	0.0	0.0	0.0	0.0	0.0	0.0	1
Bacteria	Planctomycetes	Planctomycetacia	Planctomycetales	Planctomycetaceae	Singulisphaera	Isosphaera sp. Io1-4	0.0	0.0	0.0	0.0	0.0	0.0	0.0	1	0.0	0.0	0.0	0.0	0.0	0.0
Bacteria	Planctomycetes	Planctomycetacia	Planctomycetales	Planctomycetaceae	Singulisphaera	Isosphaera sp. Tx1-1	1	0.0	0.0	0.0	0.0	0.0	0.0	0.0	0.0	0.0	0.0	0.0	0.0	0.0
Bacteria	Planctomycetes	Planctomycetacia	Planctomycetales	Planctomycetaceae	Singulisphaera	Nostocoida limicola III	0.0	6	1	2	0.0	1	1	0.0	2	2	0.0	0.0	0.0	4
Bacteria	Planctomycetes	Planctomycetacia	Planctomycetales	Planctomycetaceae	Singulisphaera	Singulisphaera sp. Io3-4	1	0.0	0.0	0.0	0.0	0.0	0.0	1	0.0	0.0	0.0	0.0	0.0	0.0
Bacteria	Planctomycetes	Planctomycetacia	Planctomycetales	Planctomycetaceae	Singulisphaera	Unclassified Singulisphaera	17	23	12	5	4	11	2	22	25	20	14	6	11	8
Bacteria	Planctomycetes	Planctomycetacia	Planctomycetales	Planctomycetaceae	Singulisphaera	bacterium Ellin6062	0.0	0.0	0.0	0.0	0.0	0.0	0.0	0.0	1	0.0	0.0	0.0	0.0	0.0
Bacteria	Planctomycetes	Planctomycetacia	Planctomycetales	Planctomycetaceae	Singulisphaera	planctomycete S26	0.0	0.0	0.0	0.0	0.0	0.0	0.0	0.0	0.0	1	0.0	0.0	0.0	0.0
Bacteria	Planctomycetes	Planctomycetacia	Planctomycetales	Planctomycetaceae	Unclassified Planctomycetaceae		58	64	24	21	11	18	11	89	71	73	31	23	58	55
Bacteria	Planctomycetes	Planctomycetacia	Planctomycetales	Planctomycetaceae	Zavarzinella	Gemmata-like str. JW10-3f1	1	1	0.0	0.0	0.0	0.0	0.0	0.0	0.0	0.0	1	0.0	0.0	0.0
Bacteria	Planctomycetes	Planctomycetacia	Planctomycetales	Planctomycetaceae	Zavarzinella	Planctomycetaceae bacterium SP2	0.0	0.0	0.0	0.0	0.0	0.0	0.0	0.0	1	0.0	0.0	0.0	0.0	0.0
Bacteria	Planctomycetes	Planctomycetacia	Planctomycetales	Planctomycetaceae	Zavarzinella	Planctomycetes bacterium MBLW2	1	1	0.0	0.0	0.0	0.0	0.0	0.0	0.0	0.0	0.0	0.0	0.0	2
Bacteria	Planctomycetes	Planctomycetacia	Planctomycetales	Planctomycetaceae	Zavarzinella	Unclassified Zavarzinella	1	2	0.0	0.0	0.0	0.0	0.0	0.0	0.0	1	0.0	0.0	1	0.0
Bacteria	Planctomycetes	Planctomycetacia	Planctomycetales	Planctomycetaceae	Zavarzinella	Zavarzinella formosa	0.0	0.0	1	1	0.0	0.0	0.0	0.0	0.0	0.0	0.0	0.0	0.0	0.0
Bacteria	Planctomycetes	Planctomycetacia	Planctomycetales	Unclassified Planctomycetales			1	0.0	0.0	0.0	0.0	0.0	0.0	1	1	0.0	0.0	0.0	0.0	1
Bacteria	Planctomycetes	Planctomycetacia	Unclassified Planctomycetacia				0.0	0.0	0.0	0.0	0.0	0.0	0.0	0.0	0.0	0.0	0.0	1	0.0	0.0
Bacteria	Planctomycetes	Unclassified Planctomycetes					7	3	2	1	0.0	3	0.0	9	9	2	2	3	6	3
Bacteria	Planctomycetes	vadinHA49	bacterium 09.96.18	Unclassified bacterium 09.96.18			0.0	0.0	0.0	0.0	0.0	0.0	0.0	0.0	0.0	0.0	0.0	0.0	0.0	1
Bacteria	Proteobacteria	Alphaproteobacteria	Caulobacterales	Caulobacteraceae	Amorphus	Unclassified Amorphus	0.0	0.0	0.0	0.0	0.0	0.0	0.0	0.0	1	0.0	0.0	0.0	0.0	0.0
Bacteria	Proteobacteria	Alphaproteobacteria	Caulobacterales	Caulobacteraceae	Asticcacaulis	Asticcacaulis excentricus	0.0	0.0	0.0	1	0.0	0.0	0.0	0.0	0.0	0.0	0.0	0.0	0.0	0.0
Bacteria	Proteobacteria	Alphaproteobacteria	Caulobacterales	Caulobacteraceae	Asticcacaulis	Asticcacaulis sp. SA7	0.0	0.0	1	0.0	0.0	0.0	0.0	0.0	0.0	0.0	0.0	0.0	0.0	0.0
Bacteria	Proteobacteria	Alphaproteobacteria	Caulobacterales	Caulobacteraceae	Asticcacaulis	Unclassified Asticcacaulis	7	1	3	2	1	3	1	2	1	1	4	2	2	5
Bacteria	Proteobacteria	Alphaproteobacteria	Caulobacterales	Caulobacteraceae	Brevundimonas	Brevundimonas alba	0.0	0.0	0.0	0.0	0.0	2	0.0	0.0	0.0	0.0	0.0	1	0.0	0.0
Bacteria	Proteobacteria	Alphaproteobacteria	Caulobacterales	Caulobacteraceae	Brevundimonas	Brevundimonas aveniformis	1	4	2	0.0	4	0.0	1	0.0	4	0.0	3	2	2	1
Bacteria	Proteobacteria	Alphaproteobacteria	Caulobacterales	Caulobacteraceae	Brevundimonas	Brevundimonas diminuta	0.0	0.0	0.0	0.0	1	2	0.0	0.0	0.0	0.0	3	36	3	1
Bacteria	Proteobacteria	Alphaproteobacteria	Caulobacterales	Caulobacteraceae	Brevundimonas	Brevundimonas sp. 13630L	0.0	0.0	0.0	0.0	1	0.0	0.0	0.0	0.0	0.0	0.0	0.0	0.0	0.0
Bacteria	Proteobacteria	Alphaproteobacteria	Caulobacterales	Caulobacteraceae	Brevundimonas	Brevundimonas terrae	0.0	0.0	0.0	0.0	0.0	0.0	0.0	0.0	1	0.0	0.0	1	0.0	0.0
Bacteria	Proteobacteria	Alphaproteobacteria	Caulobacterales	Caulobacteraceae	Brevundimonas	Unclassified Brevundimonas	7	2	3	9	27	34	40	3	2	0.0	47	763	88	31
Bacteria	Proteobacteria	Alphaproteobacteria	Caulobacterales	Caulobacteraceae	Caulobacter	Caulobacter fusiformis	0.0	0.0	0.0	0.0	0.0	0.0	0.0	0.0	1	0.0	0.0	0.0	0.0	0.0
Bacteria	Proteobacteria	Alphaproteobacteria	Caulobacterales	Caulobacteraceae	Caulobacter	Caulobacter sp.	1	0.0	0.0	0.0	0.0	0.0	0.0	0.0	0.0	0.0	0.0	0.0	0.0	0.0
Bacteria	Proteobacteria	Alphaproteobacteria	Caulobacterales	Caulobacteraceae	Caulobacter	Caulobacter sp. Antarctic IS16	0.0	0.0	0.0	0.0	0.0	1	0.0	0.0	0.0	0.0	0.0	0.0	0.0	0.0
Bacteria	Proteobacteria	Alphaproteobacteria	Caulobacterales	Caulobacteraceae	Caulobacter	Caulobacter sp. C6a1	0.0	0.0	0.0	0.0	0.0	0.0	0.0	0.0	0.0	0.0	0.0	0.0	0.0	1
Bacteria	Proteobacteria	Alphaproteobacteria	Caulobacterales	Caulobacteraceae	Caulobacter	Unclassified Caulobacter	2	3	2	5	2	5	4	3	1	3	3	3	2	1
Bacteria	Proteobacteria	Alphaproteobacteria	Caulobacterales	Caulobacteraceae	Phenylobacterium	Caulobacter sp.	0.0	0.0	0.0	0.0	0.0	0.0	0.0	0.0	0.0	0.0	2	0.0	0.0	0.0
Bacteria	Proteobacteria	Alphaproteobacteria	Caulobacterales	Caulobacteraceae	Phenylobacterium	Phenylobacterium immobile	2	0.0	0.0	0.0	0.0	0.0	0.0	0.0	0.0	0.0	1	0.0	0.0	0.0
Bacteria	Proteobacteria	Alphaproteobacteria	Caulobacterales	Caulobacteraceae	Phenylobacterium	Phenylobacterium sp. P-32	1	0.0	0.0	0.0	0.0	0.0	0.0	0.0	0.0	0.0	0.0	0.0	0.0	0.0
Bacteria	Proteobacteria	Alphaproteobacteria	Caulobacterales	Caulobacteraceae	Phenylobacterium	Phenylobacterium sp. T2-YC6777	0.0	0.0	0.0	0.0	0.0	0.0	0.0	0.0	1	0.0	0.0	0.0	0.0	0.0
Bacteria	Proteobacteria	Alphaproteobacteria	Caulobacterales	Caulobacteraceae	Phenylobacterium	Phenylobacterium zucineum HLK1	0.0	0.0	0.0	0.0	0.0	1	0.0	0.0	0.0	0.0	0.0	0.0	0.0	0.0
Bacteria	Proteobacteria	Alphaproteobacteria	Caulobacterales	Caulobacteraceae	Phenylobacterium	Unclassified Phenylobacterium	23	14	12	25	22	62	16	19	11	2	18	36	37	19
Bacteria	Proteobacteria	Alphaproteobacteria	Caulobacterales	Caulobacteraceae	Phenylobacterium	alpha proteobacterium OS-12B	0.0	0.0	0.0	0.0	0.0	0.0	1	0.0	0.0	0.0	0.0	0.0	0.0	0.0
Bacteria	Proteobacteria	Alphaproteobacteria	Caulobacterales	Caulobacteraceae	Unclassified Caulobacteraceae		39	32	24	15	21	37	16	34	27	9	26	97	32	20
Bacteria	Proteobacteria	Alphaproteobacteria	Caulobacterales	Hyphomonadaceae	Hyphomonas	Unclassified Hyphomonas	0.0	0.0	0.0	0.0	0.0	0.0	0.0	0.0	0.0	0.0	0.0	0.0	0.0	1
Bacteria	Proteobacteria	Alphaproteobacteria	Caulobacterales	Unclassified Caulobacterales			0.0	0.0	0.0	0.0	0.0	0.0	0.0	1	0.0	0.0	2	0.0	0.0	0.0
Bacteria	Proteobacteria	Alphaproteobacteria	OCS116 clade	Unclassified OCS116 clade			0.0	0.0	0.0	0.0	0.0	0.0	0.0	0.0	3	0.0	4	3	1	1
Bacteria	Proteobacteria	Alphaproteobacteria	Rhizobiales	Aurantimonadaceae	Aurantimonas	Aurantimonas manganoxydans SI85-9A1	0.0	0.0	0.0	0.0	0.0	1	0.0	0.0	0.0	0.0	0.0	0.0	0.0	0.0
Bacteria	Proteobacteria	Alphaproteobacteria	Rhizobiales	Aurantimonadaceae	Aureimonas	Aureimonas altamirensis	1	0.0	0.0	1	0.0	0.0	0.0	0.0	0.0	0.0	0.0	2	0.0	0.0
Bacteria	Proteobacteria	Alphaproteobacteria	Rhizobiales	Aurantimonadaceae	Aureimonas	Unclassified Aureimonas	2	1	0.0	0.0	0.0	0.0	2	2	3	0.0	1	0.0	1	0.0
Bacteria	Proteobacteria	Alphaproteobacteria	Rhizobiales	Aurantimonadaceae	Fulvimarina	Fulvimarina pelagi HTCC2506	0.0	0.0	0.0	0.0	0.0	0.0	0.0	0.0	1	0.0	0.0	0.0	0.0	0.0
Bacteria	Proteobacteria	Alphaproteobacteria	Rhizobiales	Aurantimonadaceae	Martelella	Unclassified Martelella	0.0	0.0	0.0	0.0	0.0	0.0	0.0	1	1	0.0	2	0.0	0.0	0.0
Bacteria	Proteobacteria	Alphaproteobacteria	Rhizobiales	Aurantimonadaceae	Unclassified Aurantimonadaceae		1	1	0.0	0.0	0.0	0.0	0.0	1	3	1	1	0.0	0.0	2
Bacteria	Proteobacteria	Alphaproteobacteria	Rhizobiales	Bartonellaceae	Bartonella	Unclassified Bartonella	0.0	3	0.0	1	1	0.0	2	1	0.0	1	1	1	0.0	0.0
Bacteria	Proteobacteria	Alphaproteobacteria	Rhizobiales	Beijerinckiaceae	Beijerinckia	Unclassified Beijerinckia	2	0.0	1	0.0	0.0	1	0.0	0.0	0.0	0.0	0.0	1	1	0.0
Bacteria	Proteobacteria	Alphaproteobacteria	Rhizobiales	Beijerinckiaceae	Camelimonas	Camelimonas lactis	0.0	0.0	0.0	0.0	0.0	0.0	0.0	0.0	0.0	1	0.0	0.0	0.0	0.0
Bacteria	Proteobacteria	Alphaproteobacteria	Rhizobiales	Beijerinckiaceae	Camelimonas	Camelimonas sp. UK34/07-5	0.0	0.0	0.0	0.0	1	0.0	0.0	0.0	0.0	0.0	0.0	0.0	0.0	0.0
Bacteria	Proteobacteria	Alphaproteobacteria	Rhizobiales	Beijerinckiaceae	Chelatococcus	Chelatococcus daeguensis	0.0	0.0	0.0	0.0	0.0	0.0	0.0	0.0	1	0.0	0.0	0.0	0.0	0.0
Bacteria	Proteobacteria	Alphaproteobacteria	Rhizobiales	Beijerinckiaceae	Chelatococcus	Chelatococcus sp. J-9.1	1	0.0	0.0	1	0.0	0.0	0.0	1	1	0.0	0.0	0.0	1	1
Bacteria	Proteobacteria	Alphaproteobacteria	Rhizobiales	Beijerinckiaceae	Chelatococcus	Unclassified Chelatococcus	9	5	1	1	1	0.0	1	8	8	3	0.0	8	10	6
Bacteria	Proteobacteria	Alphaproteobacteria	Rhizobiales	Beijerinckiaceae	Methylocella	Methylocella silvestris BL2	0.0	0.0	0.0	0.0	1	0.0	0.0	0.0	0.0	0.0	0.0	1	0.0	0.0
Bacteria	Proteobacteria	Alphaproteobacteria	Rhizobiales	Beijerinckiaceae	Methyloferula	Methyloferula stellata	0.0	0.0	0.0	0.0	0.0	1	0.0	0.0	0.0	0.0	0.0	0.0	0.0	0.0
Bacteria	Proteobacteria	Alphaproteobacteria	Rhizobiales	Beijerinckiaceae	Unclassified Beijerinckiaceae		1	1	0.0	0.0	0.0	0.0	0.0	1	1	0.0	1	0.0	1	1
Bacteria	Proteobacteria	Alphaproteobacteria	Rhizobiales	Bradyrhizobiaceae	Afipia	Unclassified Afipia	1	0.0	1	0.0	0.0	0.0	1	0.0	0.0	0.0	1	0.0	0.0	0.0
Bacteria	Proteobacteria	Alphaproteobacteria	Rhizobiales	Bradyrhizobiaceae	Blastobacter	Unclassified Blastobacter	0.0	0.0	1	0.0	0.0	0.0	0.0	0.0	0.0	0.0	0.0	0.0	0.0	0.0
Bacteria	Proteobacteria	Alphaproteobacteria	Rhizobiales	Bradyrhizobiaceae	Bosea	Afipia sp. BAC312	0.0	0.0	0.0	0.0	0.0	0.0	0.0	0.0	0.0	1	0.0	0.0	0.0	0.0
Bacteria	Proteobacteria	Alphaproteobacteria	Rhizobiales	Bradyrhizobiaceae	Bosea	Microvirga sp. JC119	4	6	0.0	3	2	1	1	5	5	3	2	3	4	2
Bacteria	Proteobacteria	Alphaproteobacteria	Rhizobiales	Bradyrhizobiaceae	Bosea	Unclassified Bosea	3	3	2	4	2	4	1	3	6	1	5	4	4	3
Bacteria	Proteobacteria	Alphaproteobacteria	Rhizobiales	Bradyrhizobiaceae	Bradyrhizobium	Afipia genosp. 1	1	0.0	0.0	0.0	0.0	0.0	0.0	0.0	0.0	0.0	0.0	0.0	0.0	0.0
Bacteria	Proteobacteria	Alphaproteobacteria	Rhizobiales	Bradyrhizobiaceae	Bradyrhizobium	Bradyrhizobium japonicum	1	0.0	0.0	0.0	0.0	0.0	0.0	0.0	0.0	0.0	1	0.0	0.0	0.0
Bacteria	Proteobacteria	Alphaproteobacteria	Rhizobiales	Bradyrhizobiaceae	Bradyrhizobium	Unclassified Bradyrhizobium	11	6	8	5	1	6	1	5	4	4	5	3	7	4
Bacteria	Proteobacteria	Alphaproteobacteria	Rhizobiales	Bradyrhizobiaceae	Nitrobacter	Nitrobacter hamburgensis X14	0.0	0.0	0.0	0.0	0.0	0.0	0.0	1	0.0	0.0	0.0	0.0	0.0	0.0
Bacteria	Proteobacteria	Alphaproteobacteria	Rhizobiales	Bradyrhizobiaceae	Nitrobacter	Unclassified Nitrobacter	1	0.0	0.0	0.0	0.0	0.0	0.0	0.0	0.0	0.0	0.0	0.0	0.0	0.0
Bacteria	Proteobacteria	Alphaproteobacteria	Rhizobiales	Bradyrhizobiaceae	Rhodoblastus	Rhodoblastus acidophilus	1	1	1	0.0	0.0	0.0	0.0	0.0	0.0	1	0.0	0.0	2	0.0
Bacteria	Proteobacteria	Alphaproteobacteria	Rhizobiales	Bradyrhizobiaceae	Rhodoblastus	Unclassified Rhodoblastus	1	0.0	0.0	0.0	0.0	0.0	0.0	0.0	0.0	0.0	0.0	0.0	0.0	0.0
Bacteria	Proteobacteria	Alphaproteobacteria	Rhizobiales	Bradyrhizobiaceae	Rhodopseudomonas	Rhodopseudomonas palustris	0.0	0.0	0.0	0.0	0.0	1	0.0	0.0	0.0	0.0	0.0	0.0	0.0	0.0
Bacteria	Proteobacteria	Alphaproteobacteria	Rhizobiales	Bradyrhizobiaceae	Rhodopseudomonas	Unclassified Rhodopseudomonas	0.0	0.0	0.0	0.0	0.0	1	0.0	0.0	2	1	1	0.0	0.0	2
Bacteria	Proteobacteria	Alphaproteobacteria	Rhizobiales	Bradyrhizobiaceae	Salinarimonas	Beijerinckiaceae bacterium CAa56	0.0	0.0	0.0	0.0	0.0	0.0	0.0	0.0	1	0.0	0.0	1	0.0	0.0
Bacteria	Proteobacteria	Alphaproteobacteria	Rhizobiales	Bradyrhizobiaceae	Salinarimonas	Salinarimonas rosea	0.0	0.0	0.0	0.0	0.0	0.0	0.0	0.0	0.0	0.0	1	0.0	0.0	0.0
Bacteria	Proteobacteria	Alphaproteobacteria	Rhizobiales	Bradyrhizobiaceae	Salinarimonas	Unclassified Salinarimonas	0.0	0.0	0.0	0.0	0.0	0.0	0.0	0.0	1	0.0	0.0	0.0	0.0	1
Bacteria	Proteobacteria	Alphaproteobacteria	Rhizobiales	Bradyrhizobiaceae	Salinarimonas	alpha proteobacterium MBIC3401	0.0	0.0	0.0	0.0	0.0	0.0	0.0	1	0.0	0.0	0.0	0.0	0.0	0.0
Bacteria	Proteobacteria	Alphaproteobacteria	Rhizobiales	Bradyrhizobiaceae	Unclassified Bradyrhizobiaceae		2	5	1	2	3	3	3	5	4	2	4	10	7	7
Bacteria	Proteobacteria	Alphaproteobacteria	Rhizobiales	Brucellaceae	Brucella	Unclassified Brucella	1	1	1	2	3	6	2	1	4	1	1	7	5	6
Bacteria	Proteobacteria	Alphaproteobacteria	Rhizobiales	Brucellaceae	Mycoplana	Mycoplana dimorpha	0.0	0.0	0.0	1	0.0	0.0	0.0	0.0	0.0	0.0	0.0	0.0	0.0	0.0
Bacteria	Proteobacteria	Alphaproteobacteria	Rhizobiales	Brucellaceae	Mycoplana	Unclassified Mycoplana	0.0	0.0	0.0	0.0	0.0	0.0	0.0	0.0	0.0	0.0	1	0.0	0.0	0.0
Bacteria	Proteobacteria	Alphaproteobacteria	Rhizobiales	Brucellaceae	Ochrobactrum	Ochrobactrum sp. NBRC 14130	0.0	0.0	0.0	0.0	0.0	1	0.0	0.0	0.0	0.0	0.0	0.0	0.0	0.0
Bacteria	Proteobacteria	Alphaproteobacteria	Rhizobiales	Brucellaceae	Ochrobactrum	Unclassified Ochrobactrum	1	1	0.0	4	3	18	7	0.0	1	0.0	3	6	3	4
Bacteria	Proteobacteria	Alphaproteobacteria	Rhizobiales	Brucellaceae	Pseudochrobactrum	Unclassified Pseudochrobactrum	0.0	0.0	0.0	0.0	0.0	1	3	0.0	0.0	0.0	4	0.0	0.0	0.0
Bacteria	Proteobacteria	Alphaproteobacteria	Rhizobiales	Brucellaceae	Unclassified Brucellaceae		0.0	0.0	0.0	1	1	2	16	0.0	0.0	0.0	2	3	1	0.0
Bacteria	Proteobacteria	Alphaproteobacteria	Rhizobiales	Candidatus Liberibacter	Rhizobiales	Rhizobiales bacterium Nis3	1	0.0	0.0	0.0	1	0.0	0.0	0.0	1	0.0	0.0	0.0	0.0	1
Bacteria	Proteobacteria	Alphaproteobacteria	Rhizobiales	F0723	alpha proteobacterium HIN4	Unclassified alpha proteobacterium HIN4	0.0	0.0	0.0	2	3	2	3	0.0	0.0	0.0	2	9	3	0.0
Bacteria	Proteobacteria	Alphaproteobacteria	Rhizobiales	F0723	alpha proteobacterium SK200a-2	Unclassified alpha proteobacterium SK200a-2	0.0	0.0	0.0	0.0	0.0	0.0	0.0	0.0	0.0	0.0	0.0	1	0.0	1
Bacteria	Proteobacteria	Alphaproteobacteria	Rhizobiales	Family Incertae Sedis	Agaricicola	Unclassified Agaricicola	0.0	2	0.0	0.0	0.0	0.0	0.0	0.0	0.0	1	1	1	1	1
Bacteria	Proteobacteria	Alphaproteobacteria	Rhizobiales	Family Incertae Sedis	Agaricicola	alpha proteobacterium Shinshu-ah2	0.0	0.0	0.0	0.0	1	0.0	0.0	0.0	0.0	0.0	0.0	0.0	1	0.0
Bacteria	Proteobacteria	Alphaproteobacteria	Rhizobiales	Family Incertae Sedis	Bauldia	Bauldia litoralis	0.0	0.0	0.0	0.0	0.0	0.0	0.0	0.0	0.0	0.0	0.0	1	0.0	0.0
Bacteria	Proteobacteria	Alphaproteobacteria	Rhizobiales	Family Incertae Sedis	Nordella	Nordella oligomobilis	1	2	0.0	0.0	0.0	0.0	0.0	0.0	0.0	0.0	1	0.0	2	0.0
Bacteria	Proteobacteria	Alphaproteobacteria	Rhizobiales	Family Incertae Sedis	Rhizomicrobium	Unclassified Rhizomicrobium	0.0	0.0	0.0	0.0	0.0	0.0	0.0	0.0	1	0.0	0.0	1	0.0	1
Bacteria	Proteobacteria	Alphaproteobacteria	Rhizobiales	Family Incertae Sedis	Rhizomicrobium	bacterium Ellin335	0.0	1	0.0	0.0	0.0	0.0	0.0	0.0	0.0	0.0	0.0	0.0	0.0	0.0
Bacteria	Proteobacteria	Alphaproteobacteria	Rhizobiales	Family Incertae Sedis	Unclassified Family Incertae Sedis		1	0.0	0.0	0.0	0.0	0.0	0.0	0.0	0.0	0.0	0.0	0.0	0.0	0.0
Bacteria	Proteobacteria	Alphaproteobacteria	Rhizobiales	Hyphomicrobiaceae	Ancalomicrobium	Unclassified Ancalomicrobium	2	2	0.0	3	0.0	0.0	0.0	1	0.0	0.0	0.0	1	3	1
Bacteria	Proteobacteria	Alphaproteobacteria	Rhizobiales	Hyphomicrobiaceae	Blastochloris	Blastochloris gulmargensis	0.0	0.0	0.0	0.0	0.0	1	0.0	0.0	0.0	0.0	0.0	0.0	0.0	0.0
Bacteria	Proteobacteria	Alphaproteobacteria	Rhizobiales	Hyphomicrobiaceae	Blastochloris	Blastochloris sp. AT2101	0.0	0.0	0.0	0.0	0.0	0.0	0.0	1	0.0	0.0	0.0	0.0	0.0	0.0
Bacteria	Proteobacteria	Alphaproteobacteria	Rhizobiales	Hyphomicrobiaceae	Blastochloris	Blastochloris viridis	0.0	1	0.0	0.0	0.0	0.0	0.0	0.0	0.0	0.0	0.0	0.0	0.0	0.0
Bacteria	Proteobacteria	Alphaproteobacteria	Rhizobiales	Hyphomicrobiaceae	Blastochloris	Unclassified Blastochloris	0.0	1	0.0	0.0	0.0	0.0	0.0	0.0	0.0	1	0.0	0.0	0.0	0.0
Bacteria	Proteobacteria	Alphaproteobacteria	Rhizobiales	Hyphomicrobiaceae	Cucumibacter	Cucumibacter marinus DSM 18995	0.0	0.0	1	0.0	0.0	0.0	0.0	0.0	0.0	0.0	0.0	0.0	0.0	0.0
Bacteria	Proteobacteria	Alphaproteobacteria	Rhizobiales	Hyphomicrobiaceae	Devosia	Devosia albogilva	0.0	0.0	0.0	0.0	1	0.0	2	0.0	2	0.0	0.0	1	0.0	2
Bacteria	Proteobacteria	Alphaproteobacteria	Rhizobiales	Hyphomicrobiaceae	Devosia	Devosia geojensis	0.0	0.0	0.0	0.0	0.0	0.0	0.0	0.0	0.0	0.0	0.0	0.0	0.0	1
Bacteria	Proteobacteria	Alphaproteobacteria	Rhizobiales	Hyphomicrobiaceae	Devosia	Devosia riboflavina	0.0	0.0	0.0	0.0	0.0	0.0	0.0	0.0	0.0	0.0	0.0	1	0.0	1
Bacteria	Proteobacteria	Alphaproteobacteria	Rhizobiales	Hyphomicrobiaceae	Devosia	Unclassified Devosia	7	4	6	5	4	17	8	0.0	3	0.0	6	21	21	23
Bacteria	Proteobacteria	Alphaproteobacteria	Rhizobiales	Hyphomicrobiaceae	Dichotomicrobium	Dichotomicrobium thermohalophilum	0.0	0.0	0.0	0.0	0.0	0.0	1	0.0	0.0	0.0	0.0	0.0	0.0	0.0
Bacteria	Proteobacteria	Alphaproteobacteria	Rhizobiales	Hyphomicrobiaceae	Filomicrobium	Filomicrobium fusiforme	0.0	0.0	0.0	0.0	0.0	0.0	0.0	0.0	0.0	0.0	0.0	0.0	0.0	1
Bacteria	Proteobacteria	Alphaproteobacteria	Rhizobiales	Hyphomicrobiaceae	Hyphomicrobium	Unclassified Hyphomicrobium	0.0	0.0	0.0	0.0	0.0	0.0	0.0	0.0	1	0.0	0.0	0.0	0.0	0.0
Bacteria	Proteobacteria	Alphaproteobacteria	Rhizobiales	Hyphomicrobiaceae	Pedomicrobium	Pedomicrobium manganicum	0.0	0.0	0.0	1	0.0	0.0	0.0	0.0	0.0	0.0	1	0.0	0.0	0.0
Bacteria	Proteobacteria	Alphaproteobacteria	Rhizobiales	Hyphomicrobiaceae	Pedomicrobium	Unclassified Pedomicrobium	0.0	0.0	0.0	0.0	0.0	0.0	0.0	1	1	0.0	0.0	1	2	1
Bacteria	Proteobacteria	Alphaproteobacteria	Rhizobiales	Hyphomicrobiaceae	Rhodomicrobium	Unclassified Rhodomicrobium	1	1	0.0	0.0	1	3	1	2	6	1	7	7	2	2
Bacteria	Proteobacteria	Alphaproteobacteria	Rhizobiales	Hyphomicrobiaceae	Rhodoplanes	Rhodoplanes elegans	1	0.0	0.0	0.0	0.0	0.0	0.0	0.0	0.0	0.0	0.0	0.0	0.0	0.0
Bacteria	Proteobacteria	Alphaproteobacteria	Rhizobiales	Hyphomicrobiaceae	Rhodoplanes	Rhodoplanes roseus	0.0	0.0	0.0	0.0	0.0	0.0	0.0	1	0.0	0.0	1	0.0	0.0	0.0
Bacteria	Proteobacteria	Alphaproteobacteria	Rhizobiales	Hyphomicrobiaceae	Rhodoplanes	Rhodoplanes sp. 303	0.0	1	0.0	0.0	0.0	0.0	0.0	0.0	0.0	0.0	0.0	0.0	0.0	0.0
Bacteria	Proteobacteria	Alphaproteobacteria	Rhizobiales	Hyphomicrobiaceae	Rhodoplanes	Unclassified Rhodoplanes	0.0	1	5	2	2	0.0	1	5	3	1	1	5	3	4
Bacteria	Proteobacteria	Alphaproteobacteria	Rhizobiales	Hyphomicrobiaceae	Unclassified Hyphomicrobiaceae		9	3	1	2	5	3	5	6	5	3	6	5	11	7
Bacteria	Proteobacteria	Alphaproteobacteria	Rhizobiales	Hyphomicrobiaceae	Vasilyevaea	Vasilyevaea mishustinii	0.0	0.0	0.0	0.0	0.0	0.0	0.0	0.0	0.0	0.0	0.0	1	0.0	0.0
Bacteria	Proteobacteria	Alphaproteobacteria	Rhizobiales	Methylobacteriaceae	Methylobacterium	Methylobacterium chloromethanicum CM4	0.0	0.0	0.0	0.0	0.0	0.0	0.0	0.0	0.0	1	0.0	0.0	0.0	1
Bacteria	Proteobacteria	Alphaproteobacteria	Rhizobiales	Methylobacteriaceae	Methylobacterium	Methylobacterium extorquens DM4	19	10	19	17	42	38	17	13	22	3	26	40	18	9
Bacteria	Proteobacteria	Alphaproteobacteria	Rhizobiales	Methylobacteriaceae	Methylobacterium	Methylobacterium fujisawaense	0.0	0.0	0.0	0.0	2	0.0	0.0	0.0	0.0	0.0	0.0	0.0	0.0	2
Bacteria	Proteobacteria	Alphaproteobacteria	Rhizobiales	Methylobacteriaceae	Methylobacterium	Methylobacterium hispanicum	1	1	0.0	0.0	0.0	0.0	0.0	0.0	0.0	1	0.0	0.0	0.0	0.0
Bacteria	Proteobacteria	Alphaproteobacteria	Rhizobiales	Methylobacteriaceae	Methylobacterium	Methylobacterium iners	0.0	2	0.0	1	0.0	1	0.0	0.0	0.0	0.0	0.0	0.0	0.0	0.0
Bacteria	Proteobacteria	Alphaproteobacteria	Rhizobiales	Methylobacteriaceae	Methylobacterium	Methylobacterium isbiliense	1	0.0	0.0	0.0	0.0	0.0	0.0	0.0	0.0	2	0.0	1	0.0	0.0
Bacteria	Proteobacteria	Alphaproteobacteria	Rhizobiales	Methylobacteriaceae	Methylobacterium	Methylobacterium komagatae	0.0	0.0	1	0.0	0.0	0.0	0.0	0.0	0.0	0.0	0.0	0.0	0.0	0.0
Bacteria	Proteobacteria	Alphaproteobacteria	Rhizobiales	Methylobacteriaceae	Methylobacterium	Methylobacterium nodulans ORS 2060	0.0	0.0	1	0.0	0.0	0.0	0.0	0.0	0.0	2	1	0.0	0.0	0.0
Bacteria	Proteobacteria	Alphaproteobacteria	Rhizobiales	Methylobacteriaceae	Methylobacterium	Methylobacterium populi BJ001	6	6	13	4	9	4	2	6	10	3	8	8	5	6
Bacteria	Proteobacteria	Alphaproteobacteria	Rhizobiales	Methylobacteriaceae	Methylobacterium	Methylobacterium radiotolerans	0.0	0.0	0.0	0.0	0.0	0.0	0.0	1	0.0	1	0.0	0.0	0.0	0.0
Bacteria	Proteobacteria	Alphaproteobacteria	Rhizobiales	Methylobacteriaceae	Methylobacterium	Methylobacterium radiotolerans JCM 2831	1	0.0	0.0	0.0	0.0	0.0	0.0	0.0	0.0	0.0	0.0	0.0	0.0	0.0
Bacteria	Proteobacteria	Alphaproteobacteria	Rhizobiales	Methylobacteriaceae	Methylobacterium	Methylobacterium rhodinum	0.0	0.0	1	0.0	0.0	0.0	0.0	1	0.0	0.0	1	0.0	0.0	0.0
Bacteria	Proteobacteria	Alphaproteobacteria	Rhizobiales	Methylobacteriaceae	Methylobacterium	Methylobacterium salsuginis	0.0	0.0	0.0	0.0	0.0	0.0	0.0	1	0.0	0.0	0.0	0.0	0.0	0.0
Bacteria	Proteobacteria	Alphaproteobacteria	Rhizobiales	Methylobacteriaceae	Methylobacterium	Methylobacterium sp. 35a	1	4	1	1	0.0	0.0	0.0	1	1	0.0	0.0	0.0	0.0	0.0
Bacteria	Proteobacteria	Alphaproteobacteria	Rhizobiales	Methylobacteriaceae	Methylobacterium	Methylobacterium sp. 4-46	10	10	2	5	11	3	2	11	5	2	1	6	9	4
Bacteria	Proteobacteria	Alphaproteobacteria	Rhizobiales	Methylobacteriaceae	Methylobacterium	Methylobacterium sp. 63	0.0	0.0	0.0	0.0	0.0	0.0	0.0	0.0	0.0	0.0	0.0	1	1	0.0
Bacteria	Proteobacteria	Alphaproteobacteria	Rhizobiales	Methylobacteriaceae	Methylobacterium	Methylobacterium sp. Ellin168	0.0	0.0	0.0	0.0	0.0	0.0	0.0	0.0	1	1	0.0	1	1	0.0
Bacteria	Proteobacteria	Alphaproteobacteria	Rhizobiales	Methylobacteriaceae	Methylobacterium	Methylobacterium sp. Hojyo1	0.0	1	0.0	0.0	0.0	0.0	0.0	0.0	1	1	0.0	0.0	1	0.0
Bacteria	Proteobacteria	Alphaproteobacteria	Rhizobiales	Methylobacteriaceae	Methylobacterium	Methylobacterium sp. LC529	0.0	0.0	0.0	0.0	0.0	0.0	0.0	1	0.0	0.0	0.0	0.0	0.0	0.0
Bacteria	Proteobacteria	Alphaproteobacteria	Rhizobiales	Methylobacteriaceae	Methylobacterium	Methylobacterium sp. SKJH-20	0.0	1	0.0	0.0	1	0.0	1	0.0	0.0	0.0	1	1	2	0.0
Bacteria	Proteobacteria	Alphaproteobacteria	Rhizobiales	Methylobacteriaceae	Methylobacterium	Methylobacterium sp. TA73	0.0	0.0	0.0	0.0	0.0	1	0.0	0.0	0.0	0.0	0.0	0.0	0.0	0.0
Bacteria	Proteobacteria	Alphaproteobacteria	Rhizobiales	Methylobacteriaceae	Methylobacterium	Methylobacterium sp. V3	1	0.0	0.0	0.0	0.0	0.0	0.0	0.0	0.0	0.0	0.0	0.0	0.0	0.0
Bacteria	Proteobacteria	Alphaproteobacteria	Rhizobiales	Methylobacteriaceae	Methylobacterium	Salinarimonas sp. GCR3139	0.0	0.0	0.0	0.0	0.0	1	0.0	0.0	0.0	1	0.0	2	1	0.0
Bacteria	Proteobacteria	Alphaproteobacteria	Rhizobiales	Methylobacteriaceae	Methylobacterium	Unclassified Methylobacterium	87	64	37	20	23	20	10	56	41	28	21	22	32	21
Bacteria	Proteobacteria	Alphaproteobacteria	Rhizobiales	Methylobacteriaceae	Microvirga	Beijerinckiaceae bacterium NR174	3	2	0.0	1	3	4	0.0	3	2	1	4	1	0.0	0.0
Bacteria	Proteobacteria	Alphaproteobacteria	Rhizobiales	Methylobacteriaceae	Microvirga	Bosea sp. ORS 1414	1	0.0	2	1	1	1	0.0	2	4	0.0	0.0	1	0.0	0.0
Bacteria	Proteobacteria	Alphaproteobacteria	Rhizobiales	Methylobacteriaceae	Microvirga	Bosea thiooxidans	1	1	1	0.0	0.0	1	0.0	0.0	1	0.0	1	0.0	3	0.0
Bacteria	Proteobacteria	Alphaproteobacteria	Rhizobiales	Methylobacteriaceae	Microvirga	Chelatococcus asaccharovorans	1	0.0	0.0	1	1	0.0	0.0	0.0	1	1	0.0	0.0	0.0	0.0
Bacteria	Proteobacteria	Alphaproteobacteria	Rhizobiales	Methylobacteriaceae	Microvirga	Chelatococcus sp. 91214	0.0	0.0	1	0.0	0.0	0.0	0.0	1	0.0	0.0	0.0	1	0.0	1
[truncated: 1,151 more rows]
