# Supplementary material for: Temporal dynamics in microbial soil communities at anthrax carcass sites
Source: BMC Microbiol. 2017 Sep 26;17:206. doi: 10.1186/s12866-017-1111-6 (PMC5615460; doi:10.1186/s12866-017-1111-6)
Supplement: Supplementary file 11 — Overview of the Spearman correlation coefficients of all identified KEGG pathways and their FDR corrected p-values. (XLSX 18 kb) [file 12866_2017_1111_MOESM11_ESM.xlsx]

## Sheet: combined
Supplementary Table S4: Overview of the Spearman correlation coefficients of all identified KEGG pathways and their FDR corrected p-values.
Carcass 1			Carcass 2
KEGG_pathway	Spearman correlation coefficient	p-values (FDR corrected)	KEGG_pathway	Spearman correlation coefficient	p-values (FDR corrected)
Folding, Sorting and Degradation	-0.991031	0.000158718	Folding, Sorting and Degradation	-0.981981	0.00451858		correlation	p-value
Mismatch repair	-0.991031	0.000158718	Mismatch repair	-0.927426	0.0407978		Positive correlation	p < 0.05
Purine metabolism	-0.991031	0.000158718	Purine metabolism	-0.927426	0.0407978		Negative correlation	p < 0.05
Thiamine metabolism	-0.991031	0.000158718	Thiamine metabolism	-0.927426	0.0407978		Positive correlation	0.05 >p>0.1
Homologous recombination	-0.991031	0.000158718	Homologous recombination	-0.872872	0.0865579		Negative correlation	0.05 >p>0.1
Pyrimidine metabolism	-0.991031	0.000158718	Pyrimidine metabolism	-0.891056	0.0865579
Glycerolipid metabolism	-0.991031	0.000158718	Glycerolipid metabolism	-0.854687	0.0972411
Membrane Transport	-0.991031	0.000158718	Membrane Transport	-0.818317	0.133199
Glycerophospholipid metabolism	-0.991031	0.000158718	Glycerophospholipid metabolism	-0.781947	0.141962
Unclassified	-0.991031	0.000158718	Unclassified	-0.727393	0.183392
DNA replication	-0.954994	0.00627167	DNA replication	-0.981981	0.00451858
Pyruvate metabolism	-0.954994	0.00627167	Pyruvate metabolism	-0.818317	0.133199
Biotin metabolism	-0.954994	0.00627167	Biotin metabolism	-0.781947	0.141962
Ubiquinone and other terpenoid-quinone biosynthesis	-0.954994	0.00627167	Ubiquinone and other terpenoid-quinone biosynthesis	-0.654654	0.273904
Ribosome	-0.936975	0.011209	Ribosome	-0.854687	0.0972411
Cysteine and methionine metabolism	-0.936975	0.011209	Cysteine and methionine metabolism	-0.800132	0.141962
Riboflavin metabolism	-0.936975	0.011209	Riboflavin metabolism	-0.763763	0.146378
Sphingolipid metabolism	0.936975	0.011209	Sphingolipid metabolism	0.52736	0.441716
Starch and sucrose metabolism	0.900937	0.0255268	Starch and sucrose metabolism	0.763763	0.146378
Phenylalanine, tyrosine and tryptophan biosynthesis	-0.900937	0.0255268	Phenylalanine, tyrosine and tryptophan biosynthesis	-0.654654	0.273904
Non-homologous end-joining	0.900937	0.0255268	Non-homologous end-joining	0.581914	0.37168
Nicotinate and nicotinamide metabolism	-0.900937	0.0255268	Nicotinate and nicotinamide metabolism	-0.509175	0.441716
Naphthalene degradation	-0.900937	0.0255268	Naphthalene degradation	-0.454621	0.482493
Novobiocin biosynthesis	-0.900937	0.0255268	Novobiocin biosynthesis	-0.109109	0.898283
Lysine biosynthesis	-0.882919	0.0317616	Lysine biosynthesis	-0.927426	0.0407978
RNA polymerase	-0.882919	0.0317616	RNA polymerase	-0.854687	0.0972411
Aminoacyl-tRNA biosynthesis	-0.882919	0.0317616	Aminoacyl-tRNA biosynthesis	-0.800132	0.141962
Phenylpropanoid biosynthesis	0.882919	0.0317616	Phenylpropanoid biosynthesis	0.781947	0.141962
Photosynthesis	-0.882919	0.0317616	Photosynthesis	-0.654654	0.273904
Streptomycin biosynthesis	0.8649	0.043473	Streptomycin biosynthesis	0.836502	0.121639
Fatty acid biosynthesis	-0.846881	0.0504425	Fatty acid biosynthesis	-0.745578	0.164646
One carbon pool by folate	-0.846881	0.0504425	One carbon pool by folate	-0.654654	0.273904
Plant-pathogen interaction	-0.846881	0.0504425	Plant-pathogen interaction	-0.509175	0.441716
Porphyrin and chlorophyll metabolism	-0.846881	0.0504425	Porphyrin and chlorophyll metabolism	-0.472805	0.468967
Butanoate metabolism	-0.846881	0.0504425	Butanoate metabolism	-0.290957	0.726706
D-Glutamine and D-glutamate metabolism	-0.828862	0.0591773	D-Glutamine and D-glutamate metabolism	-0.872872	0.0865579
Not assigned	-0.828862	0.0591773	Not assigned	-0.763763	0.146378
Ascorbate and aldarate metabolism	0.828862	0.0591773	Ascorbate and aldarate metabolism	0.472805	0.468967
Tropane, piperidine and pyridine alkaloid biosynthesis	-0.828862	0.0591773	Tropane, piperidine and pyridine alkaloid biosynthesis	0.127294	0.898283
Flagellar assembly	-0.810844	0.073347	Flagellar assembly	-0.327327	0.661821
Galactose metabolism	0.792825	0.0847755	Galactose metabolism	0.818317	0.133199
Folate biosynthesis	-0.792825	0.0847755	Folate biosynthesis	-0.800132	0.141962
Two-component system	-0.792825	0.0847755	Two-component system	-0.363696	0.639741
D-Alanine metabolism	-0.774806	0.0987527	D-Alanine metabolism	-0.545545	0.430302
Vitamin B6 metabolism	-0.774806	0.0987527	Vitamin B6 metabolism	0.509175	0.441716
Nitrotoluene degradation	0.756787	0.113418	Nitrotoluene degradation	0.672838	0.272917
Cyanoamino acid metabolism	0.756787	0.113418	Cyanoamino acid metabolism	0.327327	0.661821
Citrate cycle (TCA cycle)	-0.738769	0.123658	Citrate cycle (TCA cycle)	-0.781947	0.141962
Carbon fixation pathways in prokaryotes	-0.738769	0.123658	Carbon fixation pathways in prokaryotes	-0.727393	0.183392
Nucleotide excision repair	-0.738769	0.123658	Nucleotide excision repair	-0.509175	0.441716
Cell cycle - Caulobacter	-0.738769	0.123658	Cell cycle - Caulobacter	-0.163663	0.898283
Insulin signaling pathway	0.72075	0.136522	Insulin signaling pathway	0.781947	0.141962
Histidine metabolism	-0.72075	0.136522	Histidine metabolism	-0.763763	0.146378
Type I diabetes mellitus	-0.72075	0.136522	Type I diabetes mellitus	0.200033	0.855543
Arachidonic acid metabolism	0.702731	0.155052	Arachidonic acid metabolism	0.0909241	0.913312
Sulfur metabolism	-0.684712	0.171467	Sulfur metabolism	-0.745578	0.164646
Drug metabolism - other enzymes	-0.684712	0.171467	Drug metabolism - other enzymes	-0.472805	0.468967
Glycan Biosynthesis and Metabolism	-0.666694	0.188294	Glycan Biosynthesis and Metabolism	-0.872872	0.0865579
Glycolysis / Gluconeogenesis	-0.666694	0.188294	Glycolysis / Gluconeogenesis	-0.654654	0.273904
Pantothenate and CoA biosynthesis	-0.648675	0.208909	Pantothenate and CoA biosynthesis	-0.509175	0.441716
Tuberculosis	-0.630656	0.226593	Tuberculosis	0.327327	0.661821
Arginine and proline metabolism	-0.630656	0.226593	Arginine and proline metabolism	-0.200033	0.855543
Pentose and glucuronate interconversions	0.612637	0.237139	Pentose and glucuronate interconversions	0.872872	0.0865579
Peroxisome	-0.612637	0.237139	Peroxisome	-0.763763	0.146378
Base excision repair	-0.612637	0.237139	Base excision repair	-0.581914	0.37168
Glycine, serine and threonine metabolism	-0.612637	0.237139	Glycine, serine and threonine metabolism	-0.600099	0.37168
Styrene degradation	0.5766	0.285323	Styrene degradation	0.781947	0.141962
Carbon fixation in photosynthetic organisms	-0.558581	0.295455	Carbon fixation in photosynthetic organisms	-0.509175	0.441716
Glyoxylate and dicarboxylate metabolism	-0.558581	0.295455	Glyoxylate and dicarboxylate metabolism	-0.509175	0.441716
Alzheimer's disease	-0.558581	0.295455	Alzheimer's disease	-0.454621	0.482493
Nitrogen metabolism	0.558581	0.295455	Nitrogen metabolism	0	1
Toluene degradation	-0.540562	0.30562	Toluene degradation	-0.49099	0.455367
Drug metabolism - cytochrome P450	0.540562	0.30562	Drug metabolism - cytochrome P450	-0.327327	0.661821
Propanoate metabolism	-0.540562	0.30562	Propanoate metabolism	-0.327327	0.661821
Caprolactam degradation	0.540562	0.30562	Caprolactam degradation	-0.109109	0.898283
Adipocytokine signaling pathway	0.522544	0.319842	Adipocytokine signaling pathway	0.581914	0.37168
Tyrosine metabolism	-0.522544	0.319842	Tyrosine metabolism	-0.0909241	0.913312
Taurine and hypotaurine metabolism	0.522544	0.319842	Taurine and hypotaurine metabolism	-0.0727393	0.927918
Legionellosis	-0.504525	0.342457	Legionellosis	-0.0545545	0.942096
Aminobenzoate degradation	0.486506	0.365489	Aminobenzoate degradation	0.945611	0.0407978
GABAergic synapse	0.468487	0.384154	GABAergic synapse	0.181848	0.872456
Glutamatergic synapse	0.468487	0.384154	Glutamatergic synapse	0.181848	0.872456
Valine, leucine and isoleucine biosynthesis	-0.450469	0.407672	Valine, leucine and isoleucine biosynthesis	0.127294	0.898283
Metabolism of Terpenoids and Polyketides	-0.414431	0.45558	Metabolism of Terpenoids and Polyketides	-0.327327	0.661821
Metabolism of xenobiotics by cytochrome P450	0.414431	0.45558	Metabolism of xenobiotics by cytochrome P450	-0.200033	0.855543
PPAR signaling pathway	0.396412	0.474381	PPAR signaling pathway	0.872872	0.0865579
Oxidative phosphorylation	-0.396412	0.474381	Oxidative phosphorylation	-0.581914	0.37168
Inositol phosphate metabolism	0.378394	0.498678	Inositol phosphate metabolism	0.581914	0.37168
Methane metabolism	-0.360375	0.523137	Methane metabolism	0.127294	0.898283
Alanine, aspartate and glutamate metabolism	-0.342356	0.541708	Alanine, aspartate and glutamate metabolism	-0.545545	0.430302
C5-Branched dibasic acid metabolism	-0.342356	0.541708	C5-Branched dibasic acid metabolism	-0.0545545	0.942096
Biosynthesis of unsaturated fatty acids	-0.324337	0.56619	Biosynthesis of unsaturated fatty acids	0.272772	0.754771
Tryptophan metabolism	-0.306319	0.572281	Tryptophan metabolism	-0.49099	0.455367
Lysine degradation	-0.306319	0.572281	Lysine degradation	-0.454621	0.482493
Benzoate degradation	-0.306319	0.572281	Benzoate degradation	0.109109	0.898283
Fatty acid metabolism	-0.306319	0.572281	Fatty acid metabolism	-0.109109	0.898283
Phenylalanine metabolism	-0.270281	0.626728	Phenylalanine metabolism	0.109109	0.898283
Chlorocyclohexane and chlorobenzene degradation	0.252262	0.644356	Chlorocyclohexane and chlorobenzene degradation	0.436436	0.510093
Chemical carcinogenesis	0.252262	0.644356	Chemical carcinogenesis	0.109109	0.898283
beta-Alanine metabolism	-0.216225	0.678811	beta-Alanine metabolism	0.218218	0.84847
Synthesis and degradation of ketone bodies	-0.216225	0.678811	Synthesis and degradation of ketone bodies	-0.109109	0.898283
Bacterial chemotaxis	-0.216225	0.678811	Bacterial chemotaxis	-0.0181848	0.978107
Pentose phosphate pathway	-0.216225	0.678811	Pentose phosphate pathway	-0.0181848	0.978107
Fructose and mannose metabolism	0.180187	0.725676	Fructose and mannose metabolism	0.49099	0.455367
Amino sugar and nucleotide sugar metabolism	0.180187	0.725676	Amino sugar and nucleotide sugar metabolism	0.218218	0.84847
Glutathione metabolism	0.0900937	0.871663	Glutathione metabolism	-0.0181848	0.978107
Chloroalkane and chloroalkene degradation	0.0360375	0.947554	Chloroalkane and chloroalkene degradation	-0.363696	0.639741
Valine, leucine and isoleucine degradation	-0.0360375	0.947554	Valine, leucine and isoleucine degradation	0.0727393	0.927918
Selenocompound metabolism	0.0180187	0.969415	Selenocompound metabolism	-0.145479	0.898283
