# Supplementary material for: Temporal dynamics in microbial soil communities at anthrax carcass sites
Source: BMC Microbiol. 2017 Sep 26;17:206. doi: 10.1186/s12866-017-1111-6 (PMC5615460; doi:10.1186/s12866-017-1111-6)
Supplement: Supplementary file 12 — KEGG KO-term abundances for significantly correlating KEGG pathways. Abundances are normalized using DESEQ2 and sorted on carcass 1, time point T = 0. (XLSX 368 kb) [file 12866_2017_1111_MOESM12_ESM.xlsx]

## Sheet: KEGG_maps_ko_abund
Supplementary Table S5: KO-term abundances for significantly correlating KEGG pathways.
Counts were normalized using DESEQ2 and sorted on time point zero carcass 1
Pathways are listed below each other and marked with a yellow bar.
NOTE: Completeness of pathways: Number of KO terms detected in all datasets together, compared to total KO-terms in pathway.
			Carcass1	Carcass1	Carcass1	Carcass1	Carcass1	Carcass1	Carcass1	Carcass 2	Carcass 2	Carcass 2	Carcass 2	Carcass 2	Carcass 2	Carcass 2
KO-count	KO-term	enzyme	Ctrl0	T=0	T=3	T=7	T=14	T=21	T=30	Ctrl0	T=0	T=3	T=7	T=14	T=21	T=30
KEGG map00130 : Ubiquinone and other terpenoid-quinone biosynthesis			Total	55	completenes of pathway		0.872727
KO-count	KO-term	enzyme	Ca1T00,B	Ca1T00	Ca1T03	Ca1T07	Ca1T14	Ca1T21	Ca1T30	Ca2T00,B	Ca2T00	Ca2T03	Ca2T07	Ca2T14	Ca2T21	Ca2T30D
1	K00457	K00457 - 4-hydroxyphenylpyruvate dioxygenase [EC:1.13.11.27]	417.187	335.728	261.696	265.488	404.966	420.668	355.548	361.257	306.158	244.668	305.319	366.638	351.482	361.504
2	K03183	K03183 - ubiquinone/menaquinone biosynthesis methyltransferase [EC:2.1.1.163 2.1.1.201]	241.186	238.806	271.723	249.216	233.386	209.378	267.136	307.516	227.178	319.951	263.074	279.884	287.949	255.397
3	K01661	K01661 - naphthoate synthase [EC:4.1.3.36]	199.902	233.811	257.685	219.242	256.447	157.751	258.58	236.857	204.992	282.31	169.942	142.524	145.512	154.225
4	K02551	K02551 - 2-succinyl-5-enolpyruvyl-6-hydroxy-3-cyclohexene-1-carboxylate synthase [EC:2.2.1.9]	164.05	217.823	337.899	250.929	207.556	117.596	232.912	182.121	231.615	336.889	164.181	156.983	141.413	151.758
5	K03182	K03182 - 3-octaprenyl-4-hydroxybenzoate carboxy-lyase UbiD [EC:4.1.1.-]	186.865	198.839	137.365	220.098	142.061	143.41	123.586	176.15	156.185	159.034	183.384	211.721	184.451	215.916
6	K02548	K02548 - 1,4-dihydroxy-2-naphthoate octaprenyltransferase [EC:2.5.1.74 2.5.1.-]	91.2596	156.873	237.632	163.575	147.596	125.244	207.244	142.313	131.337	253.138	107.534	101.213	97.3493	129.549
7	K02549	K02549 - O-succinylbenzoate synthase [EC:4.2.1.113]	135.803	138.887	218.581	136.17	135.604	126.2	207.244	118.429	134.887	264.43	96.9725	84.6882	140.388	135.718
8	K01911	K01911 - O-succinylbenzoic acid--CoA ligase [EC:6.2.1.26]	114.075	136.889	224.597	135.313	135.604	92.7382	199.639	113.453	146.423	237.14	144.019	92.9505	74.8053	92.5353
9	K02552	K02552 - menaquinone-specific isochorismate synthase [EC:5.4.4.2]	92.3461	126.897	209.557	162.719	130.991	73.6169	161.613	149.28	140.211	219.26	112.334	100.18	94.2752	118.445
10	K03179	K03179 - 4-hydroxybenzoate octaprenyltransferase [EC:2.5.1.-]	137.976	121.901	115.307	189.268	137.448	171.135	153.057	116.438	89.6287	94.1032	166.101	225.147	145.512	134.485
11	K11784	K11784 - de-hypoxanthine futalosine synthase [EC:1.21.-.-]	91.2596	118.904	37.0987	18.8411	33.209	61.1881	44.6811	130.371	94.9532	79.0467	61.4479	45.4425	66.6074	96.2367
12	K00568	K00568 - 2-polyprenyl-6-hydroxyphenyl methylase / 3-demethylubiquinone-9 3-methyltransferase [EC:2.1.1.222 2.1.1.64]	119.507	112.908	107.285	130.175	105.162	115.684	96.0169	121.414	133.112	89.398	144.019	187.967	146.536	115.978
13	K18285	K18285	90.1732	85.9304	44.1173	29.1181	47.9686	58.3199	18.0626	119.424	86.9665	82.8108	63.3682	70.2292	97.3493	71.5606
14	K03809	K03809	108.642	78.936	83.2213	144.734	133.759	109.947	115.981	82.6014	74.5427	50.8157	128.657	168.344	110.671	108.575
15	K03186	K03186 - 3-octaprenyl-4-hydroxybenzoate carboxy-lyase UbiX [EC:4.1.1.-]	89.0868	63.9482	67.1787	72.7952	43.3562	43.9789	41.8291	50.7551	67.4434	35.7592	63.3682	65.0653	58.4096	75.262
16	K11785	K11785 - 1,4-dihydroxy-6-naphthoate synthase [EC:1.14.-.-]	80.3954	56.9538	42.112	17.9847	37.8214	48.7592	28.5199	102.505	78.0924	86.5749	49.9264	49.5736	59.4343	77.7296
17	K03185	K03185 - 2-octaprenyl-6-methoxyphenol hydroxylase [EC:1.14.13.-]	72.7904	51.9579	102.272	126.749	112.542	137.673	90.3129	40.8031	57.6819	48.9337	108.494	177.639	110.671	75.262
18	K08680	K08680 - 2-succinyl-6-hydroxy-2,4-cyclohexadiene-1-carboxylate synthase [EC:4.2.99.20]	18.4692	42.9652	131.349	120.754	52.581	6.69245	37.0758	39.8079	54.1322	105.396	33.6043	17.5573	44.0634	22.2085
19	K11782	K11782 - chorismate futalosine-lyase [EC:4.1.99.-]	30.4199	36.97	28.0747	11.9898	30.4416	26.7698	20.9146	71.6542	44.3707	53.6388	28.8037	32.0163	45.0881	57.9888
20	K02361	K02361 - isochorismate synthase [EC:5.4.4.2]	7.60497	35.9708	28.0747	29.9745	68.263	55.4517	61.7931	3.98079	7.98672	22.5848	56.6473	32.0163	12.2968	8.63663
21	K18286	K18286	36.9384	26.9781	11.0293	15.4155	18.4495	58.3199	38.0265	38.8127	33.7217	19.7617	9.60124	12.3934	17.4204	53.0536
22	K05928	K05928 - tocopherol O-methyltransferase [EC:2.1.1.95]	23.9013	17.9854	10.0267	5.9949	13.8371	17.2091	19.9639	25.8751	15.9734	3.76413	12.4816	14.459	33.8161	25.9099
23	K01904	K01904 - 4-coumarate--CoA ligase [EC:6.2.1.12]	17.3828	16.9862	5.01333	6.85131	15.682	22.9455	15.2106	14.928	21.2979	13.1744	4.80062	15.4917	16.3957	23.4423
24	K01075	K01075 - 4-hydroxybenzoyl-CoA thioesterase [EC:3.1.2.23]	13.0371	12.9895	17.0453	25.6924	16.6045	14.341	18.0626	16.9184	9.76154	5.64619	15.362	17.5573	15.3709	12.338
25	K06134	K06134 - ubiquinone biosynthesis monooxygenase Coq7 [EC:1.14.13.-]	32.5927	10.9911	23.0613	34.2566	30.4416	44.935	45.6318	18.9088	16.8608	9.41032	58.5676	69.1965	61.4838	39.4817
26	K12502	K12502 - MPBQ/MSBQ methyltransferase	8.69139	9.9919	5.01333	3.42566	0.922473	1.91213	0	9.95198	10.649	13.1744	3.8405	5.16392	8.19784	1.2338
27	K11783	K11783 - futalosine hydrolase [EC:3.2.2.26]	9.77782	6.99433	3.008	10.277	7.37978	8.60457	7.6053	3.98079	1.77483	2.8231	11.5215	13.4262	2.04946	4.93521
28	K00355	K00355 - NAD(P)H dehydrogenase (quinone) [EC:1.6.5.2]	6.51855	5.99514	23.0613	11.1334	30.4416	37.2865	24.7172	11.9424	6.21189	6.58722	45.1258	13.4262	5.12365	8.63663
29	K03181	K03181 - chorismate--pyruvate lyase [EC:4.1.3.40]	0	5.99514	10.0267	6.85131	17.527	3.82425	21.8652	0	1.77483	5.64619	9.60124	1.03278	3.07419	2.46761
30	K18800	K18800	0	5.99514	16.0427	86.4978	19.3719	2.86819	18.0626	1.9904	0	0	10.5614	2.06557	7.17311	6.16902
31	K09833	K09833 - homogenitisate phytyltransferase	6.51855	3.99676	11.0293	2.56924	1.84495	3.82425	1.90132	14.928	7.98672	2.8231	4.80062	7.22948	1.02473	3.70141
32	K00815	K00815 - tyrosine aminotransferase [EC:2.6.1.5]	0	2.99757	0	0	0	0.956064	0	0	0	0	0	0	1.02473	0
33	K18534	K18534	3.25927	2.99757	0	0	0	0	0	0	0.887413	2.8231	0	0	0	0
34	K03184	K03184 - 2-octaprenyl-3-methyl-6-methoxy-1,4-benzoquinol hydroxylase [EC:1.14.13.-]	0	1.99838	11.0293	22.2668	20.2944	15.297	22.8159	1.9904	2.66224	0	24.9632	26.8524	5.12365	11.1042
35	K18805	K18805	0	1.99838	0	0	0	1.91213	0	0	0	0	0	0	0	2.46761
36	K01851	K01851 - salicylate biosynthesis isochorismate synthase [EC:5.4.4.2]	0	0.99919	0	0	3.68989	0	0	0	0	0	1.92025	0	1.02473	0
37	K18240	K18240	0	0.99919	0	11.1334	4.61236	12.4288	20.9146	0	0	0	6.72087	22.7212	4.09892	7.40282
38	K00591	K00591 - hexaprenyldihydroxybenzoate methyltransferase [EC:2.1.1.114]	0	0	0	0.856414	0	0	0	0	0	0	0	0	0	0
39	K06125	K06125 - 4-hydroxybenzoate hexaprenyltransferase [EC:2.5.1.-]	1.08642	0	3.008	0	1.84495	0	0.950662	1.9904	0	0	0	0	2.04946	0
40	K06126	K06126 - ubiquinone biosynthesis monooxygenase Coq6 [EC:1.14.13.-]	2.17285	0	0	0	3.68989	0	0	1.9904	0	0.941032	0.960124	0	0	0
41	K06127	K06127 - ubiquinone biosynthesis methyltransferase [EC:2.1.1.201]	1.08642	0	1.00267	0	0	0	0	1.9904	0	0	0.960124	0	2.04946	2.46761
42	K09834	K09834 - tocopherol cyclase	0	0	0	0	0	0	0	1.9904	1.77483	0	0	0	4.09892	4.93521
43	K10106	K10106 - vitamin K-dependent gamma-carboxylase [EC:4.1.1.90]	1.08642	0	0	0	0	0	0	0.995198	0	0	0	0	2.04946	2.46761
44	K12073	K12073 - 1,4-dihydroxy-2-naphthoyl-CoA hydrolase [EC:3.1.2.28]	0	0	0	0.856414	0	0	0	3.98079	0	2.8231	0	0	2.04946	2.46761
45	K12501	K12501 - homogentisate solanesyltransferase	1.08642	0	0	0	0	0.956064	0	0	0	0	0	0	0	0
46	K14759	K14759 - isochorismate synthase [EC:5.4.4.2 2.2.1.9 4.2.99.20 4.2.1.113]	0	0	0	0	0.922473	0.956064	1.90132	0.995198	0.887413	0.941032	0	0	1.02473	0
47	K14760	K14760 - acyl-activating enzyme 14 [EC:6.2.1.26]	1.08642	0	0	0	0	0.956064	0	0	0.887413	0	0	0	0	0
48	K18606	K18606	0	0	0	0	0	0	0	0	0	0	0	1.03278	0	0
	KEGG map00195: Photosynthesis		Total	63	completenes of pathway		0.68254
KO_count	KO-term	enzyme	Ca1T00,B	Ca1T00	Ca1T03	Ca1T07	Ca1T14	Ca1T21	Ca1T30	Ca2T00,B	Ca2T00	Ca2T03	Ca2T07	Ca2T14	Ca2T21	Ca2T30D
1	K02112	K02112 - F-type H+-transporting ATPase subunit beta [EC:3.6.3.14]	619.262	621.496	736.96	721.101	528.577	560.253	622.684	654.84	578.593	668.133	586.636	588.686	534.909	574.953
2	K02111	K02111 - F-type H+-transporting ATPase subunit alpha [EC:3.6.3.14]	621.435	615.501	790.101	752.788	659.568	645.343	726.306	584.181	583.03	679.425	614.479	604.178	597.418	557.679
4	K02115	K02115 - F-type H+-transporting ATPase subunit gamma [EC:3.6.3.14]	374.816	342.722	397.056	397.376	298.881	320.281	325.127	324.435	354.078	317.128	305.319	342.884	323.815	289.944
5	K02108	K02108 - F-type H+-transporting ATPase subunit a [EC:3.6.3.14]	230.322	279.773	294.784	339.14	273.052	314.545	286.149	272.684	272.436	295.484	283.237	290.212	232.614	282.541
6	K02113	K02113 - F-type H+-transporting ATPase subunit delta [EC:3.6.3.14]	181.433	174.858	234.624	183.273	172.502	183.564	196.787	144.304	165.059	242.786	144.979	193.13	157.808	181.369
7	K02109	K02109 - F-type H+-transporting ATPase subunit b [EC:3.6.3.14]	123.852	132.892	162.432	153.298	145.751	133.849	154.007	130.371	116.251	128.921	115.215	146.655	114.77	112.276
8	K02114	K02114 - F-type H+-transporting ATPase subunit epsilon [EC:3.6.3.14]	94.5189	90.9263	93.248	121.611	98.7046	103.255	137.846	126.39	113.589	123.275	124.816	122.901	112.72	92.5353
9	K02110	K02110 - F-type H+-transporting ATPase subunit c [EC:3.6.3.14]	55.4076	55.9547	78.208	105.339	86.7125	70.7487	72.2503	48.7647	70.1056	80.9288	65.2884	66.0981	57.3849	62.924
10	K02636	K02636 - cytochrome b6-f complex iron-sulfur subunit [EC:1.10.9.1]	15.2099	18.9846	16.0427	4.28207	4.61236	5.73638	10.4573	41.7983	29.2846	27.2899	7.68099	11.3606	19.4699	17.2733
11	K02639	K02639 - ferredoxin	6.51855	10.9911	4.01067	3.42566	6.45731	1.91213	0.950662	18.9088	11.5364	8.46929	12.4816	4.13113	9.22257	2.46761
12	K02638	K02638 - plastocyanin	9.77782	5.99514	0	0	3.68989	4.78032	4.75331	6.96639	8.87413	3.76413	1.92025	10.3278	4.09892	11.1042
13	K02703	K02703 - photosystem II P680 reaction center D1 protein	4.3457	3.99676	2.00533	0	0	0	0	17.9136	6.21189	7.52826	5.76074	6.1967	11.272	16.0394
14	K02641	K02641 - ferredoxin--NADP+ reductase [EC:1.18.1.2]	0	1.99838	0	0	0	0	0	2.98559	1.77483	0	0	0	1.02473	4.93521
15	K02689	K02689 - photosystem I P700 chlorophyll a apoprotein A1	0	1.99838	0	0	0	0	0	6.96639	1.77483	0	0	12.3934	0	6.16902
16	K02690	K02690 - photosystem I P700 chlorophyll a apoprotein A2	0	1.99838	0	0	0	0	0	7.96158	4.43707	0.941032	1.92025	2.06557	2.04946	4.93521
17	K02704	K02704 - photosystem II CP47 chlorophyll apoprotein	2.17285	1.99838	0	0	0	0	0	3.98079	1.77483	3.76413	5.76074	4.13113	2.04946	2.46761
18	K02719	K02719 - photosystem II PsbU protein	2.17285	1.99838	0	0	0	0	0	0.995198	0	0	0	0	0	1.2338
19	K02720	K02720 - photosystem II cytochrome c550	0	1.99838	0	0	0	0	0	1.9904	1.77483	0	0	0	0	4.93521
20	K02634	K02634 - apocytochrome f	0	0	0	0	0	0	0	0	1.77483	0	0	2.06557	0	4.93521
21	K02635	K02635 - cytochrome b6	0	0	0	0	0	0	0	1.9904	1.77483	0	0	0	4.09892	3.70141
22	K02637	K02637 - cytochrome b6-f complex subunit 4	0	0	0	0	0	0	0	2.98559	0	0	2.88037	2.06557	2.04946	2.46761
23	K02643	K02643 - cytochrome b6-f complex subunit 7	0	0	0	0	0	0	0	0	0	0	0	2.06557	0	0
24	K02691	K02691 - photosystem I subunit VII	0	0	0	0	0	0	0	1.9904	0	0	0	0	0	0
25	K02692	K02692 - photosystem I subunit II	0	0	0	0	0	0	0	1.9904	0	0	0	0	0	0
26	K02693	K02693 - photosystem I subunit IV	1.08642	0	0	0	0	0	0	0	0	0	0	0	0	2.46761
27	K02694	K02694 - photosystem I subunit III	0	0	0	0	0	0	0	1.9904	0	0	0	0	2.04946	0
28	K02697	K02697 - photosystem I subunit IX	0	0	0	0	0	0	0	0	0	0	0	0	0	1.2338
29	K02698	K02698 - photosystem I subunit X	0	0	0	0	0	0	0	0	1.77483	0	0	0	0	0
30	K02699	K02699 - photosystem I subunit XI	0	0	0	0	0	0	0	3.98079	0	0	0	0	0	0
31	K02702	K02702 - photosystem I 4.8kDa protein	0	0	0	0	0	0	0	0	0	0	0	0	0	2.46761
32	K02705	K02705 - photosystem II CP43 chlorophyll apoprotein	0	0	0	0	0	0	0	1.9904	1.77483	0	0	0	2.04946	9.87043
33	K02706	K02706 - photosystem II P680 reaction center D2 protein	0	0	0	0	0	0	1.90132	1.9904	1.77483	0	0	6.1967	2.04946	7.40282
34	K02707	K02707 - photosystem II cytochrome b559 subunit alpha	0	0	2.00533	0	0	1.91213	0	0	0	0	0	0	0	0
35	K02710	K02710 - photosystem II PsbI protein	0	0	0	0	0	0	0	1.9904	0	0	0	0	0	2.46761
36	K02712	K02712 - photosystem II PsbK protein	0	0	0	0	0	0	0	0	0.887413	0	0	1.03278	0	0
37	K02716	K02716 - photosystem II oxygen-evolving enhancer protein 1	2.17285	0	0	0	0	0	0	0	0	0	0	2.06557	0	2.46761
38	K02717	K02717 - photosystem II oxygen-evolving enhancer protein 2	0	0	0	0	0	0	0	0	1.77483	0	0	0	2.04946	2.46761
39	K02722	K02722 - photosystem II PsbX protein	0	0	0	0	0	0	0	0	0	0	0	2.06557	0	0
40	K02724	K02724 - photosystem II PsbZ protein	0	0	0	0	0	0	0	1.9904	0	0	0	1.03278	0	0
41	K08902	K08902 - photosystem II Psb27 protein	0	0	0	0	0	0	0	5.97119	0	0	0	0	0	0
42	K08903	K08903 - photosystem II 13kDa protein	0	0	0	0	0	0	0	0	0	0	0	2.06557	0	0
43	K08906	K08906 - cytochrome c6	2.17285	0	0	1.71283	0	1.91213	1.90132	1.9904	0	0	0.960124	0	0	0
	KEGG map00230: Purine metabolism		Total	269	completenes of pathway		0.799257
KO-count	KO-term	enzyme	Ca1T00,B	Ca1T00	Ca1T03	Ca1T07	Ca1T14	Ca1T21	Ca1T30	Ca2T00,B	Ca2T00	Ca2T03	Ca2T07	Ca2T14	Ca2T21	Ca2T30D
1	K03046	K03046 - DNA-directed RNA polymerase subunit beta' [EC:2.7.7.6]	1489.49	1616.69	1832.88	1955.19	1441.83	1540.22	1626.58	1669.94	1563.62	1755.97	1475.71	1596.68	1418.23	1702.65
2	K03043	K03043 - DNA-directed RNA polymerase subunit beta [EC:2.7.7.6]	1406.92	1488.79	1777.73	1717.11	1475.03	1530.66	1490.64	1537.58	1446.48	1739.03	1446.91	1617.34	1348.54	1486.73
3	K02337	K02337 - DNA polymerase III subunit alpha [EC:2.7.7.7]	1249.39	1359.9	1227.26	1531.27	1300.69	1257.22	1364.2	1339.54	1362.18	1364.5	1265.44	1372.57	1249.15	1326.34
4	K02335	K02335 - DNA polymerase I [EC:2.7.7.7]	1050.57	1194.03	1256.34	1223.82	1281.31	1159.71	1190.23	1156.42	1287.64	1223.34	1284.65	1340.55	1054.45	1177.05
5	K01952	K01952 - phosphoribosylformylglycinamidine synthase [EC:6.3.5.3]	1002.77	1188.04	1214.23	1220.39	1015.64	1048.8	1177.87	1110.64	1144.76	1216.75	1037.89	1135.03	1031.9	1041.33
6	K00525	K00525 - ribonucleoside-diphosphate reductase alpha chain [EC:1.17.4.1]	1164.65	1118.09	1197.18	1492.73	1491.64	1310.76	1821.47	1140.5	1127.01	1194.17	1237.6	1282.72	1028.83	1116.59
7	K00951	K00951 - GTP pyrophosphokinase [EC:2.7.6.5]	780.053	823.333	832.213	912.081	685.397	693.146	825.175	834.971	874.989	899.627	866.032	708.489	714.237	762.491
8	K00962	K00962 - polyribonucleotide nucleotidyltransferase [EC:2.7.7.8]	831.115	776.371	868.31	983.163	767.497	745.73	850.843	750.379	853.691	827.167	790.182	753.932	768.547	762.491
9	K01951	K01951 - GMP synthase (glutamine-hydrolysing) [EC:6.3.5.2]	670.324	727.41	757.013	801.604	642.964	680.717	653.105	695.643	677.096	731.182	580.875	695.063	616.887	577.42
10	K00088	K00088 - IMP dehydrogenase [EC:1.1.1.205]	806.127	694.437	860.288	752.788	702.002	755.29	871.757	736.446	775.599	673.779	672.087	601.08	658.901	668.722
11	K00764	K00764 - amidophosphoribosyltransferase [EC:2.4.2.14]	585.583	651.472	658.752	628.608	529.499	490.461	622.684	576.22	606.991	610.73	521.347	640.326	516.464	555.212
12	K00873	K00873 - pyruvate kinase [EC:2.7.1.40]	522.57	580.53	635.691	668.003	575.623	584.155	572.299	536.412	625.626	656.84	544.39	597.981	594.343	521.899
13	K01939	K01939 - adenylosuccinate synthase [EC:6.3.4.4]	473.681	560.546	518.379	441.053	514.74	421.624	491.492	535.416	564.395	536.388	492.544	549.441	491.87	540.406
14	K01756	K01756 - adenylosuccinate lyase [EC:4.3.2.2]	472.595	534.567	445.184	459.894	410.5	476.12	523.815	498.594	536.885	465.811	478.142	450.293	484.697	446.637
15	K00602	K00602 - phosphoribosylaminoimidazolecarboxamide formyltransferase / IMP cyclohydrolase [EC:2.1.2.3 3.5.4.10]	520.397	529.571	609.621	566.09	488.911	506.714	561.841	574.229	543.984	587.204	494.464	627.932	462.153	507.093
16	K01768	K01768 - adenylate cyclase [EC:4.6.1.1]	732.25	524.575	379.008	339.996	534.112	682.629	426.847	842.933	768.5	508.157	451.258	676.473	775.721	705.736
17	K02338	K02338 - DNA polymerase III subunit beta [EC:2.7.7.7]	429.138	416.662	507.349	471.884	437.252	453.174	440.157	459.781	411.76	469.575	409.973	419.31	377.101	439.234
18	K01524	K01524 - exopolyphosphatase / guanosine-5'-triphosphate,3'-diphosphate pyrophosphatase [EC:3.6.1.11 3.6.1.40]	400.891	407.67	522.389	509.566	472.306	429.273	476.282	431.916	455.243	401.821	410.933	519.49	478.549	419.493
19	K03040	K03040 - DNA-directed RNA polymerase subunit alpha [EC:2.7.7.6]	376.989	406.67	493.312	485.587	378.214	449.35	466.775	434.901	386.025	454.518	400.372	445.13	330.988	365.206
20	K01933	K01933 - phosphoribosylformylglycinamidine cyclo-ligase [EC:6.3.3.1]	328.1	404.672	404.075	425.638	353.307	292.555	331.781	372.204	296.396	450.754	313	317.064	275.652	329.426
21	K00948	K00948 - ribose-phosphate pyrophosphokinase [EC:2.7.6.1]	396.545	395.679	473.259	477.879	442.787	404.415	442.058	483.666	448.144	472.398	417.654	403.818	399.645	441.702
22	K01129	K01129 - dGTPase [EC:3.1.5.1]	349.829	371.699	227.605	301.458	334.858	307.853	302.311	363.247	331.893	251.256	292.838	311.9	321.765	298.58
23	K01945	K01945 - phosphoribosylamine--glycine ligase [EC:6.3.4.13]	356.347	360.708	429.141	478.735	350.54	380.513	447.762	393.103	401.998	459.224	446.458	399.687	384.274	430.597
24	K02343	K02343 - DNA polymerase III subunit gamma/tau [EC:2.7.7.7]	410.668	356.711	513.365	555.813	483.376	419.712	546.631	393.103	445.481	522.273	443.577	456.49	418.09	402.22
25	K01923	K01923 - phosphoribosylaminoimidazole-succinocarboxamide synthase [EC:6.3.2.6]	379.162	336.727	356.949	379.391	298.881	331.754	316.571	354.29	361.177	344.418	344.684	359.409	377.101	294.879
26	K02342	K02342 - DNA polymerase III subunit epsilon [EC:2.7.7.7]	388.94	336.727	243.648	331.432	496.29	419.712	576.101	316.473	382.475	335.948	385.01	365.605	365.829	391.116
27	K02428	K02428 - dITP/XTP pyrophosphatase [EC:3.6.1.19]	244.445	329.733	257.685	265.488	214.936	241.884	288.051	274.675	220.078	274.781	192.025	246.835	243.886	252.93
28	K11177	K11177 - xanthine dehydrogenase YagR molybdenum-binding subunit [EC:1.17.1.4]	384.594	323.738	263.701	142.165	303.494	396.766	218.652	353.295	293.734	241.845	369.648	286.081	334.062	391.116
29	K01835	K01835 - phosphoglucomutase [EC:5.4.2.2]	286.816	308.75	251.669	241.509	278.587	264.83	320.373	274.675	287.522	255.02	213.147	230.311	219.292	224.552
30	K00939	K00939 - adenylate kinase [EC:2.7.4.3]	312.89	291.764	310.827	312.591	255.525	249.533	246.222	271.689	318.581	314.305	260.194	266.458	288.974	287.476
31	K00760	K00760 - hypoxanthine phosphoribosyltransferase [EC:2.4.2.8]	240.1	278.774	277.739	245.791	186.34	184.52	224.356	223.92	288.409	335.007	222.749	206.557	177.278	261.566
32	K01081	K01081 - 5'-nucleotidase [EC:3.1.3.5]	325.927	276.776	311.829	298.889	329.323	410.151	315.62	250.79	267.111	309.6	255.393	303.638	251.059	301.048
33	K01488	K01488 - adenosine deaminase [EC:3.5.4.4]	283.557	258.79	211.563	199.544	290.579	317.413	346.992	242.828	257.35	177.855	134.417	257.163	189.575	212.214
34	K00957	K00957 - sulfate adenylyltransferase subunit 2 [EC:2.7.7.4]	271.606	235.809	173.461	189.268	219.549	305.94	231.011	219.939	251.138	167.504	197.786	274.72	198.798	212.214
35	K01589	K01589 - 5-(carboxyamino)imidazole ribonucleotide synthase [EC:6.3.4.18]	296.594	228.815	381.013	341.709	286.889	313.589	342.238	218.944	197.006	302.071	280.356	304.671	277.702	266.502
36	K02340	K02340 - DNA polymerase III subunit delta [EC:2.7.7.7]	210.766	222.819	251.669	265.488	210.324	245.708	275.692	192.073	182.807	249.373	223.709	256.13	188.55	177.668
37	K02341	K02341 - DNA polymerase III subunit delta' [EC:2.7.7.7]	168.396	221.82	295.787	289.468	233.386	203.642	269.988	205.011	237.827	286.074	274.595	262.327	193.674	207.279
38	K00955	K00955 - bifunctional enzyme CysN/CysC [EC:2.7.7.4 2.7.1.25]	338.964	210.829	226.603	161.006	252.758	306.896	185.379	264.723	272.436	173.15	155.54	303.638	314.592	224.552
39	K01428	K01428 - urease subunit alpha [EC:3.5.1.5]	261.828	204.834	237.632	267.201	240.765	242.84	180.626	160.227	201.443	208.909	190.105	176.606	188.55	214.682
40	K11175	K11175 - phosphoribosylglycinamide formyltransferase 1 [EC:2.1.2.2]	158.618	200.837	180.48	189.268	149.441	167.311	177.774	154.256	155.297	184.442	192.985	193.13	176.254	192.473
41	K00940	K00940 - nucleoside-diphosphate kinase [EC:2.7.4.6]	176.001	192.844	169.451	165.288	133.759	153.926	164.465	181.126	196.118	194.794	170.902	171.442	150.635	169.031
42	K01466	K01466 - allantoinase [EC:3.5.2.5]	202.075	184.85	162.432	101.913	107.007	128.113	165.415	184.112	193.456	144.919	93.132	116.704	136.289	193.707
43	K00942	K00942 - guanylate kinase [EC:2.7.4.8]	176.001	178.855	152.405	192.693	184.495	207.466	228.159	192.073	196.118	211.732	207.387	213.786	180.352	161.628
44	K00958	K00958 - sulfate adenylyltransferase [EC:2.7.7.4]	161.877	173.859	170.453	116.472	92.2473	107.079	94.1156	236.857	252.025	239.963	143.058	91.9177	153.709	254.164
45	K03787	K03787 - 5'-nucleotidase [EC:3.1.3.5]	149.927	168.863	149.397	155.011	162.355	193.125	136.895	197.049	192.569	142.096	214.108	224.114	224.416	161.628
46	K00526	K00526 - ribonucleoside-diphosphate reductase beta chain [EC:1.17.4.1]	172.741	166.865	403.072	544.679	400.353	266.742	431.601	168.188	158.847	329.361	364.847	311.9	196.748	144.355
47	K00527	K00527 - ribonucleoside-triphosphate reductase [EC:1.17.4.2]	8.69139	163.867	111.296	149.872	90.4023	29.638	73.201	29.8559	96.728	160.916	111.374	65.0653	21.5193	13.5718
48	K01588	K01588 - 5-(carboxyamino)imidazole ribonucleotide mutase [EC:5.4.99.18]	153.186	156.873	185.493	192.693	191.874	146.278	161.613	147.289	155.297	180.678	163.221	142.524	145.512	123.38
49	K01839	K01839 - phosphopentomutase [EC:5.4.2.7]	141.235	155.874	262.699	217.529	131.914	78.3972	115.03	160.227	173.933	328.42	181.463	118.77	140.388	139.42
50	K01486	K01486 - adenine deaminase [EC:3.5.4.2]	136.889	152.876	395.051	447.905	163.278	129.069	141.649	163.212	180.145	324.656	192.985	137.36	154.734	146.823
51	K01515	K01515 - ADP-ribose pyrophosphatase [EC:3.6.1.13]	130.371	148.879	183.488	156.724	123.611	138.629	130.241	113.453	145.536	159.034	98.8928	75.3932	108.621	156.693
52	K03763	K03763 - DNA polymerase III subunit alpha, Gram-positive type [EC:2.7.7.7]	3.25927	144.883	589.568	495.864	197.409	10.5167	147.353	8.95678	83.4168	558.032	162.261	72.2948	11.272	8.63663
53	K00759	K00759 - adenine phosphoribosyltransferase [EC:2.4.2.7]	132.544	143.883	227.605	236.37	107.007	117.596	145.451	172.169	160.622	182.56	143.058	112.573	137.314	159.161
54	K03783	K03783 - purine-nucleoside phosphorylase [EC:2.4.2.1]	132.544	139.887	103.275	85.6414	108.852	119.508	122.635	141.318	122.463	119.511	98.8928	114.639	127.067	162.862
55	K13482	K13482 - xanthine dehydrogenase large subunit [EC:1.17.1.4]	107.556	110.91	84.224	77.9337	177.115	164.443	142.599	101.51	102.053	52.6978	147.859	171.442	164.982	149.29
56	K11178	K11178 - xanthine dehydrogenase YagS FAD-binding subunit [EC:1.17.1.4]	148.84	109.911	90.24	67.6567	118.999	169.223	100.77	138.333	104.715	85.6339	113.295	135.295	152.685	115.978
57	K00365	K00365 - urate oxidase [EC:1.7.3.3]	120.593	104.915	63.168	56.5233	42.4338	72.6608	65.5957	120.419	146.423	84.6929	71.0492	53.7047	100.424	97.4705
58	K00956	K00956 - sulfate adenylyltransferase subunit 1 [EC:2.7.7.4]	133.63	101.917	149.397	125.893	176.192	175.916	168.267	99.5198	87.8539	103.514	131.537	122.901	93.2504	111.042
59	K03060	K03060 - DNA-directed RNA polymerase subunit omega [EC:2.7.7.6]	86.9139	101.917	111.296	99.344	83.945	99.4306	95.0662	74.6398	76.3175	108.219	86.4111	117.737	86.0773	69.093
60	K15778	K15778 - phosphomannomutase / phosphoglucomutase [EC:5.4.2.8 5.4.2.2]	132.544	100.918	60.16	104.483	102.394	129.069	120.734	128.381	89.6287	80.9288	144.019	219.983	127.067	111.042
61	K00856	K00856 - adenosine kinase [EC:2.7.1.20]	135.803	99.919	90.24	85.6414	103.317	152.97	103.622	96.5342	111.814	74.3415	90.2516	118.77	91.201	111.042
62	K00926	K00926 - carbamate kinase [EC:2.7.2.2]	66.2719	99.919	81.216	83.0722	63.6506	61.1881	85.5596	78.6206	105.602	75.2826	43.2056	47.508	79.9289	86.3663
63	K01487	K01487 - guanine deaminase [EC:3.5.4.3]	64.099	84.9312	116.309	130.175	54.4259	66.9245	77.0037	39.8079	62.1189	48.9337	84.4909	50.6064	57.3849	57.9888
64	K01119	K01119 - 2',3'-cyclic-nucleotide 2'-phosphodiesterase [EC:3.1.4.16]	57.5805	80.9344	150.4	226.95	71.0304	79.3533	103.622	44.7839	61.2315	104.455	69.1289	51.6392	76.8547	54.2874
65	K13483	K13483 - xanthine dehydrogenase YagT iron-sulfur-binding subunit	83.6547	76.9376	43.1147	57.3797	77.4877	94.6503	53.2371	86.5822	76.3175	59.285	72.9694	55.7703	75.83	82.6648
66	K01241	K01241 - AMP nucleosidase [EC:3.2.2.4]	76.0497	74.9393	57.152	102.77	117.154	132.893	121.685	50.7551	54.1322	28.231	144.019	204.491	114.77	101.172
67	K04765	K04765 - ATP diphosphatase [EC:3.6.1.8]	59.7533	74.9393	47.1253	59.949	68.263	78.3972	52.2864	47.7695	39.9336	25.4079	43.2056	113.606	68.6569	49.3521
68	K00860	K00860 - adenylylsulfate kinase [EC:2.7.1.25]	72.7904	73.9401	74.1973	41.9643	54.4259	33.4622	37.0758	119.424	111.814	145.86	71.0492	65.0653	61.4838	104.873
69	K01239	K01239 - purine nucleosidase [EC:3.2.2.1]	58.6669	66.9457	70.1867	61.6618	61.8057	70.7487	112.178	39.8079	72.7679	53.6388	54.7271	105.344	65.5827	61.6902
70	K02083	K02083 - allantoate deiminase [EC:3.5.3.9]	83.6547	65.9466	160.427	169.57	91.3248	72.6608	72.2503	120.419	142.874	162.799	107.534	56.8031	112.72	114.744
71	K01477	K01477 - allantoicase [EC:3.5.3.4]	82.5682	63.9482	80.2133	65.9439	62.7282	41.1107	41.8291	84.5918	60.3441	98.8084	36.4847	36.1474	63.5333	65.3916
72	K07127	K07127 - 5-hydroxyisourate hydrolase [EC:3.5.2.17]	54.3212	50.9587	45.12	43.6771	47.9686	60.232	43.7305	53.7407	70.993	35.7592	69.1289	69.1965	75.83	82.6648
73	K03784	K03784 - purine-nucleoside phosphorylase [EC:2.4.2.1]	26.0742	41.966	128.341	102.77	79.3327	26.7698	77.9543	26.8703	31.9469	103.514	39.3651	28.9179	17.4204	22.2085
74	K08289	K08289 - phosphoribosylglycinamide formyltransferase 2 [EC:2.1.2.2]	20.6421	34.9717	72.192	81.3593	91.3248	99.4306	130.241	18.9088	35.4965	31.0541	98.8928	132.196	72.7558	33.3127
75	K01139	K01139 - guanosine-3',5'-bis(diphosphate) 3'-pyrophosphohydrolase [EC:3.1.7.2]	13.0371	33.9725	94.2507	129.319	49.8135	78.3972	85.5596	17.9136	19.5231	36.7002	63.3682	78.4915	34.8408	20.9747
76	K03816	K03816 - xanthine phosphoribosyltransferase [EC:2.4.2.22]	2.17285	33.9725	122.325	90.7799	30.4416	8.60457	25.6679	0.995198	13.3112	95.0442	43.2056	5.16392	10.2473	2.46761
77	K13481	K13481 - xanthine dehydrogenase small subunit [EC:1.17.1.4]	49.9755	31.9741	43.1147	48.8156	87.6349	100.387	83.6583	74.6398	58.5693	31.0541	77.77	107.409	69.6816	59.2226
78	K13798	K13798 - DNA-directed RNA polymerase subunit B [EC:2.7.7.6]	18.4692	31.9741	10.0267	6.85131	5.53484	7.64851	5.70397	12.9376	33.7217	35.7592	13.4417	12.3934	16.3957	40.7155
79	K00839	K00839	19.5556	30.9749	89.2374	43.6771	34.1315	21.9895	10.4573	13.9328	22.1853	67.7543	26.8835	7.22948	17.4204	22.2085
80	K01430	K01430 - urease subunit gamma [EC:3.5.1.5]	27.1606	28.9765	43.1147	35.113	31.3641	33.4622	33.2732	22.8896	22.1853	26.3489	38.405	26.8524	31.7666	27.1437
81	K14048	K14048 - urease subunit gamma/beta [EC:3.5.1.5]	32.5927	28.9765	18.048	8.56414	12.9146	18.1652	10.4573	6.96639	15.9734	27.2899	11.5215	2.06557	19.4699	11.1042
82	K16840	K16840	40.1977	27.9773	29.0773	20.5539	26.7517	19.1213	17.1119	38.8127	37.2714	25.4079	18.2424	14.459	36.8903	29.6113
83	K01429	K01429 - urease subunit beta [EC:3.5.1.5]	27.1606	26.9781	29.0773	42.8207	30.4416	24.8577	33.2732	18.9088	32.8343	31.0541	32.6442	12.3934	20.4946	14.8056
84	K14977	K14977 - ureidoglycine aminohydrolase [EC:3.5.3.-]	26.0742	26.9781	27.072	22.2668	48.8911	26.7698	50.3851	25.8751	25.735	11.2924	20.1626	34.0818	16.3957	19.7409
85	K00087	K00087 - xanthine dehydrogenase molybdenum-binding subunit [EC:1.17.1.4]	6.51855	22.9814	10.0267	5.9949	6.45731	10.5167	5.70397	7.96158	16.8608	12.2334	16.3221	10.3278	22.5441	13.5718
86	K13485	K13485 - 2-oxo-4-hydroxy-4-carboxy-5-ureidoimidazoline decarboxylase [EC:4.1.1.-]	14.1235	21.9822	17.0453	2.56924	6.45731	13.3849	1.90132	22.8896	30.172	35.7592	25.9233	22.7212	18.4451	37.0141
87	K00769	K00769 - xanthine phosphoribosyltransferase [EC:2.4.2.22]	8.69139	20.983	32.0853	27.4053	13.8371	13.3849	19.0132	5.97119	12.4238	10.3514	20.1626	16.5245	43.0387	14.8056
88	K02322	K02322 - DNA polymerase II large subunit [EC:2.7.7.7]	15.2099	20.983	10.0267	5.9949	3.68989	14.341	1.90132	23.8847	31.9469	19.7617	23.043	16.5245	18.4451	17.2733
89	K02339	K02339 - DNA polymerase III subunit chi [EC:2.7.7.7]	31.5063	20.983	21.056	35.113	29.5191	60.232	49.4344	22.8896	10.649	5.64619	74.8897	54.7375	58.4096	40.7155
90	K00364	K00364 - GMP reductase [EC:1.7.1.7]	6.51855	19.9838	70.1867	21.4104	31.3641	7.64851	15.2106	5.97119	7.0993	60.226	37.4448	12.3934	16.3957	9.87043
91	K07816	K07816 - putative GTP pyrophosphokinase [EC:2.7.6.5]	2.17285	16.9862	102.272	42.8207	30.4416	0	27.5692	0	5.32448	111.983	31.6841	10.3278	0	2.46761
92	K00073	K00073 - ureidoglycolate dehydrogenase [EC:1.1.1.154]	1.08642	15.987	41.1093	22.2668	6.45731	1.91213	14.2599	4.97599	3.54965	37.6413	18.2424	4.13113	4.09892	0
93	K03041	K03041 - DNA-directed RNA polymerase subunit A' [EC:2.7.7.6]	15.2099	15.987	26.0693	10.277	7.37978	5.73638	0	24.8799	35.4965	42.3464	30.724	14.459	26.643	35.7803
94	K01525	K01525 - bis(5'-nucleosyl)-tetraphosphatase (symmetrical) [EC:3.6.1.41]	6.51855	11.9903	42.112	107.052	49.8135	69.7926	67.497	6.96639	0.887413	16.9386	58.5676	59.9014	35.8655	19.7409
95	K15519	K15519 - deoxyadenosine/deoxycytidine kinase [EC:2.7.1.76 2.7.1.74]	3.25927	11.9903	109.291	41.1079	25.8292	7.64851	15.2106	1.9904	9.76154	105.396	23.043	12.3934	2.04946	13.5718
96	K03047	K03047 - DNA-directed RNA polymerase subunit D [EC:2.7.7.6]	4.3457	10.9911	6.016	1.71283	0	1.91213	0	5.97119	11.5364	7.52826	3.8405	0	0	3.70141
97	K01120	K01120 - 3',5'-cyclic-nucleotide phosphodiesterase [EC:3.1.4.17]	7.60497	9.9919	6.016	7.70773	14.7596	23.9016	3.80265	10.9472	2.66224	3.76413	16.3221	13.4262	8.19784	11.1042
98	K05851	K05851 - adenylate cyclase, class 1 [EC:4.6.1.1]	0	9.9919	21.056	23.1232	30.4416	1.91213	38.0265	0	1.77483	3.76413	24.0031	4.13113	2.04946	0
99	K11751	K11751 - 5'-nucleotidase / UDP-sugar diphosphatase [EC:3.1.3.5 3.6.1.45]	3.25927	9.9919	20.0533	14.559	14.7596	4.78032	17.1119	1.9904	3.54965	0.941032	15.362	4.13113	1.02473	0
100	K16856	K16856	16.2964	9.9919	11.0293	4.28207	4.61236	7.64851	3.80265	6.96639	7.0993	6.58722	9.60124	8.26226	8.19784	16.0394
101	K01483	K01483 - ureidoglycolate hydrolase [EC:3.5.3.19]	13.0371	7.99352	26.0693	23.1232	6.45731	17.2091	11.4079	7.96158	10.649	15.9975	8.64111	14.459	4.09892	13.5718
102	K01769	K01769 - guanylate cyclase, other [EC:4.6.1.2]	4.3457	6.99433	5.01333	1.71283	5.53484	1.91213	0	4.97599	6.21189	2.8231	0	3.09835	9.22257	8.63663
103	K03815	K03815 - xanthosine phosphorylase [EC:2.4.2.-]	4.3457	6.99433	0	1.71283	10.1472	8.60457	3.80265	3.98079	12.4238	3.76413	12.4816	9.29505	8.19784	8.63663
104	K02319	K02319 - DNA polymerase I [EC:2.7.7.7]	8.69139	5.99514	9.024	8.56414	2.76742	12.4288	3.80265	9.95198	29.2846	26.3489	17.2822	21.6884	24.5935	9.87043
105	K02323	K02323 - DNA polymerase II small subunit [EC:2.7.7.7]	4.3457	5.99514	6.016	3.42566	3.68989	1.91213	3.80265	11.9424	12.4238	16.9386	9.60124	6.1967	8.19784	17.2733
106	K03049	K03049 - DNA-directed RNA polymerase subunit E' [EC:2.7.7.6]	4.3457	5.99514	4.01067	0	0	1.91213	1.90132	2.98559	5.32448	5.64619	1.92025	6.1967	3.07419	2.46761
107	K05873	K05873 - adenylate cyclase, class 2 [EC:4.6.1.1]	15.2099	5.99514	13.0347	11.9898	9.22473	10.5167	6.65464	19.904	22.1853	0.941032	8.64111	4.13113	6.14838	19.7409
108	K06863	K06863 - 5-formaminoimidazole-4-carboxamide-1-(beta)-D-ribofuranosyl 5'-monophosphate synthetase [EC:6.3.4.-]	6.51855	5.99514	12.032	5.13848	5.53484	5.73638	0	10.9472	24.8476	9.41032	15.362	0	16.3957	14.8056
109	K08312	K08312 - ADP-ribose diphosphatase [EC:3.6.1.-]	0	5.99514	12.032	11.9898	15.682	25.8137	21.8652	0	1.77483	0	11.5215	25.8196	12.2968	7.40282
110	K08693	K08693 - 3'-nucleotidase [EC:3.1.3.6]	0	5.99514	115.307	84.785	29.5191	7.64851	35.1745	0.995198	1.77483	128.921	34.5645	3.09835	3.07419	6.16902
111	K00892	K00892 - inosine kinase [EC:2.7.1.73]	4.3457	4.99595	13.0347	11.9898	13.8371	5.73638	9.50662	0	1.77483	1.88206	3.8405	4.13113	0	0
112	K01427	K01427 - urease [EC:3.5.1.5]	2.17285	4.99595	1.00267	0.856414	0.922473	2.86819	0	5.97119	6.21189	0	0	0	4.09892	1.2338
113	K11787	K11787 - phosphoribosylamine--glycine ligase / phosphoribosylglycinamide formyltransferase / phosphoribosylformylglycinamidine cyclo-ligase [EC:6.3.4.13 2.1.2.2 6.3.3.1]	10.8642	4.99595	5.01333	4.28207	7.37978	15.297	8.55596	11.9424	10.649	4.70516	6.72087	6.1967	11.272	6.16902
114	K16841	K16841	10.8642	4.99595	3.008	11.9898	15.682	14.341	4.75331	4.97599	6.21189	11.2924	9.60124	7.22948	5.12365	11.1042
115	K03006	K03006 - DNA-directed RNA polymerase II subunit RPB1 [EC:2.7.7.6]	1.08642	3.99676	0	2.56924	3.68989	1.91213	2.85199	0.995198	0.887413	7.52826	4.80062	1.03278	2.04946	1.2338
116	K03048	K03048 - DNA-directed RNA polymerase subunit delta	0	3.99676	42.112	30.8309	8.30226	0	15.2106	0	0.887413	36.7002	11.5215	3.09835	0	0
117	K06928	K06928 - nucleoside-triphosphatase THEP1 [EC:3.6.1.15]	0	3.99676	2.00533	0	0	0	1.90132	1.9904	1.77483	1.88206	8.64111	0	3.07419	0
118	K00106	K00106 - xanthine dehydrogenase/oxidase [EC:1.17.1.4 1.17.3.2]	3.25927	2.99757	6.016	2.56924	10.1472	3.82425	7.6053	9.95198	4.43707	2.8231	0.960124	0	4.09892	6.16902
119	K11808	K11808 - phosphoribosylaminoimidazole carboxylase [EC:4.1.1.21]	5.43212	2.99757	2.00533	3.42566	0.922473	2.86819	1.90132	3.98079	2.66224	0.941032	9.60124	0	2.04946	2.46761
120	K13811	K13811 - 3'-phosphoadenosine 5'-phosphosulfate synthase [EC:2.7.7.4 2.7.1.25]	1.08642	2.99757	0	0	0	0	0	0	3.54965	0	0	2.06557	0	0
121	K15780	K15780 - bifunctional protein TilS/HprT [EC:6.3.4.19 2.4.2.8]	0	2.99757	4.01067	7.70773	0.922473	1.91213	2.85199	1.9904	0	4.70516	1.92025	1.03278	0	1.2338
122	K16839	K16839	5.43212	2.99757	22.0587	18.8411	22.1393	2.86819	3.80265	6.96639	3.54965	14.1155	16.3221	2.06557	2.04946	3.70141
123	K00524	K00524 - ribonucleotide reductase, class II [EC:1.17.4.1]	0	1.99838	0	0	0	0	0	8.95678	6.21189	0	1.92025	2.06557	1.02473	2.46761
124	K01518	K01518 - bis(5'-nucleosidyl)-tetraphosphatase [EC:3.6.1.17]	1.08642	1.99838	5.01333	0	0.922473	0	0	0	0.887413	22.5848	8.64111	3.09835	0	6.16902
125	K03012	K03012 - DNA-directed RNA polymerase II subunit RPB4	0	1.99838	0	0	0	0	0	0	0	0	0	0	0	0
126	K03018	K03018 - DNA-directed RNA polymerase III subunit RPC1 [EC:2.7.7.6]	0	1.99838	2.00533	3.42566	0.922473	0	3.80265	5.97119	0	0	0	0	2.04946	7.40282
127	K03027	K03027 - DNA-directed RNA polymerases I and III subunit RPAC1	2.17285	1.99838	0	0	1.84495	0.956064	0	0	0	1.88206	0	0	0	0
128	K03051	K03051 - DNA-directed RNA polymerase subunit F [EC:2.7.7.6]	0	1.99838	1.00267	1.71283	0	1.91213	0	3.98079	5.32448	1.88206	2.88037	0	2.04946	1.2338
129	K03058	K03058 - DNA-directed RNA polymerase subunit N [EC:2.7.7.6]	0	1.99838	0	0	0	0	0	0	0	0	0.960124	2.06557	0	0
130	K11029	K11029 - anthrax edema toxin adenylate cyclase [EC:4.6.1.1]	0	1.99838	1.00267	0	0.922473	0	0	2.98559	0.887413	0	1.92025	0	0	0
131	K13294	K13294 - cAMP-specific phosphodiesterase [EC:3.1.4.53]	0	1.99838	0	0	0	0	0	0	0	0	0	0	0	0
132	K13479	K13479 - xanthine dehydrogenase FAD-binding subunit [EC:1.17.1.4]	1.08642	1.99838	6.016	2.56924	0.922473	0.956064	0	2.98559	3.54965	5.64619	3.8405	1.03278	2.04946	1.2338
133	K15518	K15518 - deoxyguanosine kinase [EC:2.7.1.113]	0	1.99838	85.2267	49.672	15.682	0	14.2599	0	0	89.398	17.2822	6.1967	0	3.70141
134	K00601	K00601 - phosphoribosylglycinamide formyltransferase [EC:2.1.2.2]	1.08642	0.99919	0	0	1.84495	0	0	0	0.887413	0	0	0	0	0
135	K01522	K01522 - bis(5'-adenosyl)-triphosphatase [EC:3.6.1.29]	2.17285	0.99919	0	0	0	0	0	0	0	0	0	0	0	2.46761
136	K02320	K02320 - DNA polymerase alpha subunit A [EC:2.7.7.7]	0	0.99919	0	1.71283	1.84495	5.73638	0	0	0	0	0	0	0	0
137	K02344	K02344 - DNA polymerase III subunit psi [EC:2.7.7.7]	0	0.99919	6.016	4.28207	0	0	7.6053	0	0	0.941032	3.8405	0	0	0
138	K03050	K03050 - DNA-directed RNA polymerase subunit E [EC:2.7.7.6]	0	0.99919	0	0	1.84495	0	0	0.995198	1.77483	0	1.92025	0	3.07419	2.46761
139	K03059	K03059 - DNA-directed RNA polymerase subunit P [EC:2.7.7.6]	0	0.99919	2.00533	1.71283	0	0	0	1.9904	1.77483	0	2.88037	2.06557	2.04946	0
140	K08723	K08723 - 5'-nucleotidase [EC:3.1.3.5]	0	0.99919	2.00533	1.71283	8.30226	0	0.950662	0.995198	0.887413	1.88206	9.60124	2.06557	0	0
141	K10213	K10213 - ribosylpyrimidine nucleosidase [EC:3.2.2.8]	1.08642	0.99919	2.00533	0.856414	4.61236	1.91213	0	1.9904	8.87413	1.88206	5.76074	6.1967	1.02473	2.46761
142	K10808	K10808 - ribonucleoside-diphosphate reductase subunit M2 [EC:1.17.4.1]	0	0.99919	0	0	7.37978	2.86819	0	0	0	2.8231	0	3.09835	4.09892	0
143	K11265	K11265 - adenylate cyclase 10 [EC:4.6.1.1]	2.17285	0.99919	1.00267	0	0	0.956064	0	1.9904	1.77483	2.8231	0	0	0	0
144	K14159	K14159 - ribonuclease HI / DNA polymerase III subunit epsilon [EC:3.1.26.4 2.7.7.7]	0	0.99919	22.0587	14.559	11.9921	1.91213	6.65464	0	0	8.46929	7.68099	4.13113	3.07419	1.2338
145	K18445	K18445	2.17285	0.99919	0	0	0	0	0.950662	0.995198	0.887413	0	2.88037	0	0	0
146	K00988	K00988 - ATP adenylyltransferase [EC:2.7.7.53]	0	0	0	10.277	5.53484	1.91213	1.90132	1.9904	0	3.76413	9.60124	4.13113	2.04946	6.16902
147	K01490	K01490 - AMP deaminase [EC:3.5.4.6]	0	0	0	1.71283	0.922473	5.73638	0	0.995198	1.77483	0	0	2.06557	0	2.46761
148	K01492	K01492 - phosphoribosylaminoimidazolecarboxamide formyltransferase [EC:2.1.2.3]	0	0	0	0	0	0	0	1.9904	0	0	0.960124	0	0	0
149	K01509	K01509 - adenosinetriphosphatase [EC:3.6.1.3]	0	0	0	0	0	0	0	1.9904	0	0	0	0	0	0
150	K01510	K01510 - apyrase [EC:3.6.1.5]	0	0	0	0	0	0	0	0	1.77483	0	0	0	0	0
151	K01513	K01513 - ectonucleotide pyrophosphatase/phosphodiesterase family member 1/3 [EC:3.1.4.1 3.6.1.9]	4.3457	0	1.00267	0	1.84495	0	0	2.98559	2.66224	0	0	2.06557	0	0
152	K01514	K01514 - exopolyphosphatase [EC:3.6.1.11]	0	0	0	0	1.84495	0	0	0	0	1.88206	0	0	0	0
153	K01519	K01519 - inosine triphosphate pyrophosphatase [EC:3.6.1.19]	1.08642	0	0	1.71283	1.84495	0	0	0	0.887413	0	0	0	0	0
154	K01587	K01587 - phosphoribosylaminoimidazole carboxylase / phosphoribosylaminoimidazole-succinocarboxamide synthase [EC:4.1.1.21 6.3.2.6]	0	0	0	0	0	1.91213	1.90132	2.98559	0	1.88206	0	0	0	2.46761
155	K02321	K02321 - DNA polymerase alpha subunit B	2.17285	0	0	3.42566	1.84495	0	1.90132	0	0	0	0	0	0	0
156	K02324	K02324 - DNA polymerase epsilon subunit 1 [EC:2.7.7.7]	4.3457	0	0	0	3.68989	3.82425	4.75331	1.9904	0	0	0	0	1.02473	0
157	K02325	K02325 - DNA polymerase epsilon subunit 2 [EC:2.7.7.7]	0	0	0	1.71283	1.84495	0	3.80265	0	0	0	0	0	0	0
158	K02327	K02327 - DNA polymerase delta subunit 1 [EC:2.7.7.7]	0	0	2.00533	1.71283	3.68989	0	2.85199	0	1.77483	0	0	0	2.04946	2.46761
159	K02328	K02328 - DNA polymerase delta subunit 2	2.17285	0	0	0	0	1.91213	0	0	0	0	0	0	0	2.46761
160	K02345	K02345 - DNA polymerase III subunit theta [EC:2.7.7.7]	0	0	0	0	5.53484	0	0.950662	0	0	0	0	0	2.04946	0
161	K02684	K02684 - DNA primase small subunit [EC:2.7.7.-]	2.17285	0	0	1.71283	0	5.73638	0	3.98079	0	1.88206	0	1.03278	0	0
162	K02685	K02685 - DNA primase large subunit [EC:2.7.7.-]	0	0	0	0	0.922473	0	0	0	0	0	0	0	0	2.46761
163	K02999	K02999 - DNA-directed RNA polymerase I subunit RPA1 [EC:2.7.7.6]	0	0	0	1.71283	3.68989	1.91213	2.85199	0	1.77483	1.88206	0	0	0	2.46761
164	K03000	K03000 - DNA-directed RNA polymerase I subunit RPA12	0	0	0	1.71283	0	0	0	0	0	0	0	0	0	0
165	K03002	K03002 - DNA-directed RNA polymerase I subunit RPA2 [EC:2.7.7.6]	0	0	0	0	0	1.91213	1.90132	1.9904	0	0	0	2.06557	0	0
166	K03005	K03005 - DNA-directed RNA polymerase I subunit RPA49	0	0	0	0	0	1.91213	0	0	0	0	0	1.03278	0	0
167	K03007	K03007 - DNA-directed RNA polymerases I, II, and III subunit RPABC5	0	0	0	0	0	1.91213	0	0	0	0	0	0	0	1.2338
168	K03008	K03008 - DNA-directed RNA polymerase II subunit RPB11	0	0	0	0	1.84495	0	1.90132	0	0	0	0	0	0	0
169	K03010	K03010 - DNA-directed RNA polymerase II subunit RPB2 [EC:2.7.7.6]	2.17285	0	0	0	0.922473	3.82425	1.90132	1.9904	0.887413	3.76413	0	0	0	0
170	K03011	K03011 - DNA-directed RNA polymerase II subunit RPB3	0	0	0	0	1.84495	0	0	0.995198	0	0	0	0	1.02473	0
171	K03013	K03013 - DNA-directed RNA polymerases I, II, and III subunit RPABC1	0	0	0	0	0.922473	0	0	0	0	0	0	0	0	0
172	K03014	K03014 - DNA-directed RNA polymerases I, II, and III subunit RPABC2	0	0	0	0	0	0	0	1.9904	2.66224	3.76413	0	2.06557	0	0
173	K03015	K03015 - DNA-directed RNA polymerase II subunit RPB7	0	0	0	0	0	0	0	0	0	1.88206	0	0	0	0
174	K03016	K03016 - DNA-directed RNA polymerases I, II, and III subunit RPABC3	1.08642	0	0	0	0	0	0	0	0	0	0	0	0	0
175	K03017	K03017 - DNA-directed RNA polymerase II subunit RPB9	0	0	0	0	0	0	0	0	0	1.88206	0	0	0	0
176	K03019	K03019 - DNA-directed RNA polymerase III subunit RPC10	0	0	0	0	0	0	0	0	0.887413	0	0	0	0	0
177	K03021	K03021 - DNA-directed RNA polymerase III subunit RPC2 [EC:2.7.7.6]	0	0	0	3.42566	1.84495	0	0	0.995198	0	1.88206	1.92025	2.06557	0	0
178	K03022	K03022 - DNA-directed RNA polymerase III subunit RPC8	0	0	0	0.856414	0	0	0	0	0	0	0	0	0	0
179	K03023	K03023 - DNA-directed RNA polymerase III subunit RPC3	0	0	0	0	1.84495	0	0	0	0	0	0	0	4.09892	0
180	K03024	K03024 - DNA-directed RNA polymerase III subunit RPC7	0	0	0	0	0	0	0	0	1.77483	0	0	0	0	0
181	K03025	K03025 - DNA-directed RNA polymerase III subunit RPC6	0	0	0	0	0	1.91213	0	0	0	0	0	0	0	0
182	K03026	K03026 - DNA-directed RNA polymerase III subunit RPC4	0	0	0	0	1.84495	0	1.90132	0	0	0	0	0	1.02473	0
183	K03044	K03044 - DNA-directed RNA polymerase subunit B' [EC:2.7.7.6]	1.08642	0	0	0	0	0	0	0	0	0	0	0	0	0
184	K03045	K03045 - DNA-directed RNA polymerase subunit B [EC:2.7.7.6]	0	0	0	0	0	0	0	0	0	0	0	2.06557	0	0
185	K03053	K03053 - DNA-directed RNA polymerase subunit H [EC:2.7.7.6]	2.17285	0	0	0	0	0.956064	0.950662	1.9904	1.77483	0	1.92025	0	0	1.2338
186	K03056	K03056 - DNA-directed RNA polymerase subunit L [EC:2.7.7.6]	0	0	0	1.71283	1.84495	0	0	1.9904	0	2.8231	0	0	0	2.46761
187	K08045	K08045 - adenylate cyclase 5 [EC:4.6.1.1]	0	0	0	0	0	0	0	0	0.887413	0	0	0	0	0
188	K08047	K08047 - adenylate cyclase 7 [EC:4.6.1.1]	0	0	0	0	0	0	0	0	0.887413	0	0	0	0	0
189	K08049	K08049 - adenylate cyclase 9 [EC:4.6.1.1]	0	0	0	0.856414	0	0	0	0.995198	0	0	0	0	0	1.2338
190	K10353	K10353 - deoxyadenosine kinase [EC:2.7.1.76]	0	0	0	0	0	0	0	0	0	0	0	0	0	2.46761
191	K10807	K10807 - ribonucleoside-diphosphate reductase subunit M1 [EC:1.17.4.1]	2.17285	0	2.00533	0	5.53484	0.956064	21.8652	1.9904	1.77483	0	1.92025	7.22948	2.04946	2.46761
192	K11788	K11788 - phosphoribosylamine--glycine ligase / phosphoribosylformylglycinamidine cyclo-ligase [EC:6.3.4.13 6.3.3.1]	1.08642	0	2.00533	0.856414	1.84495	0.956064	1.90132	0.995198	0	0	2.88037	0	4.09892	2.46761
193	K12319	K12319 - guanylate cyclase soluble subunit beta [EC:4.6.1.2]	0	0	0	0	0	0.956064	0	0	0	0	0	0	0	0
194	K12320	K12320 - heat-stable enterotoxin receptor [EC:4.6.1.2]	0	0	0	0	0	0	0	0.995198	0	0	0	0	0	0
195	K12323	K12323 - atrial natriuretic peptide receptor A [EC:4.6.1.2]	0	0	0	0	0.922473	0	0	0	0	0	0	0	0	0
196	K13293	K13293 - cAMP-specific phosphodiesterase [EC:3.1.4.53]	0	0	0	0	0	0	0	0	1.77483	0	0	0	0	0
197	K13298	K13298 - dual 3',5'-cyclic-AMP and -GMP phosphodiesterase 11 [EC:3.1.4.17 3.1.4.35]	0	0	0	0	1.84495	0.956064	0	0.995198	1.77483	0	0	0	2.04946	3.70141
198	K13480	K13480 - xanthine dehydrogenase iron-sulfur-binding subunit	0	0	1.00267	0	0	0	0	0	0	0	3.8405	0	0	0
199	K13484	K13484 - 5-hydroxyisourate hydrolase / 2-oxo-4-hydroxy-4-carboxy-5-ureidoimidazoline decarboxylase [EC:3.5.2.17 4.1.1.-]	0	0	0	0	0	0	0	0	0	0	0	0	3.07419	0
200	K13761	K13761 - high affinity cGMP-specific 3',5'-cyclic phosphodiesterase 9 [EC:3.1.4.35]	1.08642	0	0	1.71283	0	0	0	0	0	0	0	0	0	0
201	K13762	K13762 - cGMP-specific 3',5'-cyclic phosphodiesterase [EC:3.1.4.35]	0	0	0	0	0	0	0	0	0	0	0	2.06557	0	0
202	K13763	K13763 - cGMP-specific 3',5'-cyclic phosphodiesterase, invertebrate [EC:3.1.4.35]	0	0	0	0.856414	0	0	0	0	0	0	0	0	0	0
203	K13797	K13797 - DNA-directed RNA polymerase subunit beta-beta' [EC:2.7.7.6]	0	0	0	0	0	0	0	0.995198	0	0	0	0	0	1.2338
204	K15779	K15779 - phosphoglucomutase / phosphopentomutase [EC:5.4.2.2 5.4.2.7]	0	0	0	0	0	0	0	0	0	0	0	0	1.02473	0
205	K16838	K16838	2.17285	0	0	0	0.922473	3.82425	0	2.98559	1.77483	4.70516	1.92025	1.03278	2.04946	0
206	K16842	K16842	4.3457	0	24.064	13.7026	3.68989	3.82425	3.80265	0	0	10.3514	8.64111	2.06557	0	0
207	K16855	K16855	0	0	0	0	0	0	0	0	0	0	0	1.03278	0	0
208	K18151	K18151	0	0	1.00267	0	0	1.91213	0	0.995198	0	1.88206	1.92025	0	1.02473	1.2338
209	K18283	K18283	0	0	0	0	0	0	0	0	0	0	0	1.03278	1.02473	0
210	K18424	K18424	0	0	2.00533	0	0	0	0	0	0	0	0	0	0	0
211	K18437	K18437	0	0	0	0	0	0	0	0	0	0	0	0	1.02473	0
212	K18438	K18438	0	0	0	0	0	0	1.90132	0.995198	0	0	0	0	1.02473	2.46761
213	K18453	K18453	0	0	3.008	0	1.84495	0	0	0.995198	1.77483	0	4.80062	0	2.04946	6.16902
214	K18532	K18532	0	0	1.00267	0	0	1.91213	0	2.98559	3.54965	6.58722	0	0	2.04946	0
215	K18533	K18533	0	0	0	0	0	0	0	0.995198	1.77483	0	0	0	0	0
		KEGG map00240: Pyrimidine metabolism	Total	175	completenes of pathway		0.828571
KO-count	KO-term	enzyme	Ca1T00,B	Ca1T00	Ca1T03	Ca1T07	Ca1T14	Ca1T21	Ca1T30	Ca2T00,B	Ca2T00	Ca2T03	Ca2T07	Ca2T14	Ca2T21	Ca2T30D
1	K03046	K03046 - DNA-directed RNA polymerase subunit beta' [EC:2.7.7.6]	1489.49	1616.69	1832.88	1955.19	1441.83	1540.22	1626.58	1669.94	1563.62	1755.97	1475.71	1596.68	1418.23	1702.65
2	K03043	K03043 - DNA-directed RNA polymerase subunit beta [EC:2.7.7.6]	1406.92	1488.79	1777.73	1717.11	1475.03	1530.66	1490.64	1537.58	1446.48	1739.03	1446.91	1617.34	1348.54	1486.73
3	K02337	K02337 - DNA polymerase III subunit alpha [EC:2.7.7.7]	1249.39	1359.9	1227.26	1531.27	1300.69	1257.22	1364.2	1339.54	1362.18	1364.5	1265.44	1372.57	1249.15	1326.34
4	K00384	K00384 - thioredoxin reductase (NADPH) [EC:1.8.1.9]	1258.08	1285.96	1324.52	964.322	797.017	950.327	846.09	1505.73	1435.83	1446.37	1068.62	1116.44	1298.33	1348.55
5	K01955	K01955 - carbamoyl-phosphate synthase large subunit [EC:6.3.5.5]	1207.02	1283.96	1187.16	1182.71	1030.4	1157.79	1249.17	1166.37	1380.81	1174.41	1218.4	1249.67	1224.55	1188.15
6	K02335	K02335 - DNA polymerase I [EC:2.7.7.7]	1050.57	1194.03	1256.34	1223.82	1281.31	1159.71	1190.23	1156.42	1287.64	1223.34	1284.65	1340.55	1054.45	1177.05
7	K00525	K00525 - ribonucleoside-diphosphate reductase alpha chain [EC:1.17.4.1]	1164.65	1118.09	1197.18	1492.73	1491.64	1310.76	1821.47	1140.5	1127.01	1194.17	1237.6	1282.72	1028.83	1116.59
8	K00962	K00962 - polyribonucleotide nucleotidyltransferase [EC:2.7.7.8]	831.115	776.371	868.31	983.163	767.497	745.73	850.843	750.379	853.691	827.167	790.182	753.932	768.547	762.491
9	K01937	K01937 - CTP synthase [EC:6.3.4.2]	644.25	586.525	746.987	747.649	603.297	610.925	576.101	607.071	666.447	686.953	585.676	664.08	573.849	609.499
10	K01465	K01465 - dihydroorotase [EC:3.5.2.3]	574.718	514.583	596.587	522.413	542.414	601.364	625.536	601.1	600.779	503.452	605.838	638.26	513.39	551.51
11	K02338	K02338 - DNA polymerase III subunit beta [EC:2.7.7.7]	429.138	416.662	507.349	471.884	437.252	453.174	440.157	459.781	411.76	469.575	409.973	419.31	377.101	439.234
12	K03040	K03040 - DNA-directed RNA polymerase subunit alpha [EC:2.7.7.6]	376.989	406.67	493.312	485.587	378.214	449.35	466.775	434.901	386.025	454.518	400.372	445.13	330.988	365.206
13	K00609	K00609 - aspartate carbamoyltransferase catalytic subunit [EC:2.1.3.2]	347.656	368.701	356.949	370.827	314.563	307.853	370.758	367.228	362.065	329.361	333.163	310.868	296.147	380.012
14	K02343	K02343 - DNA polymerase III subunit gamma/tau [EC:2.7.7.7]	410.668	356.711	513.365	555.813	483.376	419.712	546.631	393.103	445.481	522.273	443.577	456.49	418.09	402.22
15	K01956	K01956 - carbamoyl-phosphate synthase small subunit [EC:6.3.5.5]	374.816	353.713	429.141	416.217	300.726	390.074	406.884	437.887	348.753	510.039	369.648	401.753	382.224	408.389
16	K02342	K02342 - DNA polymerase III subunit epsilon [EC:2.7.7.7]	388.94	336.727	243.648	331.432	496.29	419.712	576.101	316.473	382.475	335.948	385.01	365.605	365.829	391.116
17	K00943	K00943 - dTMP kinase [EC:2.7.4.9]	282.47	314.745	313.835	261.206	209.401	240.928	212.948	247.804	290.184	245.609	189.144	233.409	258.232	270.203
18	K09903	K09903 - uridylate kinase [EC:2.7.4.22]	282.47	301.755	285.76	323.725	237.076	266.742	273.791	314.483	299.058	277.604	268.835	270.589	236.713	301.048
19	K01464	K01464 - dihydropyrimidinase [EC:3.5.2.2]	246.618	297.759	202.539	151.585	144.828	157.751	134.994	322.444	324.793	258.784	228.509	200.36	245.935	250.462
20	K01081	K01081 - 5'-nucleotidase [EC:3.1.3.5]	325.927	276.776	311.829	298.889	329.323	410.151	315.62	250.79	267.111	309.6	255.393	303.638	251.059	301.048
21	K06016	K06016	288.989	248.798	244.651	175.565	215.859	264.83	198.688	287.612	284.86	268.194	292.838	244.77	308.444	249.228
22	K00761	K00761 - uracil phosphoribosyltransferase [EC:2.4.2.9]	197.729	222.819	248.661	249.216	180.805	158.707	226.258	177.145	193.456	222.084	191.065	196.229	170.105	170.265
23	K02340	K02340 - DNA polymerase III subunit delta [EC:2.7.7.7]	210.766	222.819	251.669	265.488	210.324	245.708	275.692	192.073	182.807	249.373	223.709	256.13	188.55	177.668
24	K02341	K02341 - DNA polymerase III subunit delta' [EC:2.7.7.7]	168.396	221.82	295.787	289.468	233.386	203.642	269.988	205.011	237.827	286.074	274.595	262.327	193.674	207.279
25	K01494	K01494 - dCTP deaminase [EC:3.5.4.13]	209.68	217.823	173.461	190.98	192.797	231.367	230.06	240.838	207.655	175.032	185.304	264.392	182.402	260.333
26	K01591	K01591 - orotidine-5'-phosphate decarboxylase [EC:4.1.1.23]	209.68	215.825	251.669	235.514	157.743	221.807	230.06	193.068	201.443	197.617	180.503	213.786	161.907	170.265
27	K00560	K00560 - thymidylate synthase [EC:2.1.1.45]	158.618	209.83	285.76	357.125	354.23	254.313	297.557	115.443	110.039	185.383	310.12	261.294	162.932	135.718
28	K17828	K17828	111.902	206.832	166.443	157.58	82.1001	59.2759	84.609	136.342	160.622	198.558	121.936	69.1965	112.72	106.107
29	K00762	K00762 - orotate phosphoribosyltransferase [EC:2.4.2.10]	221.631	203.835	213.568	214.96	181.727	172.091	190.132	193.068	202.33	203.263	195.865	213.786	191.624	173.966
30	K00940	K00940 - nucleoside-diphosphate kinase [EC:2.7.4.6]	176.001	192.844	169.451	165.288	133.759	153.926	164.465	181.126	196.118	194.794	170.902	171.442	150.635	169.031
31	K00945	K00945 - cytidylate kinase [EC:2.7.4.14]	152.099	170.862	219.584	243.222	176.192	193.125	192.034	178.14	168.608	211.732	181.463	205.524	169.08	204.811
32	K03787	K03787 - 5'-nucleotidase [EC:3.1.3.5]	149.927	168.863	149.397	155.011	162.355	193.125	136.895	197.049	192.569	142.096	214.108	224.114	224.416	161.628
33	K00526	K00526 - ribonucleoside-diphosphate reductase beta chain [EC:1.17.4.1]	172.741	166.865	403.072	544.679	400.353	266.742	431.601	168.188	158.847	329.361	364.847	311.9	196.748	144.355
34	K00527	K00527 - ribonucleoside-triphosphate reductase [EC:1.17.4.2]	8.69139	163.867	111.296	149.872	90.4023	29.638	73.201	29.8559	96.728	160.916	111.374	65.0653	21.5193	13.5718
35	K00876	K00876 - uridine kinase [EC:2.7.1.48]	58.6669	146.881	121.323	107.052	74.7203	65.0123	93.1649	67.6735	90.5161	113.865	81.6105	84.6882	52.2612	70.3268
36	K03763	K03763 - DNA polymerase III subunit alpha, Gram-positive type [EC:2.7.7.7]	3.25927	144.883	589.568	495.864	197.409	10.5167	147.353	8.95678	83.4168	558.032	162.261	72.2948	11.272	8.63663
37	K01485	K01485 - cytosine deaminase [EC:3.5.4.1]	151.013	142.884	94.2507	131.031	107.929	107.079	115.03	132.361	167.721	111.042	96.9725	111.541	138.339	112.276
38	K03783	K03783 - purine-nucleoside phosphorylase [EC:2.4.2.1]	132.544	139.887	103.275	85.6414	108.852	119.508	122.635	141.318	122.463	119.511	98.8928	114.639	127.067	162.862
39	K00756	K00756 - pyrimidine-nucleoside phosphorylase [EC:2.4.2.2]	93.4325	129.895	268.715	190.98	95.0147	37.2865	65.5957	112.457	121.576	273.84	116.175	88.8193	90.1762	102.406
40	K01489	K01489 - cytidine deaminase [EC:3.5.4.5]	116.247	119.903	124.331	117.329	119.921	87.0018	112.178	85.587	126.013	127.039	110.414	90.8849	83.0031	117.211
41	K01520	K01520 - dUTP pyrophosphatase [EC:3.6.1.23]	108.642	119.903	155.413	181.56	190.029	172.091	223.406	94.5438	114.476	127.039	310.12	175.573	122.968	113.51
42	K02825	K02825 - pyrimidine operon attenuation protein / uracil phosphoribosyltransferase [EC:2.4.2.9]	171.655	118.904	142.379	141.308	127.301	148.19	155.909	163.212	146.423	178.796	108.494	101.213	133.215	120.913
43	K00758	K00758 - thymidine phosphorylase [EC:2.4.2.4]	157.532	111.909	86.2294	114.759	139.293	122.376	168.267	105.491	132.225	109.16	79.6903	87.7866	99.3988	127.082
44	K00857	K00857 - thymidine kinase [EC:2.7.1.21]	116.247	106.913	170.453	169.57	149.441	139.585	177.774	85.587	81.642	132.686	144.979	149.754	105.547	120.913
45	K02823	K02823	78.2225	101.917	151.403	144.734	51.6585	40.1547	33.2732	89.5678	110.039	175.973	68.1688	42.3441	66.6074	80.1972
46	K03060	K03060 - DNA-directed RNA polymerase subunit omega [EC:2.7.7.6]	86.9139	101.917	111.296	99.344	83.945	99.4306	95.0662	74.6398	76.3175	108.219	86.4111	117.737	86.0773	69.093
47	K03465	K03465 - thymidylate synthase (FAD) [EC:2.1.1.148]	161.877	85.9304	82.2187	381.961	178.037	84.1336	253.827	144.304	124.238	105.396	289.957	136.327	79.9289	95.0029
48	K01119	K01119 - 2',3'-cyclic-nucleotide 2'-phosphodiesterase [EC:3.1.4.16]	57.5805	80.9344	150.4	226.95	71.0304	79.3533	103.622	44.7839	61.2315	104.455	69.1289	51.6392	76.8547	54.2874
49	K00254	K00254 - dihydroorotate dehydrogenase [EC:1.3.5.2]	140.149	75.9385	107.285	196.119	212.169	240.928	249.074	126.39	114.476	78.1057	181.463	265.425	189.575	157.927
50	K04765	K04765 - ATP diphosphatase [EC:3.6.1.8]	59.7533	74.9393	47.1253	59.949	68.263	78.3972	52.2864	47.7695	39.9336	25.4079	43.2056	113.606	68.6569	49.3521
51	K16329	K16329 - pseudouridine-5'-phosphate glycosidase [EC:3.2.-.-]	114.075	69.9433	77.2053	64.2311	99.6271	122.376	87.4609	103.501	103.827	104.455	65.2884	71.262	97.3493	88.8339
52	K01493	K01493 - dCMP deaminase [EC:3.5.4.12]	11.9507	52.9571	96.256	102.77	67.3405	21.9895	46.5825	34.8319	57.6819	102.572	60.4878	57.8359	29.7172	46.8845
53	K03784	K03784 - purine-nucleoside phosphorylase [EC:2.4.2.1]	26.0742	41.966	128.341	102.77	79.3327	26.7698	77.9543	26.8703	31.9469	103.514	39.3651	28.9179	17.4204	22.2085
54	K00757	K00757 - uridine phosphorylase [EC:2.4.2.3]	10.8642	38.9684	14.0373	29.1181	14.7596	17.2091	22.8159	26.8703	21.2979	6.58722	34.5645	22.7212	19.4699	16.0394
55	K17723	K17723	51.0619	37.9692	38.1013	27.4053	41.5113	24.8577	14.2599	43.7887	39.9336	19.7617	40.3252	33.0491	31.7666	37.0141
56	K09019	K09019 - 3-hydroxypropanoate dehydrogenase [EC:1.1.1.-]	31.5063	32.9733	19.0507	26.5488	41.5113	79.3533	62.7437	18.9088	21.2979	12.2334	38.405	76.4259	29.7172	29.6113
57	K13798	K13798 - DNA-directed RNA polymerase subunit B [EC:2.7.7.6]	18.4692	31.9741	10.0267	6.85131	5.53484	7.64851	5.70397	12.9376	33.7217	35.7592	13.4417	12.3934	16.3957	40.7155
58	K09020	K09020 - ureidoacrylate peracid hydrolase [EC:3.5.1.110]	36.9384	29.9757	18.048	17.1283	23.0618	31.5501	15.2106	14.928	23.9602	23.5258	22.0828	16.5245	21.5193	25.9099
59	K16066	K16066 - malonic semialdehyde reductase [EC:1.1.1.-]	19.5556	23.9806	15.04	59.949	30.4416	30.594	7.6053	15.9232	15.086	14.1155	26.8835	19.6229	20.4946	16.0394
60	K02322	K02322 - DNA polymerase II large subunit [EC:2.7.7.7]	15.2099	20.983	10.0267	5.9949	3.68989	14.341	1.90132	23.8847	31.9469	19.7617	23.043	16.5245	18.4451	17.2733
61	K02339	K02339 - DNA polymerase III subunit chi [EC:2.7.7.7]	31.5063	20.983	21.056	35.113	29.5191	60.232	49.4344	22.8896	10.649	5.64619	74.8897	54.7375	58.4096	40.7155
62	K09018	K09018 - pyrimidine oxygenase [EC:1.14.99.46]	8.69139	17.9854	14.0373	21.4104	28.5967	6.69245	15.2106	7.96158	6.21189	3.76413	14.4019	10.3278	5.12365	8.63663
63	K00226	K00226 - dihydroorotate dehydrogenase (fumarate) [EC:1.3.98.1]	8.69139	15.987	7.01867	3.42566	5.53484	5.73638	5.70397	25.8751	30.172	13.1744	6.72087	5.16392	8.19784	12.338
64	K00610	K00610 - aspartate carbamoyltransferase regulatory subunit	0	15.987	12.032	7.70773	6.45731	0.956064	4.75331	9.95198	13.3112	11.2924	9.60124	4.13113	2.04946	13.5718
65	K03041	K03041 - DNA-directed RNA polymerase subunit A' [EC:2.7.7.6]	15.2099	15.987	26.0693	10.277	7.37978	5.73638	0	24.8799	35.4965	42.3464	30.724	14.459	26.643	35.7803
66	K16328	K16328 - pseudouridine kinase [EC:2.7.1.83]	6.51855	13.9887	6.016	13.7026	11.9921	27.7258	24.7172	9.95198	10.649	3.76413	12.4816	13.4262	9.22257	4.93521
67	K17722	K17722	0	13.9887	2.00533	5.13848	1.84495	0	1.90132	0	4.43707	0	0	0	1.02473	0
68	K15519	K15519 - deoxyadenosine/deoxycytidine kinase [EC:2.7.1.76 2.7.1.74]	3.25927	11.9903	109.291	41.1079	25.8292	7.64851	15.2106	1.9904	9.76154	105.396	23.043	12.3934	2.04946	13.5718
69	K03047	K03047 - DNA-directed RNA polymerase subunit D [EC:2.7.7.6]	4.3457	10.9911	6.016	1.71283	0	1.91213	0	5.97119	11.5364	7.52826	3.8405	0	0	3.70141
70	K11751	K11751 - 5'-nucleotidase / UDP-sugar diphosphatase [EC:3.1.3.5 3.6.1.45]	3.25927	9.9919	20.0533	14.559	14.7596	4.78032	17.1119	1.9904	3.54965	0.941032	15.362	4.13113	1.02473	0
71	K08722	K08722 - 5'-nucleotidase [EC:3.1.3.5]	0	7.99352	8.02133	6.85131	4.61236	0	7.6053	0.995198	1.77483	1.88206	5.76074	2.06557	0	0
72	K09024	K09024 - flavin reductase [EC:1.5.1.-]	8.69139	7.99352	46.1227	38.5386	31.3641	2.86819	35.1745	3.98079	3.54965	6.58722	23.043	6.1967	6.14838	9.87043
73	K00207	K00207 - dihydropyrimidine dehydrogenase (NADP+) [EC:1.3.1.2]	6.51855	6.99433	7.01867	2.56924	0	7.64851	4.75331	6.96639	10.649	3.76413	9.60124	2.06557	9.22257	9.87043
74	K02319	K02319 - DNA polymerase I [EC:2.7.7.7]	8.69139	5.99514	9.024	8.56414	2.76742	12.4288	3.80265	9.95198	29.2846	26.3489	17.2822	21.6884	24.5935	9.87043
75	K02323	K02323 - DNA polymerase II small subunit [EC:2.7.7.7]	4.3457	5.99514	6.016	3.42566	3.68989	1.91213	3.80265	11.9424	12.4238	16.9386	9.60124	6.1967	8.19784	17.2733
76	K03049	K03049 - DNA-directed RNA polymerase subunit E' [EC:2.7.7.6]	4.3457	5.99514	4.01067	0	0	1.91213	1.90132	2.98559	5.32448	5.64619	1.92025	6.1967	3.07419	2.46761
77	K08693	K08693 - 3'-nucleotidase [EC:3.1.3.6]	0	5.99514	115.307	84.785	29.5191	7.64851	35.1745	0.995198	1.77483	128.921	34.5645	3.09835	3.07419	6.16902
78	K09023	K09023 - aminoacrylate hydrolase [EC:3.5.1.-]	5.43212	5.99514	7.01867	4.28207	9.22473	4.78032	7.6053	3.98079	7.0993	5.64619	10.5614	6.1967	6.14838	0
79	K11540	K11540 - carbamoyl-phosphate synthase / aspartate carbamoyltransferase / dihydroorotase [EC:6.3.5.5 2.1.3.2 3.5.2.3]	9.77782	5.99514	3.008	0.856414	0	0.956064	0	8.95678	14.1986	5.64619	2.88037	8.26226	3.07419	3.70141
80	K13799	K13799 - pantoate ligase / cytidylate kinase [EC:6.3.2.1 2.7.4.14]	5.43212	4.99595	5.01333	0	1.84495	4.78032	2.85199	14.928	9.76154	7.52826	0	6.1967	6.14838	9.87043
81	K01240	K01240 - uridine nucleosidase [EC:3.2.2.3]	0	3.99676	4.01067	0	0	0	6.65464	1.9904	0	6.58722	0	1.03278	2.04946	0
82	K03006	K03006 - DNA-directed RNA polymerase II subunit RPB1 [EC:2.7.7.6]	1.08642	3.99676	0	2.56924	3.68989	1.91213	2.85199	0.995198	0.887413	7.52826	4.80062	1.03278	2.04946	1.2338
83	K03048	K03048 - DNA-directed RNA polymerase subunit delta	0	3.99676	42.112	30.8309	8.30226	0	15.2106	0	0.887413	36.7002	11.5215	3.09835	0	0
84	K13421	K13421 - uridine monophosphate synthetase [EC:2.4.2.10 4.1.1.23]	4.3457	3.99676	2.00533	0	0.922473	1.91213	5.70397	13.9328	7.98672	9.41032	30.724	4.13113	3.07419	9.87043
85	K09021	K09021 - aminoacrylate peracid reductase	1.08642	2.99757	11.0293	0.856414	4.61236	1.91213	6.65464	3.98079	0	3.76413	0.960124	6.1967	4.09892	2.46761
86	K00524	K00524 - ribonucleotide reductase, class II [EC:1.17.4.1]	0	1.99838	0	0	0	0	0	8.95678	6.21189	0	1.92025	2.06557	1.02473	2.46761
87	K01518	K01518 - bis(5'-nucleosidyl)-tetraphosphatase [EC:3.6.1.17]	1.08642	1.99838	5.01333	0	0.922473	0	0	0	0.887413	22.5848	8.64111	3.09835	0	6.16902
88	K03012	K03012 - DNA-directed RNA polymerase II subunit RPB4	0	1.99838	0	0	0	0	0	0	0	0	0	0	0	0
89	K03018	K03018 - DNA-directed RNA polymerase III subunit RPC1 [EC:2.7.7.6]	0	1.99838	2.00533	3.42566	0.922473	0	3.80265	5.97119	0	0	0	0	2.04946	7.40282
90	K03027	K03027 - DNA-directed RNA polymerases I and III subunit RPAC1	2.17285	1.99838	0	0	1.84495	0.956064	0	0	0	1.88206	0	0	0	0
91	K03051	K03051 - DNA-directed RNA polymerase subunit F [EC:2.7.7.6]	0	1.99838	1.00267	1.71283	0	1.91213	0	3.98079	5.32448	1.88206	2.88037	0	2.04946	1.2338
92	K03058	K03058 - DNA-directed RNA polymerase subunit N [EC:2.7.7.6]	0	1.99838	0	0	0	0	0	0	0	0	0.960124	2.06557	0	0
93	K11541	K11541 - carbamoyl-phosphate synthase / aspartate carbamoyltransferase [EC:6.3.5.5 2.1.3.2]	0	1.99838	0	0	1.84495	4.78032	0	3.98079	0.887413	2.8231	0	2.06557	0	2.46761
94	K02320	K02320 - DNA polymerase alpha subunit A [EC:2.7.7.7]	0	0.99919	0	1.71283	1.84495	5.73638	0	0	0	0	0	0	0	0
95	K02344	K02344 - DNA polymerase III subunit psi [EC:2.7.7.7]	0	0.99919	6.016	4.28207	0	0	7.6053	0	0	0.941032	3.8405	0	0	0
96	K03050	K03050 - DNA-directed RNA polymerase subunit E [EC:2.7.7.6]	0	0.99919	0	0	1.84495	0	0	0.995198	1.77483	0	1.92025	0	3.07419	2.46761
97	K03059	K03059 - DNA-directed RNA polymerase subunit P [EC:2.7.7.6]	0	0.99919	2.00533	1.71283	0	0	0	1.9904	1.77483	0	2.88037	2.06557	2.04946	0
98	K08723	K08723 - 5'-nucleotidase [EC:3.1.3.5]	0	0.99919	2.00533	1.71283	8.30226	0	0.950662	0.995198	0.887413	1.88206	9.60124	2.06557	0	0
99	K10213	K10213 - ribosylpyrimidine nucleosidase [EC:3.2.2.8]	1.08642	0.99919	2.00533	0.856414	4.61236	1.91213	0	1.9904	8.87413	1.88206	5.76074	6.1967	1.02473	2.46761
100	K10808	K10808 - ribonucleoside-diphosphate reductase subunit M2 [EC:1.17.4.1]	0	0.99919	0	0	7.37978	2.86819	0	0	0	2.8231	0	3.09835	4.09892	0
101	K14159	K14159 - ribonuclease HI / DNA polymerase III subunit epsilon [EC:3.1.26.4 2.7.7.7]	0	0.99919	22.0587	14.559	11.9921	1.91213	6.65464	0	0	8.46929	7.68099	4.13113	3.07419	1.2338
102	K16330	K16330 - pseudouridine-5'-phosphate glycosidase / pseudouridine kinase [EC:3.2.-.- 2.7.1.83]	0	0.99919	0	0.856414	5.53484	1.91213	0	1.9904	0.887413	0	0.960124	0	1.02473	0
103	K16904	K16904	2.17285	0.99919	2.00533	0.856414	0.922473	1.91213	0.950662	0	1.77483	0	0.960124	6.1967	3.07419	0
104	K01431	K01431 - beta-ureidopropionase [EC:3.5.1.6]	0	0	0	0	0	0.956064	0	0	0	0	1.92025	0	0	0
105	K01510	K01510 - apyrase [EC:3.6.1.5]	0	0	0	0	0	0	0	0	1.77483	0	0	0	0	0
106	K01519	K01519 - inosine triphosphate pyrophosphatase [EC:3.6.1.19]	1.08642	0	0	1.71283	1.84495	0	0	0	0.887413	0	0	0	0	0
107	K02321	K02321 - DNA polymerase alpha subunit B	2.17285	0	0	3.42566	1.84495	0	1.90132	0	0	0	0	0	0	0
108	K02324	K02324 - DNA polymerase epsilon subunit 1 [EC:2.7.7.7]	4.3457	0	0	0	3.68989	3.82425	4.75331	1.9904	0	0	0	0	1.02473	0
109	K02325	K02325 - DNA polymerase epsilon subunit 2 [EC:2.7.7.7]	0	0	0	1.71283	1.84495	0	3.80265	0	0	0	0	0	0	0
110	K02327	K02327 - DNA polymerase delta subunit 1 [EC:2.7.7.7]	0	0	2.00533	1.71283	3.68989	0	2.85199	0	1.77483	0	0	0	2.04946	2.46761
111	K02328	K02328 - DNA polymerase delta subunit 2	2.17285	0	0	0	0	1.91213	0	0	0	0	0	0	0	2.46761
112	K02345	K02345 - DNA polymerase III subunit theta [EC:2.7.7.7]	0	0	0	0	5.53484	0	0.950662	0	0	0	0	0	2.04946	0
113	K02684	K02684 - DNA primase small subunit [EC:2.7.7.-]	2.17285	0	0	1.71283	0	5.73638	0	3.98079	0	1.88206	0	1.03278	0	0
114	K02685	K02685 - DNA primase large subunit [EC:2.7.7.-]	0	0	0	0	0.922473	0	0	0	0	0	0	0	0	2.46761
115	K02999	K02999 - DNA-directed RNA polymerase I subunit RPA1 [EC:2.7.7.6]	0	0	0	1.71283	3.68989	1.91213	2.85199	0	1.77483	1.88206	0	0	0	2.46761
116	K03000	K03000 - DNA-directed RNA polymerase I subunit RPA12	0	0	0	1.71283	0	0	0	0	0	0	0	0	0	0
117	K03002	K03002 - DNA-directed RNA polymerase I subunit RPA2 [EC:2.7.7.6]	0	0	0	0	0	1.91213	1.90132	1.9904	0	0	0	2.06557	0	0
118	K03005	K03005 - DNA-directed RNA polymerase I subunit RPA49	0	0	0	0	0	1.91213	0	0	0	0	0	1.03278	0	0
119	K03007	K03007 - DNA-directed RNA polymerases I, II, and III subunit RPABC5	0	0	0	0	0	1.91213	0	0	0	0	0	0	0	1.2338
120	K03008	K03008 - DNA-directed RNA polymerase II subunit RPB11	0	0	0	0	1.84495	0	1.90132	0	0	0	0	0	0	0
121	K03010	K03010 - DNA-directed RNA polymerase II subunit RPB2 [EC:2.7.7.6]	2.17285	0	0	0	0.922473	3.82425	1.90132	1.9904	0.887413	3.76413	0	0	0	0
122	K03011	K03011 - DNA-directed RNA polymerase II subunit RPB3	0	0	0	0	1.84495	0	0	0.995198	0	0	0	0	1.02473	0
123	K03013	K03013 - DNA-directed RNA polymerases I, II, and III subunit RPABC1	0	0	0	0	0.922473	0	0	0	0	0	0	0	0	0
124	K03014	K03014 - DNA-directed RNA polymerases I, II, and III subunit RPABC2	0	0	0	0	0	0	0	1.9904	2.66224	3.76413	0	2.06557	0	0
125	K03015	K03015 - DNA-directed RNA polymerase II subunit RPB7	0	0	0	0	0	0	0	0	0	1.88206	0	0	0	0
126	K03016	K03016 - DNA-directed RNA polymerases I, II, and III subunit RPABC3	1.08642	0	0	0	0	0	0	0	0	0	0	0	0	0
127	K03017	K03017 - DNA-directed RNA polymerase II subunit RPB9	0	0	0	0	0	0	0	0	0	1.88206	0	0	0	0
128	K03019	K03019 - DNA-directed RNA polymerase III subunit RPC10	0	0	0	0	0	0	0	0	0.887413	0	0	0	0	0
129	K03021	K03021 - DNA-directed RNA polymerase III subunit RPC2 [EC:2.7.7.6]	0	0	0	3.42566	1.84495	0	0	0.995198	0	1.88206	1.92025	2.06557	0	0
130	K03022	K03022 - DNA-directed RNA polymerase III subunit RPC8	0	0	0	0.856414	0	0	0	0	0	0	0	0	0	0
131	K03023	K03023 - DNA-directed RNA polymerase III subunit RPC3	0	0	0	0	1.84495	0	0	0	0	0	0	0	4.09892	0
132	K03024	K03024 - DNA-directed RNA polymerase III subunit RPC7	0	0	0	0	0	0	0	0	1.77483	0	0	0	0	0
133	K03025	K03025 - DNA-directed RNA polymerase III subunit RPC6	0	0	0	0	0	1.91213	0	0	0	0	0	0	0	0
134	K03026	K03026 - DNA-directed RNA polymerase III subunit RPC4	0	0	0	0	1.84495	0	1.90132	0	0	0	0	0	1.02473	0
135	K03044	K03044 - DNA-directed RNA polymerase subunit B' [EC:2.7.7.6]	1.08642	0	0	0	0	0	0	0	0	0	0	0	0	0
136	K03045	K03045 - DNA-directed RNA polymerase subunit B [EC:2.7.7.6]	0	0	0	0	0	0	0	0	0	0	0	2.06557	0	0
137	K03053	K03053 - DNA-directed RNA polymerase subunit H [EC:2.7.7.6]	2.17285	0	0	0	0	0.956064	0.950662	1.9904	1.77483	0	1.92025	0	0	1.2338
138	K03056	K03056 - DNA-directed RNA polymerase subunit L [EC:2.7.7.6]	0	0	0	1.71283	1.84495	0	0	1.9904	0	2.8231	0	0	0	2.46761
139	K08728	K08728 - nucleoside deoxyribosyltransferase [EC:2.4.2.6]	0	0	0	0.856414	0	0	1.90132	0	0	0	0	0	0	0
140	K10807	K10807 - ribonucleoside-diphosphate reductase subunit M1 [EC:1.17.4.1]	2.17285	0	2.00533	0	5.53484	0.956064	21.8652	1.9904	1.77483	0	1.92025	7.22948	2.04946	2.46761
141	K13797	K13797 - DNA-directed RNA polymerase subunit beta-beta' [EC:2.7.7.6]	0	0	0	0	0	0	0	0.995198	0	0	0	0	0	1.2338
142	K13800	K13800 - UMP-CMP kinase [EC:2.7.4.- 2.7.4.14]	0	0	0	0	0	0	0	0	0	0	0	0	0	1.2338
143	K13998	K13998 - dihydrofolate reductase / thymidylate synthase [EC:1.5.1.3 2.1.1.45]	2.17285	0	0	0	0	0	0	0	0	0	1.92025	0	0	0
144	K18533	K18533	0	0	0	0	0	0	0	0.995198	1.77483	0	0	0	0	0
145	K18942	K18942	0	0	2.00533	11.9898	12.9146	1.91213	0	0	0	0	1.92025	5.16392	2.04946	0
KEGG.map00270 Cysteine and methionine metabolism			Total	93	completenes of pathway		0.88172
KO-count	KO-term	enzyme	Ca1T00,B	Ca1T00	Ca1T03	Ca1T07	Ca1T14	Ca1T21	Ca1T30	Ca2T00,B	Ca2T00	Ca2T03	Ca2T07	Ca2T14	Ca2T21	Ca2T30D
1	K00548	K00548 - 5-methyltetrahydrofolate--homocysteine methyltransferase [EC:2.1.1.13]	1310.23	1121.09	1080.87	866.691	933.543	1130.07	890.771	1375.36	1339.11	1047.37	1131.99	1218.68	1167.17	1248.61
2	K01251	K01251 - adenosylhomocysteinase [EC:3.3.1.1]	584.496	586.525	426.133	356.268	471.384	566.946	466.775	751.374	687.745	488.396	525.188	652.719	515.439	763.724
3	K00826	K00826 - branched-chain amino acid aminotransferase [EC:2.6.1.42]	559.508	558.547	510.357	460.751	422.493	483.768	505.752	689.672	616.752	574.971	497.344	544.277	530.81	586.057
4	K00928	K00928 - aspartate kinase [EC:2.7.2.4]	525.829	470.619	658.752	641.454	503.67	445.526	470.578	525.464	512.037	715.184	537.669	519.49	466.252	495.989
5	K00789	K00789 - S-adenosylmethionine synthetase [EC:2.5.1.6]	498.669	502.593	566.507	551.531	462.159	466.559	491.492	531.436	504.051	571.206	427.255	493.67	458.054	533.003
6	K00549	K00549 - 5-methyltetrahydropteroyltriglutamate--homocysteine methyltransferase [EC:2.1.1.14]	455.212	494.599	447.189	407.653	381.904	342.271	498.147	444.853	475.653	538.27	426.295	311.9	449.856	499.69
7	K01011	K01011 - thiosulfate/3-mercaptopyruvate sulfurtransferase [EC:2.8.1.1 2.8.1.2]	455.212	419.66	338.901	378.535	394.818	425.448	438.255	489.637	472.104	486.514	384.05	344.95	473.425	439.234
8	K01738	K01738 - cysteine synthase A [EC:2.5.1.47]	451.952	483.608	532.416	507.854	523.965	456.042	446.811	501.58	480.09	529.801	490.623	545.309	444.733	484.885
9	K00024	K00024 - malate dehydrogenase [EC:1.1.1.37]	408.496	374.696	396.053	330.576	363.454	326.018	374.561	362.252	362.952	403.703	318.761	371.802	413.991	324.49
10	K00133	K00133 - aspartate-semialdehyde dehydrogenase [EC:1.2.1.11]	405.236	393.681	418.112	369.971	387.439	384.338	446.811	374.194	452.581	457.342	432.056	423.441	357.631	397.285
11	K01739	K01739 - cystathionine gamma-synthase [EC:2.5.1.48]	376.989	357.71	330.88	207.252	297.959	336.534	243.37	393.103	371.826	357.592	245.792	351.146	287.949	351.634
12	K01697	K01697 - cystathionine beta-synthase [EC:4.2.1.22]	365.039	307.751	176.469	176.421	273.052	350.875	210.096	329.41	299.946	211.732	300.519	317.064	282.825	326.958
13	K00003	K00003 - homoserine dehydrogenase [EC:1.1.1.3]	319.409	335.728	397.056	435.058	371.757	332.71	386.92	336.377	385.137	422.523	340.844	305.704	299.221	325.724
14	K00641	K00641 - homoserine O-acetyltransferase [EC:2.3.1.31]	315.063	239.806	237.632	237.227	295.191	336.534	305.163	255.766	275.985	209.85	342.764	317.064	289.999	289.944
15	K00812	K00812 - aspartate aminotransferase [EC:2.6.1.1]	306.372	268.782	295.787	288.612	266.595	282.039	211.047	277.66	315.919	216.437	284.197	316.032	251.059	292.411
16	K01740	K01740 - O-acetylhomoserine (thiol)-lyase [EC:2.5.1.49]	296.594	416.662	462.229	498.433	375.446	309.765	479.134	252.78	282.197	386.764	368.688	358.376	311.518	272.671
17	K00558	K00558 - DNA (cytosine-5-)-methyltransferase [EC:2.1.1.37]	293.335	296.759	323.861	336.571	407.733	366.172	409.736	279.651	228.953	270.076	275.556	482.31	264.38	292.411
18	K12339	K12339 - cysteine synthase B [EC:2.5.1.47]	250.964	226.816	166.443	123.324	137.448	142.453	132.142	246.809	307.045	200.44	192.985	140.458	203.921	243.059
19	K01752	K01752 - L-serine dehydratase [EC:4.3.1.17]	195.556	290.764	405.077	306.596	303.494	239.972	319.423	156.246	167.721	275.722	277.476	290.212	166.006	134.485
20	K00772	K00772 - 5'-methylthioadenosine phosphorylase [EC:2.4.2.28]	179.26	167.864	107.285	71.0824	62.7282	134.805	68.4477	195.059	175.708	122.334	135.377	101.213	186.501	215.916
21	K00640	K00640 - serine O-acetyltransferase [EC:2.3.1.30]	161.877	162.868	209.557	263.776	212.169	124.288	231.962	153.26	141.099	197.617	220.828	153.885	160.883	175.2
22	K08963	K08963 - methylthioribose-1-phosphate isomerase [EC:5.3.1.23]	156.445	155.874	97.2587	101.057	77.4877	96.5624	70.349	196.054	156.185	163.74	97.9326	96.0488	138.339	166.563
23	K00547	K00547 - homocysteine S-methyltransferase [EC:2.1.1.10]	149.927	174.858	276.736	112.19	91.3248	91.7821	105.524	237.852	200.555	343.477	151.7	108.442	171.13	161.628
24	K01758	K01758 - cystathionine gamma-lyase [EC:4.4.1.1]	149.927	132.892	92.2454	89.9235	118.077	109.947	105.524	181.126	132.225	108.219	122.896	197.262	132.19	149.29
25	K00797	K00797 - spermidine synthase [EC:2.5.1.16]	140.149	113.908	163.435	133.601	160.51	125.244	144.501	143.308	107.377	217.378	167.062	155.95	155.759	159.161
26	K01919	K01919 - glutamate--cysteine ligase [EC:6.3.2.2]	130.371	136.889	145.387	240.652	202.944	216.07	186.33	89.5678	96.728	63.9902	212.187	246.835	161.907	144.355
27	K12960	K12960	130.371	107.913	53.1413	71.9388	54.4259	65.9684	45.6318	137.337	125.125	102.572	49.9264	78.4915	107.597	148.056
28	K01761	K01761 - methionine-gamma-lyase [EC:4.4.1.11]	110.815	93.9239	128.341	120.754	115.309	123.332	96.9676	106.486	115.364	92.2211	55.6872	177.639	160.883	115.978
29	K01760	K01760 - cystathionine beta-lyase [EC:4.4.1.8]	101.037	133.891	132.352	184.985	97.7821	144.366	79.8556	115.443	63.0063	152.447	255.393	176.606	143.462	128.316
30	K14155	K14155 - cystathione beta-lyase [EC:4.4.1.8]	84.7411	127.896	173.461	198.688	162.355	99.4306	181.577	76.6302	86.0791	163.74	95.0523	64.0326	66.6074	62.924
31	K01920	K01920 - glutathione synthase [EC:6.3.2.3]	73.8768	50.9587	96.256	155.011	138.371	116.64	154.007	44.7839	44.3707	49.8747	148.819	201.393	94.2752	124.614
32	K01505	K01505 - 1-aminocyclopropane-1-carboxylate deaminase [EC:3.5.99.7]	72.7904	77.9368	49.1307	40.2515	49.8135	42.0668	38.9772	72.6494	83.4168	40.4644	52.8068	43.3769	40.9892	55.5212
33	K10764	K10764 - O-succinylhomoserine sulfhydrylase [EC:2.5.1.-]	68.4447	55.9547	70.1867	77.9337	113.464	110.903	109.326	60.7071	55.907	31.9951	120.015	98.1144	112.72	70.3268
34	K12524	K12524 - bifunctional aspartokinase / homoserine dehydrogenase 1 [EC:2.7.2.4 1.1.1.3]	55.4076	106.913	25.0667	90.7799	75.6428	86.0457	67.497	47.7695	86.9665	18.8206	76.8099	65.0653	47.1376	61.6902
35	K00016	K00016 - L-lactate dehydrogenase [EC:1.1.1.27]	52.1484	73.9401	96.256	78.7901	83.0226	53.5396	95.0662	71.6542	70.1056	201.381	64.3283	58.8686	51.2365	44.4169
36	K00544	K00544 - betaine-homocysteine S-methyltransferase [EC:2.1.1.5]	51.0619	49.9595	19.0507	27.4053	17.527	16.2531	7.6053	48.7647	82.5294	45.1695	41.2853	23.754	35.8655	37.0141
37	K05396	K05396 - D-cysteine desulfhydrase [EC:4.4.1.15]	46.7162	26.9781	27.072	26.5488	19.3719	27.7258	38.0265	54.7359	41.7084	47.9926	38.405	23.754	38.9397	37.0141
38	K01611	K01611 - S-adenosylmethionine decarboxylase [EC:4.1.1.50]	42.3705	30.9749	84.224	59.949	45.2012	64.0563	50.3851	44.7839	20.4105	112.924	76.8099	80.5571	39.9645	33.3127
39	K00832	K00832 - aromatic-amino-acid transaminase [EC:2.6.1.57]	40.1977	32.9733	81.216	179.847	83.0226	110.903	90.3129	22.8896	12.4238	28.231	152.66	87.7866	55.3354	62.924
40	K16846	K16846	33.6792	25.9789	16.0427	11.1334	10.1472	18.1652	15.2106	45.7791	48.8077	31.0541	15.362	26.8524	20.4946	37.0141
41	K00899	K00899 - 5-methylthioribose kinase [EC:2.7.1.100]	26.0742	29.9757	21.056	42.8207	16.6045	10.5167	17.1119	13.9328	5.32448	21.6437	10.5614	10.3278	1.02473	12.338
42	K16844	K16844	22.8149	15.987	7.01867	1.71283	11.0697	9.56064	10.4573	13.9328	24.8476	11.2924	22.0828	19.6229	16.3957	14.8056
43	K01243	K01243 - S-adenosylhomocysteine/5'-methylthioadenosine nucleosidase [EC:3.2.2.9]	20.6421	62.949	116.309	117.329	83.0226	58.3199	79.8556	16.9184	31.0595	96.9263	91.2118	56.8031	30.7419	24.6761
44	K16843	K16843	19.5556	25.9789	13.0347	13.7026	12.9146	8.60457	8.55596	23.8847	21.2979	13.1744	22.0828	11.3606	24.5935	25.9099
45	K11358	K11358 - aspartate aminotransferase [EC:2.6.1.1]	18.4692	28.9765	18.048	7.70773	9.22473	7.64851	8.55596	16.9184	21.2979	27.2899	14.4019	2.06557	30.7419	33.3127
46	K08967	K08967 - 1,2-dihydroxy-3-keto-5-methylthiopentene dioxygenase [EC:1.13.11.53 1.13.11.54]	16.2964	5.99514	8.02133	7.70773	23.9843	32.5062	28.5199	17.9136	1.77483	7.52826	24.9632	29.9507	14.3462	13.5718
47	K00827	K00827 - alanine-glyoxylate transaminase / (R)-3-amino-2-methylpropionate-pyruvate transaminase [EC:2.6.1.44 2.6.1.40]	14.1235	6.99433	5.01333	0	0.922473	7.64851	3.80265	20.8992	6.21189	10.3514	6.72087	5.16392	12.2968	12.338
48	K08969	K08969 - aminotransferase [EC:2.6.1.-]	13.0371	0	51.136	79.6465	16.6045	9.56064	23.7666	15.9232	12.4238	75.2826	31.6841	15.4917	7.17311	11.1042
49	K17950	K17950	10.8642	6.99433	6.016	9.42055	6.45731	10.5167	5.70397	10.9472	14.1986	13.1744	11.5215	14.459	20.4946	7.40282
50	K09758	K09758 - aspartate 4-decarboxylase [EC:4.1.1.12]	8.69139	7.99352	47.1253	24.836	4.61236	7.64851	1.90132	3.98079	7.0993	10.3514	7.68099	0	3.07419	0
51	K00456	K00456 - cysteine dioxygenase [EC:1.13.11.20]	6.51855	0	3.008	1.71283	9.22473	3.82425	0.950662	1.9904	2.66224	0	5.76074	8.26226	2.04946	6.16902
52	K08965	K08965 - 2,3-diketo-5-methylthiopentyl-1-phosphate enolase [EC:5.3.2.5]	6.51855	0	6.016	5.9949	4.61236	1.91213	2.85199	0	4.43707	32.9361	13.4417	4.13113	0	6.16902
53	K13060	K13060	6.51855	2.99757	4.01067	0.856414	11.9921	5.73638	1.90132	0.995198	3.54965	1.88206	1.92025	19.6229	0	0
54	K16845	K16845	6.51855	7.99352	4.01067	5.13848	0.922473	9.56064	1.90132	16.9184	10.649	5.64619	1.92025	4.13113	3.07419	8.63663
55	K01762	K01762 - 1-aminocyclopropane-1-carboxylate synthase [EC:4.4.1.14]	4.3457	1.99838	0	0	0	0	0.950662	1.9904	2.66224	0	0.960124	3.09835	0	0
56	K09880	K09880 - enolase-phosphatase E1 [EC:3.1.3.77]	4.3457	14.9879	8.02133	3.42566	5.53484	21.0334	7.6053	9.95198	15.086	0.941032	11.5215	13.4262	21.5193	14.8056
57	K08964	K08964 - methylthioribulose-1-phosphate dehydratase [EC:4.2.1.109]	3.25927	11.9903	9.024	5.9949	24.9068	20.0773	18.0626	10.9472	3.54965	20.7027	12.4816	22.7212	12.2968	13.5718
58	K00651	K00651 - homoserine O-succinyltransferase [EC:2.3.1.46]	2.17285	63.9482	148.395	143.878	39.6663	8.60457	56.0891	5.97119	21.2979	103.514	47.0461	28.9179	15.3709	9.87043
59	K00813	K00813 - aspartate aminotransferase [EC:2.6.1.1]	2.17285	6.99433	6.016	33.4001	7.37978	4.78032	17.1119	1.9904	2.66224	6.58722	12.4816	8.26226	5.12365	9.87043
60	K07173	K07173 - S-ribosylhomocysteine lyase [EC:4.4.1.21]	2.17285	23.9806	82.2187	59.0926	40.5888	6.69245	34.2238	1.9904	8.87413	69.6364	24.0031	22.7212	2.04946	0
61	K11205	K11205 - glutamate--cysteine ligase regulatory subunit	2.17285	0	0	1.71283	1.84495	0	0	1.9904	0	0	0	0	0	2.46761
62	K12525	K12525 - bifunctional aspartokinase / homoserine dehydrogenase 2 [EC:2.7.2.4 1.1.1.3]	2.17285	1.99838	28.0747	33.4001	33.209	0	17.1119	1.9904	0.887413	3.76413	22.0828	2.06557	0	0
63	K12526	K12526 - bifunctional diaminopimelate decarboxylase / aspartate kinase [EC:4.1.1.20 2.7.2.4]	2.17285	5.99514	0	16.2719	18.4495	30.594	48.4838	1.9904	1.77483	3.76413	20.1626	79.5243	29.7172	18.5071
64	K17216	K17216	2.17285	0	48.128	43.6771	28.5967	0.956064	20.9146	0	0	137.391	21.1227	12.3934	2.04946	0
65	K00025	K00025 - malate dehydrogenase [EC:1.1.1.37]	1.08642	0	0	0	0	0	0	0	0	0	0	0	0	2.46761
66	K08966	K08966 - 2-hydroxy-3-keto-5-methylthiopentenyl-1-phosphate phosphatase [EC:3.1.3.87]	1.08642	1.99838	4.01067	10.277	4.61236	0	0	3.98079	3.54965	21.6437	7.68099	3.09835	1.02473	2.46761
67	K17069	K17069	1.08642	0	1.00267	0.856414	0	1.91213	1.90132	0	0	0	0	0	0	0
68	K00026	K00026 - malate dehydrogenase [EC:1.1.1.37]	0	0	2.00533	0	1.84495	0	0	0	0	0	0	0	0	2.46761
69	K00802	K00802 - spermine synthase [EC:2.5.1.22]	0	0	0	0	0	0	0	0	0	0	0	0	0	2.46761
70	K00811	K00811 - aspartate aminotransferase, chloroplastic [EC:2.6.1.1]	0	0	0	0	0	0	0	0.995198	0	0	0	0	0	0
71	K00815	K00815 - tyrosine aminotransferase [EC:2.6.1.5]	0	2.99757	0	0	0	0.956064	0	0	0	0	0	0	1.02473	0
72	K03334	K03334 - L-amino-acid oxidase [EC:1.4.3.2]	0	0	0	0	0	0	0.950662	0.995198	1.77483	0.941032	0.960124	0	0	0
73	K08968	K08968 - L-methionine (R)-S-oxide reductase [EC:1.8.4.14]	0	0	0	0	1.84495	0.956064	0	0	0	0	0.960124	0	0	0
74	K11204	K11204 - glutamate--cysteine ligase catalytic subunit [EC:6.3.2.2]	0	0	0	0	1.84495	0	0	3.98079	0	0	0	0	0	0
75	K13061	K13061	0	0	0	1.71283	0.922473	2.86819	0	0	0	0	3.8405	2.06557	1.02473	2.46761
76	K14454	K14454 - aspartate aminotransferase, cytoplasmic [EC:2.6.1.1]	0	0	0	0	1.84495	0	0	0	2.66224	0	0	1.03278	0	0
77	K14455	K14455 - aspartate aminotransferase, mitochondrial [EC:2.6.1.1]	0	0	0	0	1.84495	0	0	0	0	0	0	0	0	0
78	K16054	K16054 - methylthioribulose 1-phosphate dehydratase / enolase-phosphatase E1 [EC:4.2.1.109 3.1.3.77]	0	0	0	0	0	0	0	0.995198	0	0	0	1.03278	0	0
79	K17217	K17217	0	1.99838	74.1973	73.6516	29.5191	2.86819	20.9146	7.96158	4.43707	109.16	27.8436	13.4262	6.14838	12.338
80	K17398	K17398	0	0	0	5.13848	14.7596	0	1.90132	0	0	3.76413	4.80062	0	0	0
81	K17462	K17462	0	0	24.064	54.8105	9.22473	1.91213	13.3093	0	1.77483	16.9386	1.92025	1.03278	0	0
82	K17989	K17989	0	0	2.00533	4.28207	2.76742	3.82425	2.85199	0	3.54965	0	1.92025	6.1967	2.04946	0
KEGG.map00300 Lysine biosynthesis			Total	46	completenes of pathway		0.891304
KO-count	KO-term	enzyme	Ca1T00,B	Ca1T00	Ca1T03	Ca1T07	Ca1T14	Ca1T21	Ca1T30	Ca2T00,B	Ca2T00	Ca2T03	Ca2T07	Ca2T14	Ca2T21	Ca2T30D
1	K00928	K00928 - aspartate kinase [EC:2.7.2.4]	525.829	470.619	658.752	641.454	503.67	445.526	470.578	525.464	512.037	715.184	537.669	519.49	466.252	495.989
2	K01714	K01714 - dihydrodipicolinate synthase [EC:4.2.1.52]	693.139	670.457	652.736	602.059	591.305	574.594	550.434	681.711	662.898	607.907	645.203	668.211	647.629	657.617
3	K01586	K01586 - diaminopimelate decarboxylase [EC:4.1.1.20]	548.644	505.59	551.467	525.838	483.376	554.517	561.841	598.114	560.845	548.622	483.902	614.506	537.983	495.989
4	K01929	K01929 - UDP-N-acetylmuramoyl-tripeptide--D-alanyl-D-alanine ligase [EC:6.3.2.10]	341.137	361.707	455.211	432.489	347.772	334.622	384.068	314.483	296.396	418.759	315.881	355.277	363.779	291.178
5	K01439	K01439 - succinyl-diaminopimelate desuccinylase [EC:3.5.1.18]	358.52	417.662	429.141	273.196	425.26	346.095	307.064	390.118	478.316	516.627	385.97	437.9	384.274	413.324
6	K00133	K00133 - aspartate-semialdehyde dehydrogenase [EC:1.2.1.11]	405.236	393.681	418.112	369.971	387.439	384.338	446.811	374.194	452.581	457.342	432.056	423.441	357.631	397.285
7	K00003	K00003 - homoserine dehydrogenase [EC:1.1.1.3]	319.409	335.728	397.056	435.058	371.757	332.71	386.92	336.377	385.137	422.523	340.844	305.704	299.221	325.724
8	K01928	K01928 - UDP-N-acetylmuramoyl-L-alanyl-D-glutamate--2,6-diaminopimelate ligase [EC:6.3.2.13]	383.508	421.658	316.843	352.843	336.703	442.657	500.048	379.17	441.932	316.187	343.724	444.097	390.422	336.828
9	K00215	K00215 - dihydrodipicolinate reductase [EC:1.3.1.26]	215.112	279.773	291.776	290.324	231.541	273.434	282.347	252.78	234.277	270.076	239.071	286.081	217.243	264.034
10	K00674	K00674 - 2,3,4,5-tetrahydropyridine-2-carboxylate N-succinyltransferase [EC:2.3.1.117]	272.692	191.845	177.472	205.539	253.68	287.775	221.504	269.699	235.164	239.022	219.868	277.819	222.366	244.293
11	K03340	K03340 - diaminopimelate dehydrogenase [EC:1.4.1.16]	0	57.953	164.437	205.539	37.8214	0	120.734	2.98559	7.0993	56.4619	49.9264	15.4917	3.07419	9.87043
12	K01778	K01778 - diaminopimelate epimerase [EC:5.1.1.7]	241.186	212.828	161.429	188.411	224.161	239.972	209.146	230.886	223.628	177.855	205.466	286.081	225.441	244.293
13	K05825	K05825 - 2-aminoadipate transaminase [EC:2.6.1.-]	204.248	171.861	139.371	140.452	111.619	162.531	102.672	231.881	275.098	245.609	180.503	131.163	227.49	236.89
14	K14267	K14267 - N-succinyldiaminopimelate aminotransferase [EC:2.6.1.17]	140.149	136.889	131.349	113.903	133.759	161.575	125.487	113.453	177.483	112.924	77.77	136.327	111.696	117.211
15	K00821	K00821 - acetylornithine/N-succinyldiaminopimelate aminotransferase [EC:2.6.1.11 2.6.1.17]	140.149	115.906	127.339	169.57	158.665	195.037	121.685	186.102	133.999	96.9263	202.586	230.311	187.526	177.668
16	K00841	K00841 - aminotransferase [EC:2.6.1.-]	1.08642	9.9919	117.312	56.5233	26.7517	0	22.8159	4.97599	4.43707	147.742	39.3651	10.3278	2.04946	2.46761
17	K05823	K05823 - N-acetyldiaminopimelate deacetylase [EC:3.5.1.47]	0	10.9911	45.12	20.5539	8.30226	2.86819	3.80265	0.995198	0	71.5184	22.0828	5.16392	2.04946	0
18	K10206	K10206 - LL-diaminopimelate aminotransferase [EC:2.6.1.83]	119.507	116.905	44.1173	32.5437	23.0618	56.4078	27.5692	121.414	108.264	103.514	61.4479	59.9014	88.1268	139.42
19	K00290	K00290 - saccharopine dehydrogenase (NAD+, L-lysine forming) [EC:1.5.1.7]	10.8642	67.9449	34.0907	24.836	13.8371	22.9455	16.1613	21.8944	28.3972	40.4644	22.0828	21.6884	22.5441	16.0394
20	K12525	K12525 - bifunctional aspartokinase / homoserine dehydrogenase 2 [EC:2.7.2.4 1.1.1.3]	2.17285	1.99838	28.0747	33.4001	33.209	0	17.1119	1.9904	0.887413	3.76413	22.0828	2.06557	0	0
21	K05822	K05822 - tetrahydrodipicolinate N-acetyltransferase [EC:2.3.1.89]	0	0.99919	27.072	13.7026	6.45731	0.956064	1.90132	0	1.77483	37.6413	5.76074	1.03278	1.02473	2.46761
22	K12524	K12524 - bifunctional aspartokinase / homoserine dehydrogenase 1 [EC:2.7.2.4 1.1.1.3]	55.4076	106.913	25.0667	90.7799	75.6428	86.0457	67.497	47.7695	86.9665	18.8206	76.8099	65.0653	47.1376	61.6902
23	K05831	K05831 - LysW-gamma-L-lysine carboxypeptidase	17.3828	21.9822	21.056	5.9949	3.68989	7.64851	10.4573	22.8896	25.735	32.9361	7.68099	4.13113	14.3462	18.5071
24	K05829	K05829 - N-acetyl-gamma-glutamyl-phosphate/LysW-gamma-L-alpha-aminoadipyl-6-phosphate reductase [EC:1.2.1.38 1.2.1.-]	10.8642	19.9838	18.048	5.13848	11.9921	19.1213	18.0626	17.9136	30.172	28.231	1.92025	14.459	22.5441	28.3775
25	K05830	K05830 - acetylornithine/LysW-gamma-L-lysine aminotransferase [EC:2.6.1.11 2.6.1.-]	15.2099	19.9838	16.0427	11.9898	12.9146	22.9455	9.50662	25.8751	20.4105	30.113	20.1626	11.3606	16.3957	27.1437
26	K05828	K05828 - acetylglutamate/LysW-gamma-L-alpha-aminoadipate kinase [EC:2.7.2.8 2.7.2.-]	18.4692	13.9887	9.024	5.9949	3.68989	13.3849	8.55596	16.9184	10.649	15.9975	4.80062	6.1967	15.3709	22.2085
27	K05827	K05827 - alpha-aminoadipate--LysW ligase LysX [EC:6.3.2.-]	19.5556	22.9814	7.01867	10.277	12.9146	25.8137	19.9639	29.8559	18.6357	42.3464	15.362	14.459	28.6924	33.3127
28	K05824	K05824 - homoisocitrate dehydrogenase [EC:1.1.1.87]	0	0	5.01333	0	1.84495	0	2.85199	8.95678	2.66224	1.88206	1.92025	2.06557	2.04946	4.93521
29	K00293	K00293 - saccharopine dehydrogenase (NADP+, L-glutamate forming) [EC:1.5.1.10]	3.25927	4.99595	3.008	4.28207	9.22473	0.956064	5.70397	0	0	1.88206	1.92025	1.03278	4.09892	2.46761
30	K00143	K00143 - L-aminoadipate-semialdehyde dehydrogenase [EC:1.2.1.31]	4.3457	1.99838	2.00533	0	3.68989	3.82425	0	18.9088	8.87413	8.46929	8.64111	9.29505	10.2473	12.338
31	K01655	K01655 - homocitrate synthase [EC:2.3.3.14]	6.51855	3.99676	2.00533	0	0.922473	8.60457	0	5.97119	5.32448	3.76413	3.8405	0	6.14838	2.46761
32	K10977	K10977 - methanogen homocitrate synthase [EC:2.3.3.14 2.3.3.-]	1.08642	0	2.00533	0	0.922473	0.956064	0	0.995198	1.77483	0	0	2.06557	0	3.70141
33	K15792	K15792 - murE/murF fusion protein [EC:6.3.2.13 6.3.2.10]	0	2.99757	2.00533	53.9541	2.76742	1.91213	44.6811	1.9904	3.54965	0	49.9264	11.3606	7.17311	3.70141
34	K14085	K14085 - aldehyde dehydrogenase family 7 member A1 [EC:1.2.1.31 1.2.1.8 1.2.1.3]	0	0	1.00267	0.856414	0	0	0	2.98559	1.77483	0	0	1.03278	0	1.2338
35	K16793	K16793	0	1.99838	1.00267	0	0.922473	1.91213	1.90132	1.9904	5.32448	0	0	0	3.07419	7.40282
36	K00825	K00825 - kynurenine/2-aminoadipate aminotransferase [EC:2.6.1.7 2.6.1.39]	0	0	0	0	0	0	0	0	1.77483	0	0	0	0	1.2338
37	K01705	K01705 - homoaconitate hydratase [EC:4.2.1.36]	2.17285	0	0	0	1.84495	2.86819	0	1.9904	2.66224	0	1.92025	0	2.04946	0
38	K10978	K10978	0	0	0	0	0	1.91213	1.90132	1.9904	0.887413	2.8231	0	0	1.02473	1.2338
39	K12526	K12526 - bifunctional diaminopimelate decarboxylase / aspartate kinase [EC:4.1.1.20 2.7.2.4]	2.17285	5.99514	0	16.2719	18.4495	30.594	48.4838	1.9904	1.77483	3.76413	20.1626	79.5243	29.7172	18.5071
40	K16792	K16792	2.17285	3.99676	0	0	2.76742	1.91213	1.90132	4.97599	9.76154	8.46929	0.960124	5.16392	3.07419	3.70141
41	K17450	K17450	0	0	0	0	1.84495	1.91213	0	0	0	2.8231	0	0	0	0
KEGG.map00400 Phenylalanine, tyrosine and tryptophan biosynthesis			Total	72	completenes of pathway		0.930556
KO-count	KO-term	enzyme	Ca1T00,B	Ca1T00	Ca1T03	Ca1T07	Ca1T14	Ca1T21	Ca1T30	Ca2T00,B	Ca2T00	Ca2T03	Ca2T07	Ca2T14	Ca2T21	Ca2T30D
1	K00800	K00800 - 3-phosphoshikimate 1-carboxyvinyltransferase [EC:2.5.1.19]	376.989	454.632	470.251	437.628	359.764	367.128	454.417	363.247	366.502	499.688	409.013	418.277	330.988	423.195
2	K00817	K00817 - histidinol-phosphate aminotransferase [EC:2.6.1.9]	524.743	426.654	509.355	565.233	544.259	474.208	588.46	569.253	560.845	451.695	425.335	435.834	442.683	495.989
3	K01696	K01696 - tryptophan synthase beta chain [EC:4.2.1.20]	440.002	411.666	462.229	453.899	382.826	418.756	447.762	483.666	490.739	386.764	409.973	445.13	400.669	403.454
4	K01657	K01657 - anthranilate synthase component I [EC:4.1.3.27]	405.236	374.696	380.011	435.058	392.973	391.986	492.443	456.796	410.872	448.872	432.056	451.326	378.125	399.752
5	K01736	K01736 - chorismate synthase [EC:4.2.3.5]	344.396	371.699	458.219	438.484	361.609	382.425	387.87	400.07	389.574	409.349	361.967	418.277	381.2	394.817
6	K01626	K01626 - 3-deoxy-7-phosphoheptulonate synthase [EC:2.5.1.54]	425.878	346.719	282.752	356.268	433.562	319.325	448.713	322.444	327.455	265.371	308.2	328.425	319.716	315.854
7	K00812	K00812 - aspartate aminotransferase [EC:2.6.1.1]	306.372	268.782	295.787	288.612	266.595	282.039	211.047	277.66	315.919	216.437	284.197	316.032	251.059	292.411
8	K00014	K00014 - shikimate dehydrogenase [EC:1.1.1.25]	225.976	262.787	323.861	318.586	261.982	242.84	255.728	227.9	245.813	276.663	262.114	279.884	240.812	239.358
9	K01735	K01735 - 3-dehydroquinate synthase [EC:4.2.3.4]	286.816	253.794	358.955	352.843	273.974	261.005	347.942	276.665	270.661	309.6	290.918	304.671	270.529	240.592
10	K03856	K03856 - 3-deoxy-7-phosphoheptulonate synthase [EC:2.5.1.54]	274.865	234.81	152.405	71.0824	95.0147	160.619	108.376	307.516	285.747	177.855	109.454	154.917	229.539	283.775
11	K00766	K00766 - anthranilate phosphoribosyltransferase [EC:2.4.2.18]	228.149	216.824	269.717	304.027	248.145	251.445	356.498	294.579	273.323	260.666	295.718	327.392	264.38	254.164
12	K01695	K01695 - tryptophan synthase alpha chain [EC:4.2.1.20]	230.322	196.84	184.491	255.211	165.123	189.301	255.728	199.04	190.794	177.855	237.151	213.786	225.441	227.02
13	K01658	K01658 - anthranilate synthase component II [EC:4.1.3.27]	146.667	164.866	158.421	137.883	116.232	141.497	137.846	178.14	159.734	165.622	171.862	143.557	144.487	161.628
14	K01609	K01609 - indole-3-glycerol phosphate synthase [EC:4.1.1.48]	219.458	156.873	207.552	182.416	185.417	197.905	223.406	218.944	212.979	222.084	192.025	185.901	216.218	198.642
15	K06001	K06001 - tryptophan synthase beta chain [EC:4.2.1.20]	137.976	156.873	149.397	67.6567	83.0226	122.376	105.524	179.136	214.754	173.15	110.414	112.573	149.611	154.225
16	K00891	K00891 - shikimate kinase [EC:2.7.1.71]	120.593	147.88	152.405	162.719	120.844	112.816	161.613	102.505	116.251	116.688	116.175	117.737	130.141	76.4958
17	K03786	K03786 - 3-dehydroquinate dehydratase II [EC:4.2.1.10]	131.457	140.886	156.416	150.729	131.914	153.926	182.527	153.26	158.847	114.806	127.696	136.327	121.943	177.668
18	K01817	K01817 - phosphoribosylanthranilate isomerase [EC:5.3.1.24]	210.766	139.887	180.48	143.021	148.518	188.345	208.195	210.982	162.397	155.27	187.224	179.704	175.229	203.578
19	K04517	K04517 - prephenate dehydrogenase [EC:1.3.1.12]	123.852	130.894	202.539	202.97	118.999	129.069	175.873	158.236	147.311	234.317	154.58	116.704	134.24	159.161
20	K04518	K04518 - prephenate dehydratase [EC:4.2.1.51]	168.396	118.904	200.533	140.452	180.805	179.74	206.294	153.26	181.92	161.858	165.141	116.704	145.512	139.42
21	K14170	K14170 - chorismate mutase / prephenate dehydratase [EC:5.4.99.5 4.2.1.51]	42.3705	76.9376	90.24	149.872	83.0226	60.232	77.0037	67.6735	81.642	73.4005	102.733	53.7047	87.102	76.4958
22	K04516	K04516 - chorismate mutase [EC:5.4.99.5]	10.8642	51.9579	4.01067	29.1181	32.2866	31.5501	20.9146	6.96639	17.7483	1.88206	54.7271	36.1474	6.14838	17.2733
23	K00500	K00500 - phenylalanine-4-hydroxylase [EC:1.14.16.1]	103.21	44.9636	31.0827	41.9643	73.7978	110.903	69.3984	84.5918	90.5161	61.1671	67.2087	123.934	105.547	97.4705
24	K13829	K13829 - shikimate kinase / 3-dehydroquinate synthase [EC:2.7.1.71 4.2.3.4]	65.1855	38.9684	33.088	28.2617	25.8292	39.1986	31.3719	81.6062	56.7944	63.9902	42.2454	25.8196	54.3107	40.7155
25	K06208	K06208 - chorismate mutase [EC:5.4.99.5]	56.4941	37.9692	85.2267	49.672	31.3641	17.2091	18.0626	60.7071	58.5693	71.5184	23.043	26.8524	54.3107	37.0141
26	K00832	K00832 - aromatic-amino-acid transaminase [EC:2.6.1.57]	40.1977	32.9733	81.216	179.847	83.0226	110.903	90.3129	22.8896	12.4238	28.231	152.66	87.7866	55.3354	62.924
27	K11358	K11358 - aspartate aminotransferase [EC:2.6.1.1]	18.4692	28.9765	18.048	7.70773	9.22473	7.64851	8.55596	16.9184	21.2979	27.2899	14.4019	2.06557	30.7419	33.3127
28	K13498	K13498 - indole-3-glycerol phosphate synthase / phosphoribosylanthranilate isomerase [EC:4.1.1.48 5.3.1.24]	11.9507	24.9798	29.0773	96.7748	40.5888	24.8577	45.6318	20.8992	7.0993	8.46929	21.1227	43.3769	35.8655	16.0394
29	K13503	K13503 - anthranilate synthase [EC:4.1.3.27]	13.0371	22.9814	10.0267	8.56414	7.37978	13.3849	4.75331	15.9232	31.9469	22.5848	6.72087	12.3934	18.4451	8.63663
30	K03785	K03785 - 3-dehydroquinate dehydratase I [EC:4.2.1.10]	6.51855	15.987	24.064	25.6924	37.8214	30.594	21.8652	6.96639	15.086	42.3464	26.8835	20.6557	3.07419	12.338
31	K04093	K04093 - chorismate mutase [EC:5.4.99.5]	13.0371	13.9887	16.0427	12.8462	13.8371	15.297	19.9639	9.95198	15.086	13.1744	10.5614	9.29505	12.2968	6.16902
32	K14187	K14187 - chorismate mutase / prephenate dehydrogenase [EC:5.4.99.5 1.3.1.12]	14.1235	13.9887	13.0347	13.7026	11.9921	1.91213	18.0626	4.97599	0	0	8.64111	9.29505	10.2473	11.1042
33	K00220	K00220 - cyclohexadieny/prephenate dehydrogenase [EC:1.3.1.43 1.3.1.12]	41.2841	11.9903	18.048	22.2668	20.2944	37.2865	11.4079	32.8415	20.4105	9.41032	13.4417	33.0491	33.8161	48.1183
34	K11646	K11646 - dehydroquinate synthase II [EC:1.4.1.-]	0	9.9919	6.016	2.56924	1.84495	5.73638	0	11.9424	10.649	13.1744	7.68099	4.13113	4.09892	4.93521
35	K16306	K16306 - fructose-bisphosphate aldolase / 2-amino-3,7-dideoxy-D-threo-hept-6-ulosonate synthase [EC:4.1.2.13 2.2.1.10]	3.25927	9.9919	8.02133	0.856414	3.68989	3.82425	5.70397	9.95198	4.43707	15.9975	3.8405	2.06557	4.09892	9.87043
36	K13832	K13832 - 3-dehydroquinate dehydratase / shikimate dehydrogenase [EC:4.2.1.10 1.1.1.25]	28.247	8.99271	8.02133	0	4.61236	13.3849	1.90132	35.8271	23.9602	8.46929	17.2822	7.22948	13.3215	38.2479
37	K00813	K00813 - aspartate aminotransferase [EC:2.6.1.1]	2.17285	6.99433	6.016	33.4001	7.37978	4.78032	17.1119	1.9904	2.66224	6.58722	12.4816	8.26226	5.12365	9.87043
38	K01694	K01694 - tryptophan synthase [EC:4.2.1.20]	5.43212	5.99514	6.016	9.42055	0.922473	5.73638	3.80265	3.98079	9.76154	5.64619	0.960124	6.1967	2.04946	9.87043
39	K13497	K13497 - anthranilate synthase/phosphoribosyltransferase [EC:4.1.3.27 2.4.2.18]	6.51855	5.99514	17.0453	30.8309	8.30226	6.69245	14.2599	10.9472	9.76154	7.52826	18.2424	5.16392	9.22257	2.46761
40	K01713	K01713 - cyclohexadienyl dehydratase [EC:4.2.1.51 4.2.1.91]	0	3.99676	4.01067	1.71283	13.8371	5.73638	19.9639	3.98079	1.77483	12.2334	15.362	0	6.14838	4.93521
41	K06209	K06209 - chorismate mutase [EC:5.4.99.5]	0	3.99676	73.1947	45.3899	18.4495	1.91213	16.1613	0	5.32448	79.0467	10.5614	7.22948	0	4.93521
42	K13853	K13853 - 3-deoxy-7-phosphoheptulonate synthase / chorismate mutase [EC:2.5.1.54 5.4.99.5]	5.43212	3.99676	140.373	93.3491	36.8989	3.82425	40.8785	5.97119	5.32448	135.509	43.2056	10.3278	4.09892	12.338
43	K00815	K00815 - tyrosine aminotransferase [EC:2.6.1.5]	0	2.99757	0	0	0	0.956064	0	0	0	0	0	0	1.02473	0
44	K04092	K04092 - chorismate mutase [EC:5.4.99.5]	6.51855	2.99757	3.008	10.277	20.2944	21.0334	24.7172	3.98079	3.54965	5.64619	4.80062	6.1967	12.2968	9.87043
45	K00210	K00210 - prephenate dehydrogenase [EC:1.3.1.12]	7.60497	1.99838	0	3.42566	3.68989	1.91213	3.80265	1.9904	9.76154	1.88206	0	17.5573	5.12365	14.8056
46	K05359	K05359 - arogenate/prephenate dehydratase [EC:4.2.1.91 4.2.1.51]	3.25927	1.99838	2.00533	0	0	1.91213	0	4.97599	2.66224	3.76413	2.88037	1.03278	2.04946	3.70141
47	K13830	K13830 - pentafunctional AROM polypeptide [EC:4.2.3.4 4.2.1.10 1.1.1.25 2.7.1.71 2.5.1.19]	0	1.99838	1.00267	0	0	1.91213	0	2.98559	4.43707	1.88206	0	2.06557	1.02473	0
48	K17748	K17748	0	1.99838	0	0	0	0	0	0	0	0	0	0	0	0
49	K01656	K01656 - anthranilate synthase / indole-3-glycerol phosphate synthase [EC:4.1.3.27 4.1.1.48]	0	0.99919	1.00267	1.71283	0	0	0	0	0	0	0	0	0	0
50	K05887	K05887 - quinate/shikimate dehydrogenase [EC:1.1.1.282]	1.08642	0.99919	0	0.856414	0	0	0	0	0	0	0.960124	0	0	0
51	K15652	K15652 - 3-dehydroshikimate dehydratase [EC:4.2.1.118]	0	0.99919	0	1.71283	0	0	0	0	0.887413	11.2924	0	0	1.02473	2.46761
52	K18240	K18240	0	0.99919	0	11.1334	4.61236	12.4288	20.9146	0	0	0	6.72087	22.7212	4.09892	7.40282
53	K00211	K00211 - prephenate dehydrogenase (NADP+) [EC:1.3.1.13]	0	0	0	0	3.68989	0	0	1.9904	0	0.941032	0	0	2.04946	2.46761
54	K00270	K00270 - phenylalanine dehydrogenase [EC:1.4.1.20]	0	0	3.008	1.71283	0	1.91213	4.75331	0	0	0	0	0	0	0
55	K00811	K00811 - aspartate aminotransferase, chloroplastic [EC:2.6.1.1]	0	0	0	0	0	0	0	0.995198	0	0	0	0	0	0
56	K01850	K01850 - chorismate mutase [EC:5.4.99.5]	0	0	0	0	0	0	0	1.9904	0	0	0	0	0	0
57	K03334	K03334 - L-amino-acid oxidase [EC:1.4.3.2]	0	0	0	0	0	0	0.950662	0.995198	1.77483	0.941032	0.960124	0	0	0
58	K05358	K05358 - quinate dehydrogenase (quinone) [EC:1.1.5.8]	0	0	10.0267	9.42055	53.5034	9.56064	48.4838	0.995198	0.887413	1.88206	58.5676	10.3278	4.09892	6.16902
59	K09483	K09483 - 3-dehydroshikimate dehydratase [EC:4.2.1.118]	0	0	0	1.71283	0.922473	0	0	0	0	0	0.960124	3.09835	0	0
60	K13501	K13501 - anthranilate synthase / indole-3-glycerol phosphate synthase / phosphoribosylanthranilate isomerase [EC:4.1.3.27 4.1.1.48 5.3.1.24]	2.17285	0	2.00533	0	0	5.73638	0	0	0.887413	3.76413	0.960124	2.06557	2.04946	2.46761
61	K14454	K14454 - aspartate aminotransferase, cytoplasmic [EC:2.6.1.1]	0	0	0	0	1.84495	0	0	0	2.66224	0	0	1.03278	0	0
62	K14455	K14455 - aspartate aminotransferase, mitochondrial [EC:2.6.1.1]	0	0	0	0	1.84495	0	0	0	0	0	0	0	0	0
63	K15226	K15226 - arogenate dehydrogenase (NADP+) [EC:1.3.1.78]	0	0	0	0	0	0	0	0	0	0	0	0	0	2.46761
64	K15849	K15849 - bifunctional aspartate aminotransferase and glutamate/aspartate-prephenate aminotransferase [EC:2.6.1.1 2.6.1.78 2.6.1.79]	1.08642	0	0	0	1.84495	1.91213	0	0	0.887413	0	0	0	0	0
65	K17749	K17749	0	0	0	0	0	0	0	0	0	0	0	2.06557	0	0
66	K17750	K17750	0	0	0	0	0	0	0	0	0	0	0	0	1.02473	0
67	K18239	K18239	0	0	0	0	0	0	0	0	0	0.941032	0	0	0	0
KEGG.map00401 Novobiocin biosynthesis			Total	30	completenes of pathway		0.333333
KO-count	KO-term	enzyme	Ca1T00,B	Ca1T00	Ca1T03	Ca1T07	Ca1T14	Ca1T21	Ca1T30	Ca2T00,B	Ca2T00	Ca2T03	Ca2T07	Ca2T14	Ca2T21	Ca2T30D
1	K00817	K00817 - histidinol-phosphate aminotransferase [EC:2.6.1.9]	524.743	426.654	509.355	565.233	544.259	474.208	588.46	569.253	560.845	451.695	425.335	435.834	442.683	495.989
2	K00812	K00812 - aspartate aminotransferase [EC:2.6.1.1]	306.372	268.782	295.787	288.612	266.595	282.039	211.047	277.66	315.919	216.437	284.197	316.032	251.059	292.411
3	K04517	K04517 - prephenate dehydrogenase [EC:1.3.1.12]	123.852	130.894	202.539	202.97	118.999	129.069	175.873	158.236	147.311	234.317	154.58	116.704	134.24	159.161
4	K00832	K00832 - aromatic-amino-acid transaminase [EC:2.6.1.57]	40.1977	32.9733	81.216	179.847	83.0226	110.903	90.3129	22.8896	12.4238	28.231	152.66	87.7866	55.3354	62.924
5	K11358	K11358 - aspartate aminotransferase [EC:2.6.1.1]	18.4692	28.9765	18.048	7.70773	9.22473	7.64851	8.55596	16.9184	21.2979	27.2899	14.4019	2.06557	30.7419	33.3127
6	K14187	K14187 - chorismate mutase / prephenate dehydrogenase [EC:5.4.99.5 1.3.1.12]	14.1235	13.9887	13.0347	13.7026	11.9921	1.91213	18.0626	4.97599	0	0	8.64111	9.29505	10.2473	11.1042
7	K00220	K00220 - cyclohexadieny/prephenate dehydrogenase [EC:1.3.1.43 1.3.1.12]	41.2841	11.9903	18.048	22.2668	20.2944	37.2865	11.4079	32.8415	20.4105	9.41032	13.4417	33.0491	33.8161	48.1183
8	K00813	K00813 - aspartate aminotransferase [EC:2.6.1.1]	2.17285	6.99433	6.016	33.4001	7.37978	4.78032	17.1119	1.9904	2.66224	6.58722	12.4816	8.26226	5.12365	9.87043
9	K00815	K00815 - tyrosine aminotransferase [EC:2.6.1.5]	0	2.99757	0	0	0	0.956064	0	0	0	0	0	0	1.02473	0
10	K00210	K00210 - prephenate dehydrogenase [EC:1.3.1.12]	7.60497	1.99838	0	3.42566	3.68989	1.91213	3.80265	1.9904	9.76154	1.88206	0	17.5573	5.12365	14.8056
KEGG.map00500 Starch and sucrose metabolism			Total	109	completenes of pathway		0.798165
KO-count	KO-term	enzyme	Ca1T00,B	Ca1T00	Ca1T03	Ca1T07	Ca1T14	Ca1T21	Ca1T30	Ca2T00,B	Ca2T00	Ca2T03	Ca2T07	Ca2T14	Ca2T21	Ca2T30D
1	K05349	K05349 - beta-glucosidase [EC:3.2.1.21]	1047.31	1182.04	613.632	532.69	705.692	971.361	566.595	856.865	936.221	446.99	556.872	698.161	757.275	788.401
2	K02438	K02438 - glycogen operon protein [EC:3.2.1.-]	1250.47	973.211	610.624	405.94	712.149	787.796	659.76	1068.84	1024.96	556.15	432.056	593.85	902.787	857.494
3	K00688	K00688 - starch phosphorylase [EC:2.4.1.1]	676.842	834.324	355.947	319.442	477.841	463.691	462.022	660.811	692.182	522.273	393.651	430.671	508.266	661.319
4	K01187	K01187 - alpha-glucosidase [EC:3.2.1.20]	811.559	739.401	487.296	483.018	594.995	683.586	509.555	797.154	778.261	758.472	574.154	632.063	680.421	755.088
5	K00700	K00700 - 1,4-alpha-glucan branching enzyme [EC:2.4.1.18]	705.089	681.448	419.115	337.427	499.058	538.264	482.937	647.874	672.659	526.978	385.01	432.736	569.75	624.305
6	K05343	K05343 - maltose alpha-D-glucosyltransferase/ alpha-amylase [EC:5.4.99.16 3.2.1.1]	769.188	632.487	414.101	325.437	471.384	533.484	504.802	735.451	738.328	498.747	373.488	486.441	606.64	739.048
7	K00012	K00012 - UDPglucose 6-dehydrogenase [EC:1.1.1.22]	579.064	550.554	356.949	393.094	425.26	560.253	424.946	630.955	614.09	424.405	413.813	519.49	506.217	592.226
8	K06044	K06044 - (1->4)-alpha-D-glucan 1-alpha-D-glucosylmutase [EC:5.4.99.15]	625.78	499.595	318.848	282.617	415.113	494.285	387.87	625.979	545.759	338.772	274.595	388.326	479.574	595.927
9	K00705	K00705 - 4-alpha-glucanotransferase [EC:2.4.1.25]	423.705	478.612	242.645	152.442	208.479	298.292	284.248	378.175	407.323	215.496	187.224	211.721	306.394	315.854
10	K00697	K00697 - trehalose 6-phosphate synthase [EC:2.4.1.15]	444.348	436.646	333.888	275.765	354.23	425.448	382.166	470.729	473.879	317.128	312.04	470.949	392.472	429.364
11	K00975	K00975 - glucose-1-phosphate adenylyltransferase [EC:2.7.7.27]	522.57	433.649	259.691	190.98	345.005	285.863	284.248	456.796	468.554	381.118	254.433	254.065	325.864	359.037
12	K01810	K01810 - glucose-6-phosphate isomerase [EC:5.3.1.9]	440.002	430.651	329.877	381.104	397.586	443.614	498.147	369.218	376.263	430.052	398.451	458.556	437.56	384.947
13	K01236	K01236 - maltooligosyltrehalose trehalohydrolase [EC:3.2.1.141]	511.706	426.654	246.656	182.416	303.494	373.821	309.916	448.834	419.746	228.671	205.466	314.999	368.903	457.741
14	K01179	K01179 - endoglucanase [EC:3.2.1.4]	399.804	412.666	245.653	272.34	203.867	281.083	206.294	450.825	441.044	357.592	311.08	314.999	350.458	424.428
15	K16147	K16147 - starch synthase (maltosyl-transferring) [EC:2.4.99.16]	548.644	387.686	239.637	184.129	316.408	391.03	346.992	460.777	445.481	311.482	263.074	277.819	375.051	414.558
16	K00845	K00845 - glucokinase [EC:2.7.1.2]	361.779	378.693	261.696	251.786	271.207	391.986	317.521	428.93	443.707	392.41	269.795	368.704	389.397	345.465
17	K05350	K05350 - beta-glucosidase [EC:3.2.1.21]	418.273	342.722	225.6	201.257	283.199	319.325	290.903	440.873	467.667	315.246	227.549	289.179	338.161	421.961
18	K05342	K05342 - alpha,alpha-trehalose phosphorylase [EC:2.4.1.64]	361.779	341.723	240.64	157.58	221.393	198.861	292.804	309.507	385.137	239.022	145.939	156.983	236.713	294.879
19	K01835	K01835 - phosphoglucomutase [EC:5.4.2.2]	286.816	308.75	251.669	241.509	278.587	264.83	320.373	274.675	287.522	255.02	213.147	230.311	219.292	224.552
20	K00963	K00963 - UTP--glucose-1-phosphate uridylyltransferase [EC:2.7.7.9]	336.792	298.758	243.648	230.375	281.354	282.995	331.781	313.487	269.774	247.491	226.589	302.605	316.642	231.955
21	K00847	K00847 - fructokinase [EC:2.7.1.4]	203.161	254.794	269.717	197.832	159.588	163.487	167.317	208.992	218.304	231.494	167.062	152.852	195.723	180.135
22	K00694	K00694 - cellulose synthase (UDP-forming) [EC:2.4.1.12]	221.631	223.819	137.365	125.036	221.393	239.016	176.823	162.217	157.072	98.8084	129.617	168.344	153.709	169.031
23	K01182	K01182 - oligo-1,6-glucosidase [EC:3.2.1.10]	242.273	217.823	135.36	90.7799	96.8597	77.4412	106.474	192.073	233.39	158.093	78.7302	85.721	105.547	112.276
24	K00703	K00703 - starch synthase [EC:2.4.1.21]	171.655	166.865	96.256	109.621	158.665	154.882	115.981	135.347	160.622	177.855	195.865	191.065	186.501	185.071
25	K13057	K13057 - trehalose synthase [EC:2.4.1.245]	124.939	143.883	92.2454	51.3848	43.3562	76.4851	42.7798	175.155	192.569	195.735	125.776	92.9505	118.869	191.24
26	K13810	K13810 - transaldolase / glucose-6-phosphate isomerase [EC:2.2.1.2 5.3.1.9]	137.976	136.889	79.2107	57.3797	59.9607	85.0897	42.7798	242.828	201.443	158.093	98.8928	83.6554	154.734	212.214
27	K01195	K01195 - beta-glucuronidase [EC:3.2.1.31]	141.235	133.891	99.264	42.8207	60.8832	77.4412	74.1517	179.136	210.317	134.568	92.1719	82.6226	116.819	160.394
28	K01087	K01087 - trehalose 6-phosphate phosphatase [EC:3.1.3.12]	155.359	128.896	121.323	103.626	124.534	191.213	164.465	176.15	133.112	131.744	128.657	168.344	174.204	146.823
29	K05341	K05341 - amylosucrase [EC:2.4.1.4]	236.84	128.896	75.2	41.9643	45.2012	42.0668	29.4705	145.299	147.311	51.7568	32.6442	58.8686	85.0526	78.9634
30	K16148	K16148 - starch synthase [EC:2.4.1.21]	147.754	127.896	79.2107	71.9388	101.472	84.1336	104.573	140.323	130.45	66.8133	48.9663	69.1965	90.1762	80.1972
31	K16146	K16146 - maltokinase [EC:2.7.1.175]	127.112	121.901	72.192	59.0926	88.5574	128.113	95.0662	121.414	110.927	45.1695	37.4448	72.2948	70.7064	62.924
32	K00978	K00978 - glucose-1-phosphate cytidylyltransferase [EC:2.7.7.33]	115.161	119.903	97.2587	47.1028	75.6428	95.6064	51.3358	142.313	158.847	105.396	83.5308	97.0816	103.498	133.251
33	K01176	K01176 - alpha-amylase [EC:3.2.1.1]	67.3583	112.908	62.1653	46.2464	114.387	50.6714	94.1156	55.7311	66.556	149.624	98.8928	54.7375	67.6322	46.8845
34	K01178	K01178 - glucoamylase [EC:3.2.1.3]	159.704	112.908	69.184	46.2464	63.6506	80.3093	50.3851	147.289	161.509	111.983	73.9295	81.5899	101.448	85.1325
35	K08679	K08679 - UDP-glucuronate 4-epimerase [EC:5.1.3.6]	115.161	101.917	94.2507	77.0773	130.069	190.257	106.474	122.409	87.8539	85.6339	153.62	219.983	172.155	133.251
36	K15778	K15778 - phosphomannomutase / phosphoglucomutase [EC:5.4.2.8 5.4.2.2]	132.544	100.918	60.16	104.483	102.394	129.069	120.734	128.381	89.6287	80.9288	144.019	219.983	127.067	111.042
37	K01193	K01193 - beta-fructofuranosidase [EC:3.2.1.26]	70.6176	90.9263	114.304	122.467	72.8754	34.4183	96.0169	72.6494	67.4434	144.919	76.8099	48.5408	59.4343	50.586
38	K01198	K01198 - xylan 1,4-beta-xylosidase [EC:3.2.1.37]	66.2719	73.9401	62.1653	18.8411	61.8057	77.4412	46.5825	87.5774	72.7679	61.1671	64.3283	69.1965	110.671	78.9634
39	K00702	K00702 - cellobiose phosphorylase [EC:2.4.1.20]	6.51855	56.9538	2.00533	3.42566	3.68989	4.78032	5.70397	15.9232	19.5231	3.76413	2.88037	2.06557	5.12365	13.5718
40	K16150	K16150 - glycogen(starch) synthase [EC:2.4.1.11]	67.3583	53.9563	53.1413	40.2515	31.3641	53.5396	32.3225	107.481	95.8406	75.2826	33.6043	41.3113	76.8547	65.3916
41	K16055	K16055 - trehalose 6-phosphate synthase/phosphatase [EC:2.4.1.15 3.1.3.12]	56.4941	47.9611	20.0533	37.6822	71.9529	69.7926	52.2864	71.6542	37.2714	39.5233	75.8498	74.3604	73.7806	99.9381
42	K00690	K00690 - sucrose phosphorylase [EC:2.4.1.7]	26.0742	45.9627	13.0347	22.2668	23.0618	14.341	22.8159	39.8079	32.8343	26.3489	16.3221	10.3278	18.4451	12.338
43	K01051	K01051 - pectinesterase [EC:3.1.1.11]	40.1977	44.9636	20.0533	26.5488	26.7517	47.8032	19.0132	47.7695	28.3972	14.1155	36.4847	24.7868	51.2365	30.8451
44	K01194	K01194 - alpha,alpha-trehalase [EC:3.2.1.28]	59.7533	44.9636	25.0667	23.9796	102.394	81.2654	65.5957	62.6975	76.3175	35.7592	78.7302	44.4097	58.4096	50.586
45	K15922	K15922 - alpha-glucosidase [EC:3.2.1.20]	45.6298	37.9692	26.0693	20.5539	47.0461	61.1881	20.9146	58.7167	54.1322	45.1695	57.6074	32.0163	42.0139	51.8198
46	K02810	K02810 - PTS system, sucrose-specific IIC component	0	34.9717	79.2107	50.5284	35.054	4.78032	38.9772	0	5.32448	98.8084	26.8835	13.4262	2.04946	0
47	K15916	K15916 - glucose/mannose-6-phosphate isomerase [EC:5.3.1.9 5.3.1.8]	48.8891	28.9765	36.096	5.9949	17.527	28.6819	19.9639	61.7023	45.2581	32.9361	33.6043	24.7868	39.9645	53.0536
48	K07405	K07405 - alpha-amylase [EC:3.2.1.1]	9.77782	27.9773	4.01067	11.1334	3.68989	5.73638	3.80265	15.9232	27.5098	15.9975	11.5215	7.22948	10.2473	20.9747
49	K00691	K00691 - maltose phosphorylase [EC:2.4.1.8]	9.77782	21.9822	18.048	14.559	11.9921	5.73638	19.0132	1.9904	5.32448	4.70516	53.7669	18.5901	5.12365	2.46761
50	K01212	K01212 - levanase [EC:3.2.1.65]	10.8642	19.9838	0	4.28207	7.37978	9.56064	7.6053	16.9184	5.32448	1.88206	0	3.09835	10.2473	9.87043
51	K01838	K01838 - beta-phosphoglucomutase [EC:5.4.2.6]	23.9013	19.9838	5.01333	17.1283	16.6045	15.297	16.1613	15.9232	16.8608	14.1155	27.8436	13.4262	6.14838	8.63663
52	K00696	K00696 - sucrose-phosphate synthase [EC:2.4.1.14]	4.3457	15.987	10.0267	3.42566	2.76742	5.73638	1.90132	37.8175	33.7217	13.1744	17.2822	13.4262	21.5193	17.2733
53	K01226	K01226 - trehalose-6-phosphate hydrolase [EC:3.2.1.93]	2.17285	15.987	38.1013	63.3746	23.0618	2.86819	25.6679	0	1.77483	127.98	38.405	14.459	0	2.46761
54	K00693	K00693 - glycogen(starch) synthase [EC:2.4.1.11]	14.1235	11.9903	3.008	0	9.22473	5.73638	4.75331	19.904	13.3112	5.64619	1.92025	5.16392	16.3957	13.5718
55	K01225	K01225 - cellulose 1,4-beta-cellobiosidase [EC:3.2.1.91]	4.3457	10.9911	17.0453	5.13848	2.76742	2.86819	2.85199	0	8.87413	4.70516	6.72087	2.06557	10.2473	4.93521
56	K02819	K02819 - PTS system, trehalose-specific IIC component	0	9.9919	60.16	53.0977	34.1315	0	19.9639	0	1.77483	128.921	24.0031	21.6884	0	0
57	K06859	K06859 - glucose-6-phosphate isomerase, archaeal [EC:5.3.1.9]	6.51855	9.9919	3.008	5.9949	4.61236	4.78032	3.80265	1.9904	11.5364	8.46929	9.60124	7.22948	8.19784	11.1042
58	K02777	K02777 - PTS system, glucose-specific IIA component [EC:2.7.1.69]	5.43212	8.99271	28.0747	42.8207	12.9146	9.56064	29.4705	1.9904	9.76154	44.2285	12.4816	11.3606	12.2968	6.16902
59	K00692	K00692 - levansucrase [EC:2.4.1.10]	7.60497	7.99352	6.016	5.13848	2.76742	5.73638	3.80265	1.9904	0	7.52826	6.72087	3.09835	8.19784	2.46761
60	K18775	K18775	5.43212	7.99352	8.02133	0.856414	2.76742	6.69245	5.70397	0	2.66224	15.9975	0	2.06557	5.12365	1.2338
61	K01208	K01208 - cyclomaltodextrinase [EC:3.2.1.54]	13.0371	6.99433	5.01333	1.71283	0.922473	0.956064	6.65464	1.9904	7.0993	5.64619	5.76074	5.16392	9.22257	6.16902
62	K16149	K16149 - 1,4-alpha-glucan branching enzyme [EC:2.4.1.18]	15.2099	6.99433	9.024	8.56414	27.6742	29.638	17.1119	17.9136	7.98672	8.46929	5.76074	9.29505	10.2473	9.87043
63	K00689	K00689 - dextransucrase [EC:2.4.1.5]	0	5.99514	2.00533	0	0	0	0	0	0	0	0	0	0	0
64	K02750	K02750 - PTS system, arbutin-like IIC component	0	5.99514	10.0267	6.85131	18.4495	0	9.50662	0	1.77483	1.88206	0.960124	0	2.04946	0
65	K06896	K06896	0	3.99676	6.016	6.85131	3.68989	0	1.90132	0	5.32448	63.0491	26.8835	4.13113	0	4.93521
66	K01184	K01184 - polygalacturonase [EC:3.2.1.15]	3.25927	1.99838	0	0	0	0	0	1.9904	0	1.88206	0	1.03278	0	0
67	K01210	K01210 - glucan 1,3-beta-glucosidase [EC:3.2.1.58]	14.1235	1.99838	3.008	1.71283	8.30226	5.73638	0.950662	11.9424	0.887413	1.88206	3.8405	1.03278	7.17311	6.16902
68	K01232	K01232 - maltose-6'-phosphate glucosidase [EC:3.2.1.122]	0	1.99838	17.0453	15.4155	23.0618	0	13.3093	0	0	9.41032	13.4417	0	2.04946	0
69	K02791	K02791 - PTS system, maltose and glucose-specific IIC component	0	1.99838	31.0827	67.6567	29.5191	0	38.0265	0	0	22.5848	15.362	2.06557	1.02473	0
70	K05344	K05344 - glucose-1-phosphate phosphodismutase [EC:2.7.1.41]	0	1.99838	0	0	0	0	0	0	1.77483	0	0	0	0	0
71	K08678	K08678 - UDP-glucuronate decarboxylase [EC:4.1.1.35]	0	0.99919	0	0	0.922473	0	0	0	0	0	0	0	0	2.46761
72	K00695	K00695 - sucrose synthase [EC:2.4.1.13]	2.17285	0	0	0	0	0	1.90132	3.98079	1.77483	3.76413	0	2.06557	7.17311	7.40282
73	K00699	K00699 - glucuronosyltransferase [EC:2.4.1.17]	0	0	2.00533	0	0.922473	1.91213	0	0	1.77483	0	0	0	0	0
74	K00706	K00706 - 1,3-beta-glucan synthase [EC:2.4.1.34]	4.3457	0	4.01067	1.71283	0	0	0	2.98559	1.77483	0.941032	0	0	2.04946	2.46761
75	K00844	K00844 - hexokinase [EC:2.7.1.1]	0	0	2.00533	5.13848	5.53484	1.91213	1.90132	0	0	1.88206	0	0	0	0
76	K01084	K01084 - glucose-6-phosphatase [EC:3.1.3.9]	0	0	0	0	0.922473	0	0	0	0	0	0	0	0	0
77	K01188	K01188 - beta-glucosidase [EC:3.2.1.21]	1.08642	0	0	0	0	1.91213	2.85199	2.98559	0.887413	0.941032	0.960124	2.06557	2.04946	0
78	K01196	K01196 - glycogen debranching enzyme [EC:2.4.1.25 3.2.1.33]	0	0	0	1.71283	1.84495	1.91213	0	0	0	0	0	0	0	0
79	K01199	K01199 - glucan endo-1,3-beta-D-glucosidase [EC:3.2.1.39]	0	0	0	1.71283	1.84495	0.956064	1.90132	0	0.887413	0.941032	0	0	0	0
80	K01213	K01213 - galacturan 1,4-alpha-galacturonidase [EC:3.2.1.67]	2.17285	0	2.00533	1.71283	0.922473	0	0	0	2.66224	0.941032	0	0	0	0
81	K01513	K01513 - ectonucleotide pyrophosphatase/phosphodiesterase family member 1/3 [EC:3.1.4.1 3.6.1.9]	4.3457	0	1.00267	0	1.84495	0	0	2.98559	2.66224	0	0	2.06557	0	0
82	K12047	K12047 - maltase-glucoamylase [EC:3.2.1.20 3.2.1.3]	0	0	0	0	0	0	0	0	0	0	0	0	0	2.46761
83	K12316	K12316 - lysosomal alpha-glucosidase [EC:3.2.1.20]	0	0	0	0	0	2.86819	0	0	0	0.941032	0	0	0	0
84	K12317	K12317 - neutral alpha-glucosidase C [EC:3.2.1.20]	0	0	0	0	0	0	0	0	0	0	0.960124	0	0	0
85	K15779	K15779 - phosphoglucomutase / phosphopentomutase [EC:5.4.2.2 5.4.2.7]	0	0	0	0	0	0	0	0	0	0	0	0	1.02473	0
86	K15920	K15920 - beta-D-xylosidase 4 [EC:3.2.1.37]	0	0	2.00533	0	3.68989	0	0	0	0	0	1.92025	1.03278	0	2.46761
87	K16153	K16153 - phosphorylase / glycogen(starch) synthase [EC:2.4.1.1 2.4.1.11]	0	0	0	0	0	0	0	0.995198	0.887413	0	0	0	0	1.2338
	KEGG.map00521 Streptomycin biosynthesis		Total	18	completenes of pathway		0.888889
KO-count	KO-term	enzyme	Ca1T00,B	Ca1T00	Ca1T03	Ca1T07	Ca1T14	Ca1T21	Ca1T30	Ca2T00,B	Ca2T00	Ca2T03	Ca2T07	Ca2T14	Ca2T21	Ca2T30D
1	K01710	K01710 - dTDP-glucose 4,6-dehydratase [EC:4.2.1.46]	788.744	774.372	498.325	464.176	572.856	615.705	567.545	881.745	780.036	531.683	611.599	695.063	754.201	855.026
2	K00067	K00067 - dTDP-4-dehydrorhamnose reductase [EC:1.1.1.133]	503.014	474.615	259.691	281.76	417.88	553.561	348.893	533.426	487.19	341.595	417.654	631.03	604.591	498.457
3	K01858	K01858 - myo-inositol-1-phosphate synthase [EC:5.5.1.4]	495.409	455.631	273.728	208.109	335.78	345.139	317.521	541.388	471.216	322.774	298.599	298.474	415.016	442.936
4	K00973	K00973 - glucose-1-phosphate thymidylyltransferase [EC:2.7.7.24]	438.915	446.638	371.989	356.268	362.532	422.58	394.525	442.863	465.892	335.007	471.421	387.294	460.104	433.065
5	K00845	K00845 - glucokinase [EC:2.7.1.2]	361.779	378.693	261.696	251.786	271.207	391.986	317.521	428.93	443.707	392.41	269.795	368.704	389.397	345.465
6	K01835	K01835 - phosphoglucomutase [EC:5.4.2.2]	286.816	308.75	251.669	241.509	278.587	264.83	320.373	274.675	287.522	255.02	213.147	230.311	219.292	224.552
7	K01092	K01092 - myo-inositol-1(or 4)-monophosphatase [EC:3.1.3.25]	345.483	305.752	368.981	325.437	341.315	361.392	336.534	365.238	343.429	348.182	335.083	415.179	346.359	361.504
8	K01790	K01790 - dTDP-4-dehydrorhamnose 3,5-epimerase [EC:5.1.3.13]	250.964	255.793	128.341	128.462	207.556	278.215	180.626	314.483	254.688	172.209	184.344	200.36	233.638	292.411
9	K00010	K00010 - myo-inositol 2-dehydrogenase [EC:1.1.1.18]	235.754	229.814	171.456	155.011	120.844	108.035	101.721	232.876	244.926	159.034	119.055	148.721	170.105	172.733
10	K15778	K15778 - phosphomannomutase / phosphoglucomutase [EC:5.4.2.8 5.4.2.2]	132.544	100.918	60.16	104.483	102.394	129.069	120.734	128.381	89.6287	80.9288	144.019	219.983	127.067	111.042
11	K05957	K05957 - L-glutamine:scyllo-inosose aminotransferase [EC:2.6.1.50]	0	0.99919	1.00267	0	0	0	0	0	0	0	0	0	2.04946	2.46761
12	K00844	K00844 - hexokinase [EC:2.7.1.1]	0	0	2.00533	5.13848	5.53484	1.91213	1.90132	0	0	1.88206	0	0	0	0
13	K04339	K04339 - scyllo-inosamine 4-kinase [EC:2.7.1.65]	0	0	0	0	0.922473	0	0	0	0	0	0	0	3.07419	0
14	K04340	K04340 - scyllo-inosamine-4-phosphate amidinotransferase 1 [EC:2.1.4.2]	0	0	2.00533	0.856414	0	0	3.80265	0	0	1.88206	0	0	0	0
15	K04342	K04342 - streptomycin-6-phosphatase [EC:3.1.3.39]	2.17285	0	2.00533	1.71283	0	0	0	0	0	0.941032	0	0	2.04946	0
16	K12570	K12570 - streptomycin 6-kinase [EC:2.7.1.72]	0	0	0	0	1.84495	0	2.85199	0	0	0.941032	0	0	0	1.2338
	KEGG.map00561 Glycerolipid metabolism		Total	77	completenes of pathway		0.714286
KO-count	KO-term	enzyme	Ca1T00,B	Ca1T00	Ca1T03	Ca1T07	Ca1T14	Ca1T21	Ca1T30	Ca2T00,B	Ca2T00	Ca2T03	Ca2T07	Ca2T14	Ca2T21	Ca2T30D
1	K00128	K00128 - aldehyde dehydrogenase (NAD+) [EC:1.2.1.3]	1000.6	892.277	1046.78	1096.21	1110.66	1193.17	1123.68	1048.94	1002.78	1218.64	982.207	1195.96	1001.16	1082.05
2	K00864	K00864 - glycerol kinase [EC:2.7.1.30]	557.336	547.556	713.899	652.588	477.841	433.097	521.914	626.975	618.527	677.543	530.948	524.654	464.203	563.848
3	K00655	K00655 - 1-acyl-sn-glycerol-3-phosphate acyltransferase [EC:2.3.1.51]	466.076	373.697	338.901	396.52	432.64	413.976	422.094	411.017	370.939	349.123	352.365	418.277	391.447	336.828
4	K07407	K07407 - alpha-galactosidase [EC:3.2.1.22]	291.162	295.76	145.387	83.9286	138.371	148.19	109.326	219.939	228.065	115.747	101.773	133.229	151.66	160.394
5	K03621	K03621 - glycerol-3-phosphate acyltransferase PlsX [EC:2.3.1.15]	218.371	200.837	266.709	351.986	181.727	200.773	177.774	217.948	210.317	271.958	213.147	208.622	236.713	188.772
6	K00865	K00865 - glycerate kinase [EC:2.7.1.31]	76.0497	120.902	160.427	172.139	144.828	101.343	211.047	98.5246	107.377	232.435	123.856	101.213	66.6074	96.2367
7	K07406	K07406 - alpha-galactosidase [EC:3.2.1.22]	133.63	119.903	73.1947	51.3848	45.2012	58.3199	50.3851	127.385	143.761	101.631	77.77	70.2292	101.448	144.355
8	K08591	K08591 - glycerol-3-phosphate acyltransferase PlsY [EC:2.3.1.15]	76.0497	111.909	219.584	198.688	105.162	75.529	96.0169	128.381	84.3042	140.214	141.138	116.704	93.2504	102.406
9	K05878	K05878 - dihydroxyacetone kinase, N-terminal domain [EC:2.7.1.-]	115.161	107.913	116.309	77.9337	71.9529	67.8805	76.053	106.486	132.225	173.15	97.9326	61.967	94.2752	85.1325
10	K06118	K06118 - UDP-sulfoquinovose synthase [EC:3.13.1.1]	74.9633	86.9295	57.152	41.9643	46.1236	29.638	59.8917	110.467	120.688	90.3391	75.8498	111.541	85.0526	62.924
11	K03429	K03429 - 1,2-diacylglycerol 3-glucosyltransferase [EC:2.4.1.157]	55.4076	79.9352	68.1813	35.9694	35.9764	16.2531	36.1252	67.6735	66.556	112.924	23.043	35.1146	55.3354	50.586
12	K00863	K00863 - dihydroxyacetone kinase [EC:2.7.1.29]	45.6298	71.9417	43.1147	48.8156	81.1776	22.9455	88.4116	28.8607	38.1588	24.4668	31.6841	21.6884	25.6182	38.2479
13	K05879	K05879 - dihydroxyacetone kinase, C-terminal domain [EC:2.7.1.-]	31.5063	56.9538	65.1733	46.2464	45.2012	27.7258	34.2238	37.8175	70.993	63.0491	50.8866	28.9179	32.7914	50.586
14	K00635	K00635 - diacylglycerol O-acyltransferase [EC:2.3.1.20]	72.7904	46.9619	43.1147	40.2515	45.2012	96.5624	82.7076	41.7983	38.1588	22.5848	12.4816	21.6884	53.286	66.6254
15	K00901	K00901 - diacylglycerol kinase (ATP dependent) [EC:2.7.1.107]	30.4199	43.9644	71.1893	96.7748	48.8911	50.6714	54.1878	19.904	37.2714	88.457	45.1258	38.213	49.187	30.8451
16	K00631	K00631 - glycerol-3-phosphate O-acyltransferase [EC:2.3.1.15]	53.2348	41.966	129.344	155.867	158.665	142.453	152.106	41.7983	42.5958	58.344	99.8529	164.213	63.5333	66.6254
17	K00005	K00005 - glycerol dehydrogenase [EC:1.1.1.6]	4.3457	40.9668	49.1307	99.344	23.0618	12.4288	41.8291	9.95198	27.5098	8.46929	17.2822	6.1967	19.4699	7.40282
18	K01046	K01046 - triacylglycerol lipase [EC:3.1.1.3]	40.1977	21.9822	46.1227	26.5488	53.5034	57.3638	50.3851	44.7839	38.1588	45.1695	32.6442	20.6557	27.6677	41.9493
19	K07029	K07029	14.1235	12.9895	133.355	110.477	51.6585	12.4288	62.7437	18.9088	19.5231	159.975	44.1657	26.8524	19.4699	13.5718
20	K00086	K00086 - 1,3-propanediol dehydrogenase [EC:1.1.1.202]	2.17285	11.9903	53.1413	41.1079	7.37978	12.4288	15.2106	5.97119	14.1986	12.2334	1.92025	2.06557	5.12365	4.93521
21	K13677	K13677	0	11.9903	0	3.42566	0.922473	0	1.90132	0	0	3.76413	0	0	0	0
22	K01054	K01054 - acylglycerol lipase [EC:3.1.1.23]	4.3457	9.9919	6.016	7.70773	0.922473	4.78032	4.75331	6.96639	7.0993	1.88206	3.8405	7.22948	7.17311	9.87043
23	K03715	K03715 - 1,2-diacylglycerol 3-beta-galactosyltransferase [EC:2.4.1.46]	7.60497	6.99433	3.008	0	1.84495	2.86819	0	7.96158	5.32448	3.76413	0.960124	5.16392	6.14838	11.1042
24	K15918	K15918 - D-glycerate 3-kinase [EC:2.7.1.31]	6.51855	5.99514	2.00533	4.28207	8.30226	17.2091	4.75331	3.98079	3.54965	1.88206	6.72087	12.3934	15.3709	1.2338
25	K00002	K00002 - alcohol dehydrogenase (NADP+) [EC:1.1.1.2]	4.3457	3.99676	2.00533	4.28207	1.84495	1.91213	4.75331	6.96639	5.32448	2.8231	3.8405	3.09835	0	2.46761
26	K06122	K06122 - glycerol dehydratase small subunit [EC:4.2.1.30]	0	3.99676	0	0	1.84495	0	0	0.995198	1.77483	0	0	0	0	0
27	K06119	K06119 - sulfoquinovosyltransferase [EC:2.4.1.-]	0	2.99757	3.008	0	0.922473	0.956064	0.950662	6.96639	7.98672	2.8231	1.92025	6.1967	11.272	3.70141
28	K06120	K06120 - glycerol dehydratase large subunit [EC:4.2.1.30]	1.08642	1.99838	3.008	1.71283	1.84495	0	3.80265	1.9904	7.98672	0	0.960124	1.03278	4.09892	3.70141
29	K15788	K15788 - glycerate kinase [EC:2.7.1.31]	2.17285	1.99838	0	0.856414	0	0	1.90132	1.9904	0	0	0	0	2.04946	0
30	K18097	K18097	3.25927	1.99838	1.00267	0	0	0	1.90132	1.9904	0.887413	2.8231	0	0	0	2.46761
31	K18851	K18851	4.3457	1.99838	12.032	16.2719	36.8989	30.594	40.8785	3.98079	1.77483	5.64619	1.92025	12.3934	4.09892	12.338
32	K00011	K00011 - aldehyde reductase [EC:1.1.1.21]	1.08642	0.99919	0	0	0	0.956064	0	3.98079	1.77483	0.941032	0.960124	2.06557	1.02473	0
33	K06121	K06121 - glycerol dehydratase medium subunit [EC:4.2.1.30]	0	0.99919	0	0	0	0.956064	0	0	3.54965	0.941032	0	0	0	0
34	K13507	K13507 - glycerol-3-phosphate O-acyltransferase / dihydroxyacetone phosphate acyltransferase [EC:2.3.1.15 2.3.1.42]	4.3457	0.99919	2.00533	0	3.68989	0	2.85199	2.98559	6.21189	0	0.960124	0	4.09892	3.70141
35	K00149	K00149 - aldehyde dehydrogenase family 9 member A1 [EC:1.2.1.47 1.2.1.3]	0	0	0	1.71283	0	0	0	0	0	0	0.960124	0	0	0
36	K00629	K00629 - glycerol-3-phosphate O-acyltransferase 1/2 [EC:2.3.1.15]	0	0	0	0	0	0	1.90132	0	0	0.941032	0	0	0	0
37	K00679	K00679 - phospholipid:diacylglycerol acyltransferase [EC:2.3.1.158]	0	0	0	1.71283	0	0	0	1.9904	0	0	0	0	0	0
38	K01189	K01189 - alpha-galactosidase [EC:3.2.1.22]	0	0	0	0	0	0	0	0	0.887413	0	0	0	0	0
39	K11155	K11155 - diacylglycerol O-acyltransferase 1 [EC:2.3.1.20 2.3.1.75 2.3.1.76]	0	0	0	0	5.53484	0	0	0	1.77483	0	0	2.06557	0	0
40	K12298	K12298 - bile salt-stimulated lipase [EC:3.1.1.3 3.1.1.13]	1.08642	0	0	0	0	0	0	0	0	0	0	0	0	0
41	K13506	K13506 - glycerol-3-phosphate O-acyltransferase 3/4 [EC:2.3.1.15]	0	0	0	0	0	0	0	0	0	0	0	0	2.04946	0
42	K13509	K13509 - lysophosphatidate acyltransferase [EC:2.3.1.51]	0	0	0	0	0.922473	0	0	0	0	0	0	2.06557	0	0
43	K13519	K13519 - lysophospholipid acyltransferase [EC:2.3.1.51 2.3.1.23 2.3.1.-]	2.17285	0	4.01067	0	0	0	0	0	1.77483	0	0	0	0	0
44	K14085	K14085 - aldehyde dehydrogenase family 7 member A1 [EC:1.2.1.31 1.2.1.8 1.2.1.3]	0	0	1.00267	0.856414	0	0	0	2.98559	1.77483	0	0	1.03278	0	1.2338
45	K14452	K14452 - gastric triacylglycerol lipase [EC:3.1.1.3]	0	0	0	0	0	0.956064	0	0	0	0	0	0	0	0
46	K14457	K14457 - 2-acylglycerol O-acyltransferase 2 [EC:2.3.1.22]	0	0	2.00533	0	1.84495	0	0	0	0	0	0	2.06557	0	0
47	K14674	K14674 - TAG lipase / steryl ester hydrolase / phospholipase A2 / LPA acyltransferase [EC:3.1.1.3 3.1.1.13 3.1.1.4 2.3.1.51]	0	0	2.00533	0	0	1.91213	0	1.9904	0	1.88206	0	0	0	0
48	K14675	K14675 - TAG lipase / lysophosphatidylethanolamine acyltransferase [EC:3.1.1.3 2.3.1.-]	0	0	0	0	0	0	0	0	1.77483	0	0	0	0	2.46761
49	K15728	K15728 - phosphatidate phosphatase LPIN [EC:3.1.3.4]	0	0	0	1.71283	1.84495	0	0	0	0	0	0	0	0	0
50	K17900	K17900	0	0	0	0	0	1.91213	0	0	0	0	0	0	0	0
	KEGG.map00564 Glycerophospholipid metabolism		Total	109	completenes of pathway		0.743119
KO-count	KO-term	enzyme	Ca1T00,B	Ca1T00	Ca1T03	Ca1T07	Ca1T14	Ca1T21	Ca1T30	Ca2T00,B	Ca2T00	Ca2T03	Ca2T07	Ca2T14	Ca2T21	Ca2T30D
1	K00111	K00111 - glycerol-3-phosphate dehydrogenase [EC:1.1.5.3]	543.212	547.556	646.72	609.767	555.329	500.021	532.371	503.57	630.063	535.447	466.62	397.621	482.648	476.248
2	K01126	K01126 - glycerophosphoryl diester phosphodiesterase [EC:3.1.4.46]	559.508	476.614	864.299	550.674	553.484	489.505	499.098	508.546	591.905	745.297	432.056	489.539	482.648	424.428
3	K00995	K00995 - CDP-diacylglycerol--glycerol-3-phosphate 3-phosphatidyltransferase [EC:2.7.8.5]	378.076	410.667	314.837	315.16	284.122	372.865	370.758	416.988	467.667	381.118	276.516	320.163	341.235	378.778
4	K00655	K00655 - 1-acyl-sn-glycerol-3-phosphate acyltransferase [EC:2.3.1.51]	466.076	373.697	338.901	396.52	432.64	413.976	422.094	411.017	370.939	349.123	352.365	418.277	391.447	336.828
5	K00057	K00057 - glycerol-3-phosphate dehydrogenase (NAD(P)+) [EC:1.1.1.94]	331.359	316.743	354.944	362.263	309.028	314.545	373.61	261.737	293.734	282.31	316.841	306.737	265.405	243.059
6	K06131	K06131 - cardiolipin synthase [EC:2.7.8.-]	315.063	291.764	262.699	418.786	391.129	352.787	455.367	316.473	331.893	379.236	351.405	413.113	332.012	334.361
7	K00981	K00981 - phosphatidate cytidylyltransferase [EC:2.7.7.41]	218.371	225.817	218.581	299.745	182.65	227.543	234.814	189.088	231.615	234.317	192.025	214.819	180.352	188.772
8	K03621	K03621 - glycerol-3-phosphate acyltransferase PlsX [EC:2.3.1.15]	218.371	200.837	266.709	351.986	181.727	200.773	177.774	217.948	210.317	271.958	213.147	208.622	236.713	188.772
9	K01613	K01613 - phosphatidylserine decarboxylase [EC:4.1.1.65]	121.68	161.869	203.541	178.134	146.673	138.629	164.465	142.313	119.801	130.803	180.503	151.819	113.745	93.7691
10	K08591	K08591 - glycerol-3-phosphate acyltransferase PlsY [EC:2.3.1.15]	76.0497	111.909	219.584	198.688	105.162	75.529	96.0169	128.381	84.3042	140.214	141.138	116.704	93.2504	102.406
11	K17103	K17103	134.717	98.9198	151.403	185.842	156.82	195.993	136.895	119.424	125.125	115.747	184.344	176.606	151.66	124.614
12	K05939	K05939 - acyl-[acyl-carrier-protein]-phospholipid O-acyltransferase / long-chain-fatty-acid--[acyl-carrier-protein] ligase [EC:2.3.1.40 6.2.1.20]	82.5682	97.9206	74.1973	167.857	61.8057	65.9684	33.2732	92.5534	111.814	54.5799	90.2516	132.196	148.586	87.6001
13	K00096	K00096	88.0004	84.9312	48.128	31.6873	35.054	36.3304	22.8159	99.5198	144.648	100.69	47.0461	50.6064	57.3849	101.172
14	K03735	K03735 - ethanolamine ammonia-lyase large subunit [EC:4.3.1.7]	103.21	80.9344	49.1307	37.6822	99.6271	76.4851	51.3358	61.7023	57.6819	64.9312	56.6473	43.3769	76.8547	66.6254
15	K01004	K01004 - phosphatidylcholine synthase [EC:2.7.8.24]	82.5682	78.936	38.1013	40.2515	36.8989	52.5835	24.7172	102.505	89.6287	58.344	42.2454	36.1474	46.1128	72.7944
16	K01114	K01114 - phospholipase C [EC:3.1.4.3]	93.4325	72.9409	94.2507	93.3491	64.5731	66.9245	80.8063	106.486	73.6553	76.2236	130.577	96.0488	78.9042	72.7944
17	K00112	K00112 - glycerol-3-phosphate dehydrogenase subunit B [EC:1.1.5.3]	4.3457	63.9482	22.0587	18.8411	8.30226	1.91213	10.4573	5.97119	15.9734	5.64619	8.64111	6.1967	7.17311	2.46761
18	K00113	K00113 - glycerol-3-phosphate dehydrogenase subunit C [EC:1.1.5.3]	15.2099	55.9547	25.0667	22.2668	20.2944	9.56064	16.1613	18.9088	30.172	35.7592	33.6043	11.3606	24.5935	29.6113
19	K00980	K00980 - glycerol-3-phosphate cytidylyltransferase [EC:2.7.7.39]	42.3705	46.9619	44.1173	30.8309	41.5113	42.0668	48.4838	31.8463	20.4105	43.2875	36.4847	39.2458	14.3462	20.9747
20	K00901	K00901 - diacylglycerol kinase (ATP dependent) [EC:2.7.1.107]	30.4199	43.9644	71.1893	96.7748	48.8911	50.6714	54.1878	19.904	37.2714	88.457	45.1258	38.213	49.187	30.8451
21	K00631	K00631 - glycerol-3-phosphate O-acyltransferase [EC:2.3.1.15]	53.2348	41.966	129.344	155.867	158.665	142.453	152.106	41.7983	42.5958	58.344	99.8529	164.213	63.5333	66.6254
22	K04019	K04019 - ethanolamine utilization protein EutA	31.5063	40.9668	30.08	28.2617	13.8371	4.78032	7.6053	33.8367	39.9336	49.8747	25.9233	10.3278	13.3215	30.8451
23	K00570	K00570 - phosphatidylethanolamine/phosphatidyl-N-methylethanolamine N-methyltransferase [EC:2.1.1.17 2.1.1.71]	44.5434	37.9692	27.072	17.9847	23.0618	24.8577	19.0132	44.7839	26.6224	20.7027	22.0828	40.2785	52.2612	32.0789
24	K01048	K01048 - lysophospholipase [EC:3.1.1.5]	41.2841	29.9757	106.283	73.6516	53.5034	62.1441	58.9411	26.8703	29.2846	63.0491	68.1688	85.721	46.1128	33.3127
25	K01095	K01095 - phosphatidylglycerophosphatase A [EC:3.1.3.27]	11.9507	19.9838	17.0453	41.1079	19.3719	23.9016	18.0626	15.9232	15.086	14.1155	27.8436	12.3934	13.3215	13.5718
26	K01115	K01115 - phospholipase D [EC:3.1.4.4]	39.1113	19.9838	21.056	7.70773	16.6045	19.1213	19.0132	29.8559	12.4238	17.8796	28.8037	29.9507	24.5935	18.5071
27	K03736	K03736 - ethanolamine ammonia-lyase small subunit [EC:4.3.1.7]	21.7285	16.9862	26.0693	30.8309	47.0461	24.8577	27.5692	18.9088	10.649	27.2899	20.1626	11.3606	13.3215	11.1042
28	K13622	K13622 - S-adenosylmethionine-diacylglycerol 3-amino-3-carboxypropyl transferase	15.2099	16.9862	1.00267	0	5.53484	8.60457	12.3586	10.9472	10.649	7.52826	4.80062	13.4262	14.3462	18.5071
29	K07029	K07029	14.1235	12.9895	133.355	110.477	51.6585	12.4288	62.7437	18.9088	19.5231	159.975	44.1657	26.8524	19.4699	13.5718
30	K00998	K00998 - phosphatidylserine synthase [EC:2.7.8.8]	0	9.9919	10.0267	17.1283	18.4495	0	17.1119	0	0	1.88206	5.76074	0	0	0
31	K17104	K17104	2.17285	9.9919	6.016	0	0	5.73638	0	5.97119	5.32448	4.70516	3.8405	3.09835	1.02473	2.46761
32	K01521	K01521 - CDP-diacylglycerol pyrophosphatase [EC:3.6.1.26]	2.17285	8.99271	8.02133	14.559	13.8371	1.91213	6.65464	0	1.77483	0	7.68099	2.06557	2.04946	1.2338
33	K06132	K06132 - putative cardiolipin synthase [EC:2.7.8.-]	6.51855	8.99271	9.024	28.2617	65.4956	58.3199	67.497	7.96158	7.98672	0.941032	49.9264	38.213	34.8408	17.2733
34	K17105	K17105	4.3457	6.99433	4.01067	1.71283	0	7.64851	0	6.96639	5.32448	4.70516	7.68099	4.13113	10.2473	7.40282
35	K00105	K00105 - alpha-glycerophosphate oxidase [EC:1.1.3.21]	1.08642	5.99514	8.02133	1.71283	1.84495	0	1.90132	3.98079	2.66224	0.941032	0	1.03278	2.04946	0
36	K14676	K14676 - lysophospholipid hydrolase [EC:3.1.1.5]	3.25927	5.99514	0	0	6.45731	3.82425	0	5.97119	4.43707	0	0	0	1.02473	2.46761
37	K17830	K17830	7.60497	4.99595	5.01333	2.56924	1.84495	10.5167	3.80265	8.95678	7.98672	12.2334	8.64111	9.29505	5.12365	23.4423
38	K01058	K01058 - phospholipase A1 [EC:3.1.1.32]	6.51855	3.99676	6.016	29.9745	23.0618	25.8137	26.6185	1.9904	3.54965	0.941032	57.6074	36.1474	9.22257	6.16902
39	K13623	K13623 - S-adenosylmethionine-diacylgycerolhomoserine-N-methlytransferase	2.17285	3.99676	0	0	1.84495	5.73638	5.70397	2.98559	1.77483	4.70516	0.960124	7.22948	3.07419	0
40	K14286	K14286	6.51855	3.99676	5.01333	1.71283	3.68989	7.64851	0.950662	4.97599	0.887413	3.76413	3.8405	3.09835	0	3.70141
41	K16619	K16619	0	3.99676	0	0	0	0	0	0	7.0993	0	0	0	0	0
42	K00999	K00999 - CDP-diacylglycerol--inositol 3-phosphatidyltransferase [EC:2.7.8.11]	5.43212	2.99757	0	1.71283	4.61236	7.64851	3.80265	1.9904	3.54965	1.88206	0	0	2.04946	2.46761
43	K05929	K05929 - phosphoethanolamine N-methyltransferase [EC:2.1.1.103]	0	2.99757	0	0	0.922473	1.91213	0	2.98559	2.66224	1.88206	0.960124	0	1.02473	2.46761
44	K01096	K01096 - phosphatidylglycerophosphatase B [EC:3.1.3.27]	0	1.99838	59.1573	69.3695	11.9921	0	18.0626	0	0	27.2899	21.1227	0	0	0
45	K06123	K06123 - 1-acylglycerone phosphate reductase [EC:1.1.1.101]	0	1.99838	0	0	1.84495	0	0	1.9904	0	0	0	2.06557	1.02473	0
46	K13333	K13333 - lysophospholipase [EC:3.1.1.5]	0	1.99838	0	0	5.53484	1.91213	0	0	0.887413	0.941032	0	0	0	2.46761
47	K16342	K16342 - cytosolic phospholipase A2 [EC:3.1.1.4]	2.17285	1.99838	0	0	0	0	0	0	1.77483	0	0	0	1.02473	0
48	K17717	K17717	0	1.99838	0	0	0	0	0.950662	0	0	0	0.960124	0	1.02473	0
49	K18697	K18697	4.3457	1.99838	5.01333	8.56414	23.0618	21.9895	14.2599	0.995198	0.887413	1.88206	21.1227	38.213	17.4204	7.40282
50	K06129	K06129 - lysophospholipase III [EC:3.1.1.5]	2.17285	0.99919	2.00533	0	0.922473	0	0	0	1.77483	0	0	0	1.02473	0
51	K13507	K13507 - glycerol-3-phosphate O-acyltransferase / dihydroxyacetone phosphate acyltransferase [EC:2.3.1.15 2.3.1.42]	4.3457	0.99919	2.00533	0	3.68989	0	2.85199	2.98559	6.21189	0	0.960124	0	4.09892	3.70141
52	K16343	K16343 - calcium-independent phospholipase A2 [EC:3.1.1.4]	0	0.99919	0	0	0	0	0.950662	0.995198	0	0	0	0	1.02473	0
53	K00006	K00006 - glycerol-3-phosphate dehydrogenase (NAD+) [EC:1.1.1.8]	3.25927	0	0	0	1.84495	1.91213	0	1.9904	0	0	0	0	0	0
54	K00550	K00550 - methylene-fatty-acyl-phospholipid synthase [EC:2.1.1.16]	0	0	0	0	1.84495	0	0	0	0	0	0	0	0	0
55	K00629	K00629 - glycerol-3-phosphate O-acyltransferase 1/2 [EC:2.3.1.15]	0	0	0	0	0	0	1.90132	0	0	0.941032	0	0	0	0
56	K00649	K00649 - glyceronephosphate O-acyltransferase [EC:2.3.1.42]	0	0	0	0	0	0	0	0	2.66224	0.941032	0	0	0	0
57	K00866	K00866 - choline kinase [EC:2.7.1.32]	0	0	0	0	0	1.91213	0	0	0	0	0	0	0	0
58	K00894	K00894 - ethanolamine kinase [EC:2.7.1.82]	0	0	0	0	0	0	0.950662	0	0	0	0	0	0	0
59	K00967	K00967 - ethanolamine-phosphate cytidylyltransferase [EC:2.7.7.14]	3.25927	0	4.01067	0	0.922473	1.91213	0.950662	0	0	0.941032	1.92025	0	0	0
60	K00968	K00968 - choline-phosphate cytidylyltransferase [EC:2.7.7.15]	5.43212	0	0	3.42566	1.84495	0	0.950662	0.995198	5.32448	0	0	0	2.04946	2.46761
61	K00993	K00993 - ethanolaminephosphotransferase [EC:2.7.8.1]	0	0	0	0	0.922473	0	0	0	0	0	0	0	0	0
62	K01047	K01047 - secretory phospholipase A2 [EC:3.1.1.4]	0	0	0	0	0	0.956064	0	0	0	0	0	0	0	0
63	K01049	K01049 - acetylcholinesterase [EC:3.1.1.7]	3.25927	0	0	0	0	0	0	0	0	0.941032	0	0	0	0
64	K06128	K06128 - lysophospholipase I [EC:3.1.1.5]	0	0	0	0	0	0	0	0	0	0	0	0	0	2.46761
65	K08730	K08730 - phosphatidylserine synthase 2 [EC:2.7.8.29]	0	0	2.00533	0	0	0	0	0.995198	0	0	0	0	0	0
66	K08744	K08744 - cardiolipin synthase [EC:2.7.8.-]	0	0	0	0	0	0	0	0	0	0	2.88037	1.03278	0	0
67	K13506	K13506 - glycerol-3-phosphate O-acyltransferase 3/4 [EC:2.3.1.15]	0	0	0	0	0	0	0	0	0	0	0	0	2.04946	0
68	K13509	K13509 - lysophosphatidate acyltransferase [EC:2.3.1.51]	0	0	0	0	0.922473	0	0	0	0	0	0	2.06557	0	0
69	K13511	K13511 - monolysocardiolipin acyltransferase [EC:2.3.1.-]	0	0	0	0	0	1.91213	0	1.9904	0	0	0	0	0	0
70	K13512	K13512 - lysophospholipid acyltransferase [EC:2.3.1.23 2.3.1.-]	0	0	0	0	0	0	0	0	1.77483	0	0	0	0	0
71	K13519	K13519 - lysophospholipid acyltransferase [EC:2.3.1.51 2.3.1.23 2.3.1.-]	2.17285	0	4.01067	0	0	0	0	0	1.77483	0	0	0	0	0
72	K13535	K13535 - cardiolipin-specific phospholipase [EC:3.1.1.-]	0	0	1.00267	3.42566	0	0	0	0	0	0	0	2.06557	1.02473	4.93521
73	K13621	K13621 - betaine lipid synthase	0	0	0	0	1.84495	0	0	0	0	0.941032	0	0	0	0
74	K14621	K14621 - phospholipase B1, membrane-associated [EC:3.1.1.4 3.1.1.5]	0	0	0	0	0	0	0	0	1.77483	0	0	0	0	0
75	K14674	K14674 - TAG lipase / steryl ester hydrolase / phospholipase A2 / LPA acyltransferase [EC:3.1.1.3 3.1.1.13 3.1.1.4 2.3.1.51]	0	0	2.00533	0	0	1.91213	0	1.9904	0	1.88206	0	0	0	0
76	K15728	K15728 - phosphatidate phosphatase LPIN [EC:3.1.3.4]	0	0	0	1.71283	1.84495	0	0	0	0	0	0	0	0	0
77	K16368	K16368 - diacylglycerol kinase (CTP dependent) [EC:2.7.1.174]	1.08642	0	0	0	2.76742	0	0	1.9904	0.887413	0	0	0	0	0
78	K16369	K16369 - phosphatidylethanolamine N-methyltransferase [EC:2.1.1.17]	1.08642	0	0	0	3.68989	0	1.90132	0	0	0	0	1.03278	2.04946	0
79	K16860	K16860	0	0	0	0	0	0	0	0	2.66224	0	0	0	0	0
80	K18694	K18694	0	0	0	0	0.922473	0	0	0	0	0	0	0	0	0
81	K18696	K18696	0	0	0	1.71283	3.68989	0	0.950662	0.995198	1.77483	0	0	0	0	0
	KEGG.map00600 Sphingolipid metabolism		Total	41	completenes of pathway		0.682927
KO-count	KO-term	enzyme	Ca1T00,B	Ca1T00	Ca1T03	Ca1T07	Ca1T14	Ca1T21	Ca1T30	Ca2T00,B	Ca2T00	Ca2T03	Ca2T07	Ca2T14	Ca2T21	Ca2T30D
1	K01190	K01190 - beta-galactosidase [EC:3.2.1.23]	283.557	445.639	145.387	121.611	183.572	195.993	158.761	259.747	291.959	151.506	232.35	194.163	170.105	204.811
2	K07407	K07407 - alpha-galactosidase [EC:3.2.1.22]	291.162	295.76	145.387	83.9286	138.371	148.19	109.326	219.939	228.065	115.747	101.773	133.229	151.66	160.394
3	K01130	K01130 - arylsulfatase [EC:3.1.6.1]	265.088	236.808	185.493	204.683	332.09	418.756	314.669	313.487	319.469	177.855	267.875	291.245	275.652	297.347
4	K07406	K07406 - alpha-galactosidase [EC:3.2.1.22]	133.63	119.903	73.1947	51.3848	45.2012	58.3199	50.3851	127.385	143.761	101.631	77.77	70.2292	101.448	144.355
5	K01186	K01186 - sialidase-1 [EC:3.2.1.18]	15.2099	87.9287	28.0747	29.1181	37.8214	31.5501	40.8785	26.8703	58.5693	15.9975	45.1258	34.0818	24.5935	39.4817
6	K01201	K01201 - glucosylceramidase [EC:3.2.1.45]	65.1855	67.9449	30.08	19.6975	30.4416	45.8911	33.2732	30.8511	27.5098	44.2285	21.1227	58.8686	44.0634	19.7409
7	K00720	K00720 - ceramide glucosyltransferase [EC:2.4.1.80]	36.9384	28.9765	12.032	7.70773	13.8371	21.0334	16.1613	42.7935	22.1853	15.9975	9.60124	23.754	20.4946	24.6761
8	K01134	K01134 - arylsulfatase A [EC:3.1.6.8]	21.7285	15.987	3.008	3.42566	4.61236	12.4288	12.3586	20.8992	22.1853	4.70516	8.64111	6.1967	9.22257	20.9747
9	K17108	K17108	4.3457	6.99433	0	1.71283	0.922473	5.73638	0	5.97119	10.649	2.8231	4.80062	4.13113	3.07419	8.63663
10	K04711	K04711 - dihydroceramidase [EC:3.5.1.-]	0	5.99514	0	0	1.84495	0	0	1.9904	0	1.88206	0	0	2.04946	4.93521
11	K04712	K04712 - sphingolipid delta-4 desaturase [EC:1.14.-.-]	2.17285	3.99676	2.00533	0	0	6.69245	5.70397	1.9904	1.77483	3.76413	3.8405	6.1967	1.02473	7.40282
12	K01634	K01634 - sphinganine-1-phosphate aldolase [EC:4.1.2.27]	2.17285	1.99838	2.00533	0.856414	1.84495	0	2.85199	0.995198	0	0	0	3.09835	1.02473	6.16902
13	K12348	K12348 - acid ceramidase [EC:3.5.1.23]	0	1.99838	0	0	0	0	0	0	0	0	0	0	0	0
14	K12349	K12349 - neutral ceramidase [EC:3.5.1.23]	6.51855	0.99919	0	1.71283	6.45731	5.73638	3.80265	10.9472	6.21189	6.58722	0	4.13113	5.12365	3.70141
15	K00654	K00654 - serine palmitoyltransferase [EC:2.3.1.50]	6.51855	0	0	1.71283	1.84495	0	1.90132	0	0	0	0	0	2.04946	0
16	K01117	K01117 - sphingomyelin phosphodiesterase [EC:3.1.4.12]	0	0	0	0	0	0	0	0	0	1.88206	0	0	0	0
17	K01189	K01189 - alpha-galactosidase [EC:3.2.1.22]	0	0	0	0	0	0	0	0	0.887413	0	0	0	0	0
18	K01202	K01202 - galactosylceramidase [EC:3.2.1.46]	3.25927	0	0	3.42566	0	3.82425	0	4.97599	3.54965	0.941032	3.8405	0	1.02473	0
19	K04708	K04708 - 3-dehydrosphinganine reductase [EC:1.1.1.102]	3.25927	0	2.00533	1.71283	2.76742	2.86819	0.950662	3.98079	0.887413	5.64619	0.960124	2.06557	3.07419	3.70141
20	K04709	K04709 - Acyl-CoA-dependent ceramide synthase [EC:2.3.1.24]	2.17285	0	2.00533	0	0.922473	3.82425	0.950662	0	0	0	0	0	0	0
21	K04710	K04710 - ceramide synthetase [EC:2.3.1.24]	0	0	0	0	0	0	0	1.9904	0	0	0	0	0	0
22	K04713	K04713 - C4-hydroxylase [EC:1.14.-.-]	0	0	0	0	0	0	1.90132	0	0	0	0	0	0	0
23	K04716	K04716 - sphingosine-1-phosphate phosphatase 1 [EC:3.1.3.-]	1.08642	0	0	0	0	0	0	0	0	0	0	0	0	0
24	K04718	K04718 - sphingosine kinase [EC:2.7.1.91]	0	0	0	0	1.84495	1.91213	0.950662	0	0	0	0	0	2.04946	0
25	K12309	K12309 - beta-galactosidase [EC:3.2.1.23]	0	0	0	0	0	0	0	1.9904	0	0	0	0	0	0
26	K12350	K12350 - sphingomyelin phosphodiesterase [EC:3.1.4.12]	0	0	0	0	0	0	0	0	0	0	1.92025	0	0	0
27	K12351	K12351 - sphingomyelin phosphodiesterase 2 [EC:3.1.4.12]	0	0	0	0	0	0.956064	0	0	0	0	0	0	0	0
28	K12354	K12354 - ectonucleotide pyrophosphatase/phosphodiesterase family member 7 [EC:3.1.4.12]	0	0	0	0	1.84495	0	0	0	0	0	0	0	0	0
	KEGG.map00620 Pyruvate metabolism		Total	94	completenes of pathway		0.946809
KO-count	KO-term	enzyme	Ca1T00,B	Ca1T00	Ca1T03	Ca1T07	Ca1T14	Ca1T21	Ca1T30	Ca2T00,B	Ca2T00	Ca2T03	Ca2T07	Ca2T14	Ca2T21	Ca2T30D
1	K00626	K00626 - acetyl-CoA C-acetyltransferase [EC:2.3.1.9]	1665.49	1381.88	1391.7	1371.98	1732.4	1996.26	1845.24	1430.1	1533.45	1269.45	1249.12	1461.39	1453.07	1532.38
2	K01895	K01895 - acetyl-CoA synthetase [EC:6.2.1.1]	1264.6	1225.01	1235.29	864.122	1018.41	1068.88	1218.75	1311.67	1325.8	1290.15	1143.51	1088.55	1289.11	1318.94
3	K00382	K00382 - dihydrolipoamide dehydrogenase [EC:1.8.1.4]	1321.09	1181.04	1261.35	1234.09	1162.32	1100.43	1226.35	1158.41	1040.94	1085.95	1171.35	1309.57	1041.13	1048.73
4	K01649	K01649 - 2-isopropylmalate synthase [EC:2.3.3.13]	991.905	966.217	874.326	674.854	652.188	800.225	702.54	972.308	977.929	846.929	725.854	680.604	758.3	932.756
5	K00128	K00128 - aldehyde dehydrogenase (NAD+) [EC:1.2.1.3]	1000.6	892.277	1046.78	1096.21	1110.66	1193.17	1123.68	1048.94	1002.78	1218.64	982.207	1195.96	1001.16	1082.05
6	K01006	K01006 - pyruvate,orthophosphate dikinase [EC:2.7.9.1]	761.583	786.363	526.4	375.966	464.926	555.473	413.538	864.827	918.473	795.172	506.945	680.604	706.039	755.088
7	K01007	K01007 - pyruvate, water dikinase [EC:2.7.9.2]	599.706	696.436	560.491	542.11	593.15	585.111	541.878	637.922	719.692	608.848	551.111	515.359	554.379	608.265
8	K00163	K00163 - pyruvate dehydrogenase E1 component [EC:1.2.4.1]	945.189	683.446	587.563	676.567	713.072	696.97	738.665	768.293	722.354	532.624	593.357	665.112	647.629	715.606
9	K00873	K00873 - pyruvate kinase [EC:2.7.1.40]	522.57	580.53	635.691	668.003	575.623	584.155	572.299	536.412	625.626	656.84	544.39	597.981	594.343	521.899
10	K00627	K00627 - pyruvate dehydrogenase E2 component (dihydrolipoamide acetyltransferase) [EC:2.3.1.12]	493.237	529.571	569.515	610.623	540.569	529.659	597.967	507.551	536.885	595.673	579.915	658.916	460.104	519.431
11	K00174	K00174 - 2-oxoglutarate ferredoxin oxidoreductase subunit alpha [EC:1.2.7.3]	486.718	523.576	424.128	225.237	306.261	341.315	276.643	405.046	459.68	460.165	316.841	289.179	396.57	447.871
12	K00027	K00027 - malate dehydrogenase (oxaloacetate-decarboxylating) [EC:1.1.1.38]	552.99	517.581	444.181	415.361	353.307	333.666	409.736	531.436	531.56	496.865	320.681	296.409	345.334	446.637
13	K01595	K01595 - phosphoenolpyruvate carboxylase [EC:4.1.1.31]	464.99	506.589	370.987	342.566	437.252	432.141	395.476	523.474	444.594	407.467	485.823	467.851	535.934	468.845
14	K00161	K00161 - pyruvate dehydrogenase E1 component subunit alpha [EC:1.2.4.1]	543.212	475.615	522.389	463.32	442.787	418.756	488.64	559.301	525.349	575.912	435.896	473.015	524.662	546.575
15	K01679	K01679 - fumarate hydratase, class II [EC:4.2.1.2]	498.669	461.626	552.469	535.259	459.392	456.042	559.94	484.661	481.865	563.678	480.062	503.998	504.167	534.237
16	K00162	K00162 - pyruvate dehydrogenase E1 component subunit beta [EC:1.2.4.1]	436.743	447.637	606.613	447.905	433.562	401.547	529.519	535.416	534.223	673.779	457.979	529.818	570.775	597.161
17	K01638	K01638 - malate synthase [EC:2.3.3.9]	447.607	427.653	542.443	459.038	498.135	463.691	544.73	403.055	443.707	472.398	462.78	477.146	421.164	404.688
18	K01961	K01961 - acetyl-CoA carboxylase, biotin carboxylase subunit [EC:6.4.1.2 6.3.4.14]	413.928	389.684	579.541	555.813	412.345	457.955	451.565	467.743	436.607	535.447	473.341	463.72	470.351	481.183
19	K11263	K11263 - acetyl-/propionyl-CoA carboxylase, biotin carboxylase, biotin carboxyl carrier protein [EC:6.3.4.14]	492.15	387.686	296.789	255.211	340.392	336.534	534.272	413.007	471.216	373.59	224.669	291.245	355.581	308.451
20	K00024	K00024 - malate dehydrogenase [EC:1.1.1.37]	408.496	374.696	396.053	330.576	363.454	326.018	374.561	362.252	362.952	403.703	318.761	371.802	413.991	324.49
21	K00029	K00029 - malate dehydrogenase (oxaloacetate-decarboxylating)(NADP+) [EC:1.1.1.40]	385.681	371.699	277.739	450.474	493.523	543.044	339.386	296.569	278.648	137.391	563.593	675.44	450.881	383.713
22	K00175	K00175 - 2-oxoglutarate ferredoxin oxidoreductase subunit beta [EC:1.2.7.3]	267.26	313.746	237.632	122.467	169.735	236.148	158.761	270.694	235.164	318.069	155.54	198.294	235.688	275.138
23	K01610	K01610 - phosphoenolpyruvate carboxykinase (ATP) [EC:4.1.1.49]	223.803	307.751	408.085	378.535	237.998	240.928	235.764	296.569	245.813	383.941	320.681	286.081	270.529	282.541
24	K01963	K01963 - acetyl-CoA carboxylase carboxyl transferase subunit beta [EC:6.4.1.2]	277.038	305.752	294.784	362.263	277.664	304.984	322.275	249.795	283.085	255.02	278.436	298.474	334.062	247.995
25	K01596	K01596 - phosphoenolpyruvate carboxykinase (GTP) [EC:4.1.1.32]	438.915	294.761	215.573	199.544	336.703	354.7	395.476	361.257	333.667	205.145	240.031	310.868	338.161	345.465
26	K01958	K01958 - pyruvate carboxylase [EC:6.4.1.1]	334.619	287.767	675.797	698.834	455.702	358.524	549.483	367.228	346.979	618.258	342.764	244.77	271.553	281.307
27	K00156	K00156 - pyruvate dehydrogenase (quinone) [EC:1.2.5.1]	313.977	266.784	248.661	322.868	301.649	330.798	351.745	209.987	186.357	190.088	193.945	231.343	241.836	223.318
28	K03737	K03737 - putative pyruvate-flavodoxin oxidoreductase [EC:1.2.7.-]	13.0371	266.784	36.096	81.3593	20.2944	16.2531	35.1745	65.6831	131.337	58.344	57.6074	42.3441	54.3107	51.8198
29	K00925	K00925 - acetate kinase [EC:2.7.2.1]	202.075	246.8	213.568	223.524	203.867	170.179	285.199	186.102	211.204	209.85	174.743	119.803	135.264	164.096
30	K00656	K00656 - formate C-acetyltransferase [EC:2.3.1.54]	30.4199	222.819	188.501	357.125	142.061	50.6714	161.613	33.8367	121.576	154.329	134.417	44.4097	54.3107	35.7803
31	K00101	K00101 - L-lactate dehydrogenase (cytochrome) [EC:1.1.2.3]	280.297	213.827	216.576	214.104	229.696	206.51	233.863	174.16	202.33	137.391	192.985	177.639	178.303	177.668
32	K01026	K01026 - propionate CoA-transferase [EC:2.8.3.1]	127.112	171.861	109.291	104.483	71.9529	46.8471	22.8159	126.39	196.118	98.8084	106.574	98.1144	159.858	114.744
33	K01759	K01759 - lactoylglutathione lyase [EC:4.4.1.5]	164.05	151.877	115.307	161.862	111.619	154.882	104.573	148.284	172.158	150.565	154.58	163.18	150.635	152.992
34	K01962	K01962 - acetyl-CoA carboxylase carboxyl transferase subunit alpha [EC:6.4.1.2]	166.223	140.886	294.784	304.027	200.177	140.541	181.577	161.222	169.496	212.673	226.589	263.36	211.094	191.24
35	K01676	K01676 - fumarate hydratase, class I [EC:4.2.1.2]	90.1732	128.896	245.653	314.304	301.649	223.719	247.172	108.477	106.49	208.909	200.666	208.622	145.512	127.082
36	K18472	K18472	133.63	119.903	52.1387	51.3848	63.6506	99.4306	93.1649	77.6254	105.602	44.2285	27.8436	45.4425	55.3354	56.755
37	K00116	K00116 - malate dehydrogenase (quinone) [EC:1.1.5.4]	154.272	118.904	362.965	332.289	263.827	145.322	250.975	76.6302	96.728	280.428	191.065	113.606	68.6569	76.4958
38	K00625	K00625 - phosphate acetyltransferase [EC:2.3.1.8]	52.1484	118.904	61.1627	54.8105	35.054	40.1547	61.7931	43.7887	74.5427	143.978	98.8928	67.1309	64.558	67.8592
39	K01069	K01069 - hydroxyacylglutathione hydrolase [EC:3.1.2.6]	137.976	117.904	192.512	131.888	155.898	170.179	181.577	127.385	130.45	215.496	195.865	191.065	162.932	150.524
40	K00244	K00244 - fumarate reductase flavoprotein subunit [EC:1.3.99.1]	72.7904	108.912	131.349	139.595	118.999	77.4412	95.0662	52.7455	78.0924	74.3415	58.5676	49.5736	95.2999	57.9888
41	K00102	K00102 - D-lactate dehydrogenase (cytochrome) [EC:1.1.2.4]	144.494	107.913	161.429	125.036	107.007	113.772	75.1023	125.395	141.986	150.565	150.739	131.163	132.19	129.549
42	K13788	K13788 - phosphate acetyltransferase [EC:2.3.1.8]	107.556	95.9223	138.368	180.703	161.433	93.6942	275.692	61.7023	68.3308	95.9853	79.6903	40.2785	59.4343	75.262
43	K01571	K01571 - oxaloacetate decarboxylase, alpha subunit [EC:4.1.1.3]	43.457	84.9312	25.0667	38.5386	39.6663	32.5062	65.5957	36.8223	57.6819	39.5233	27.8436	20.6557	38.9397	27.1437
44	K02160	K02160 - acetyl-CoA carboxylase biotin carboxyl carrier protein	90.1732	83.932	177.472	140.452	127.301	108.991	108.376	113.453	104.715	130.803	142.098	103.278	83.0031	85.1325
45	K04072	K04072 - acetaldehyde dehydrogenase / alcohol dehydrogenase [EC:1.2.1.10 1.1.1.1]	14.1235	79.9352	87.232	112.19	37.8214	41.1107	49.4344	23.8847	48.8077	48.9337	41.2853	19.6229	40.9892	19.7409
46	K18118	K18118	52.1484	76.9376	380.011	382.817	214.014	187.388	295.656	12.9376	19.5231	205.145	188.184	218.95	39.9645	43.1831
47	K00016	K00016 - L-lactate dehydrogenase [EC:1.1.1.27]	52.1484	73.9401	96.256	78.7901	83.0226	53.5396	95.0662	71.6542	70.1056	201.381	64.3283	58.8686	51.2365	44.4169
48	K01512	K01512 - acylphosphatase [EC:3.6.1.7]	47.8027	52.9571	45.12	33.4001	41.5113	51.6274	49.4344	70.659	58.5693	53.6388	62.408	52.6719	74.8053	57.9888
49	K01003	K01003	41.2841	49.9595	32.0853	43.6771	38.7439	31.5501	57.0397	28.8607	42.5958	37.6413	48.0062	43.3769	47.1376	28.3775
50	K01677	K01677 - fumarate hydratase subunit alpha [EC:4.2.1.2]	16.2964	48.9603	12.032	28.2617	7.37978	8.60457	6.65464	29.8559	50.5825	43.2875	22.0828	18.5901	18.4451	28.3775
51	K01572	K01572 - oxaloacetate decarboxylase, beta subunit [EC:4.1.1.3]	1.08642	38.9684	4.01067	15.4155	5.53484	2.86819	19.9639	2.98559	23.9602	2.8231	1.92025	2.06557	2.04946	3.70141
52	K03778	K03778 - D-lactate dehydrogenase [EC:1.1.1.28]	30.4199	37.9692	64.1707	89.9235	64.5731	43.9789	49.4344	26.8703	43.4832	94.1032	44.1657	44.4097	39.9645	45.6507
53	K00138	K00138	57.5805	34.9717	230.613	227.806	150.363	115.684	218.652	36.8223	14.1986	94.1032	122.896	82.6226	81.9784	43.1831
54	K07248	K07248 - lactaldehyde dehydrogenase / glycolaldehyde dehydrogenase [EC:1.2.1.22 1.2.1.21]	23.9013	33.9725	70.1867	32.5437	39.6663	26.7698	11.4079	51.7503	39.9336	52.6978	35.5246	40.2785	46.1128	27.1437
55	K01678	K01678 - fumarate hydratase subunit beta [EC:4.2.1.2]	5.43212	29.9757	16.0427	15.4155	7.37978	4.78032	2.85199	24.8799	31.9469	26.3489	11.5215	10.3278	11.272	18.5071
56	K01960	K01960 - pyruvate carboxylase subunit B [EC:6.4.1.1]	6.51855	29.9757	14.0373	12.8462	12.9146	8.60457	12.3586	10.9472	37.2714	19.7617	15.362	1.03278	6.14838	8.63663
57	K12972	K12972 - gyoxylate/hydroxypyruvate reductase A [EC:1.1.1.79 1.1.1.81]	23.9013	28.9765	29.0773	84.785	36.8989	30.594	49.4344	40.8031	31.9469	25.4079	86.4111	58.8686	56.3601	60.4564
58	K00169	K00169 - pyruvate ferredoxin oxidoreductase, alpha subunit [EC:1.2.7.1]	4.3457	25.9789	10.0267	8.56414	5.53484	3.82425	9.50662	21.8944	34.6091	33.8772	25.9233	10.3278	18.4451	37.0141
59	K00467	K00467 - lactate 2-monooxygenase [EC:1.13.12.4]	28.247	25.9789	22.0587	23.9796	23.9843	18.1652	26.6185	40.8031	31.0595	17.8796	20.1626	21.6884	30.7419	18.5071
60	K00245	K00245 - fumarate reductase iron-sulfur subunit [EC:1.3.99.1]	14.1235	23.9806	15.04	17.9847	13.8371	11.4728	19.0132	21.8944	9.76154	5.64619	12.4816	13.4262	8.19784	11.1042
61	K04073	K04073 - acetaldehyde dehydrogenase [EC:1.2.1.10]	22.8149	19.9838	41.1093	72.7952	64.5731	77.4412	59.8917	19.904	10.649	33.8772	34.5645	38.213	25.6182	30.8451
62	K04021	K04021 - aldehyde dehydrogenase	2.17285	17.9854	8.02133	0	5.53484	4.78032	1.90132	20.8992	6.21189	1.88206	4.80062	8.26226	13.3215	19.7409
63	K01959	K01959 - pyruvate carboxylase subunit A [EC:6.4.1.1]	13.0371	13.9887	8.02133	0.856414	14.7596	11.4728	11.4079	9.95198	13.3112	13.1744	12.4816	7.22948	10.2473	11.1042
64	K02594	K02594 - homocitrate synthase NifV [EC:2.3.3.14]	0	13.9887	2.00533	5.9949	0	4.78032	1.90132	3.98079	9.76154	3.76413	8.64111	4.13113	14.3462	9.87043
65	K03777	K03777 - D-lactate dehydrogenase [EC:1.1.1.28]	8.69139	13.9887	30.08	34.2566	17.527	17.2091	29.4705	3.98079	17.7483	3.76413	25.9233	30.9835	11.272	13.5718
66	K01905	K01905 - acetyl-CoA synthetase (ADP-forming) [EC:6.2.1.13]	15.2099	12.9895	11.0293	7.70773	9.22473	3.82425	7.6053	12.9376	24.8476	13.1744	8.64111	11.3606	14.3462	14.8056
67	K00158	K00158 - pyruvate oxidase [EC:1.2.3.3]	9.77782	9.9919	23.0613	19.6975	10.1472	12.4288	11.4079	9.95198	16.8608	29.172	10.5614	17.5573	8.19784	19.7409
68	K00170	K00170 - pyruvate ferredoxin oxidoreductase, beta subunit [EC:1.2.7.1]	13.0371	9.9919	9.024	7.70773	12.9146	2.86819	2.85199	28.8607	29.2846	17.8796	14.4019	6.1967	16.3957	16.0394
69	K01067	K01067 - acetyl-CoA hydrolase [EC:3.1.2.1]	14.1235	9.9919	7.01867	10.277	13.8371	18.1652	17.1119	9.95198	12.4238	7.52826	84.4909	29.9507	7.17311	9.87043
70	K00246	K00246 - fumarate reductase subunit C	3.25927	8.99271	11.0293	5.13848	0.922473	1.91213	5.70397	1.9904	1.77483	3.76413	4.80062	3.09835	5.12365	6.16902
71	K00132	K00132 - acetaldehyde dehydrogenase (acetylating) [EC:1.2.1.10]	1.08642	4.99595	7.01867	1.71283	0	1.91213	1.90132	3.98079	8.87413	1.88206	0	0	1.02473	3.70141
72	K00171	K00171 - pyruvate ferredoxin oxidoreductase, delta subunit [EC:1.2.7.1]	9.77782	4.99595	6.016	1.71283	0.922473	2.86819	7.6053	9.95198	33.7217	21.6437	1.92025	15.4917	13.3215	22.2085
73	K00247	K00247 - fumarate reductase subunit D	1.08642	3.99676	2.00533	11.1334	0.922473	2.86819	6.65464	3.98079	0	1.88206	0.960124	0	2.04946	1.2338
74	K01655	K01655 - homocitrate synthase [EC:2.3.3.14]	6.51855	3.99676	2.00533	0	0.922473	8.60457	0	5.97119	5.32448	3.76413	3.8405	0	6.14838	2.46761
75	K04020	K04020 - phosphotransacetylase	0	2.99757	5.01333	4.28207	3.68989	0	0	0.995198	0	0	3.8405	0	2.04946	0
76	K00049	K00049 - glyoxylate/hydroxypyruvate reductase [EC:1.1.1.79 1.1.1.81]	1.08642	1.99838	3.008	1.71283	1.84495	0.956064	0.950662	3.98079	7.98672	3.76413	2.88037	3.09835	7.17311	2.46761
77	K01573	K01573 - oxaloacetate decarboxylase, gamma subunit [EC:4.1.1.3]	0	1.99838	1.00267	0	0	1.91213	0	0	1.77483	0	0	0	0	0
78	K05523	K05523	0	1.99838	0	0	1.84495	0	0	0	0	0	3.8405	7.22948	0	0
79	K15024	K15024 - propanediol utilization protein	4.3457	1.99838	9.024	19.6975	0	2.86819	3.80265	4.97599	3.54965	3.76413	3.8405	2.06557	3.07419	9.87043
80	K18366	K18366	0	1.99838	2.00533	0.856414	1.84495	1.91213	3.80265	0	0	0.941032	7.68099	1.03278	4.09892	2.46761
81	K00025	K00025 - malate dehydrogenase [EC:1.1.1.37]	1.08642	0	0	0	0	0	0	0	0	0	0	0	0	2.46761
82	K00026	K00026 - malate dehydrogenase [EC:1.1.1.37]	0	0	2.00533	0	1.84495	0	0	0	0	0	0	0	0	2.46761
83	K00028	K00028 - malate dehydrogenase (decarboxylating) [EC:1.1.1.39]	0	0	0	0	0	0.956064	0	0	0	0	0.960124	0	0	0
84	K00051	K00051 - malate dehydrogenase (NADP+) [EC:1.1.1.82]	0	0	0	0	0	0	0	0	0	0	0	0	2.04946	0
85	K00149	K00149 - aldehyde dehydrogenase family 9 member A1 [EC:1.2.1.47 1.2.1.3]	0	0	0	1.71283	0	0	0	0	0	0	0.960124	0	0	0
86	K00172	K00172 - pyruvate ferredoxin oxidoreductase, gamma subunit [EC:1.2.7.1]	0	0	6.016	0	1.84495	0	4.75331	1.9904	0	2.8231	5.76074	0	2.04946	6.16902
87	K10977	K10977 - methanogen homocitrate synthase [EC:2.3.3.14 2.3.3.-]	1.08642	0	2.00533	0	0.922473	0.956064	0	0.995198	1.77483	0	0	2.06557	0	3.70141
88	K11262	K11262 - acetyl-CoA carboxylase / biotin carboxylase [EC:6.4.1.2 6.3.4.14]	0	0	0	0	3.68989	1.91213	0.950662	1.9904	1.77483	0	0	0	0	2.46761
89	K14085	K14085 - aldehyde dehydrogenase family 7 member A1 [EC:1.2.1.31 1.2.1.8 1.2.1.3]	0	0	1.00267	0.856414	0	0	0	2.98559	1.77483	0	0	1.03278	0	1.2338
	KEGG.map00626 Naphthalene degradation		Total	29	completenes of pathway		0.37931
KO-count	KO-term	enzyme	Ca1T00,B	Ca1T00	Ca1T03	Ca1T07	Ca1T14	Ca1T21	Ca1T30	Ca2T00,B	Ca2T00	Ca2T03	Ca2T07	Ca2T14	Ca2T21	Ca2T30D
1	K00121	K00121 - S-(hydroxymethyl)glutathione dehydrogenase / alcohol dehydrogenase [EC:1.1.1.284 1.1.1.1]	399.804	379.692	358.955	363.12	418.803	490.461	443.959	348.319	414.422	457.342	322.602	467.851	410.917	382.479
2	K00001	K00001 - alcohol dehydrogenase [EC:1.1.1.1]	261.828	286.768	223.595	212.391	222.316	232.323	180.626	240.838	274.211	253.138	207.387	196.229	241.836	231.955
3	K13953	K13953 - alcohol dehydrogenase, propanol-preferring [EC:1.1.1.1]	224.89	213.827	180.48	104.483	188.184	206.51	241.468	233.872	262.674	263.489	144.979	177.639	172.155	207.279
4	K00480	K00480 - salicylate hydroxylase [EC:1.14.13.1]	92.3461	99.919	127.339	102.77	138.371	113.772	91.2636	83.5966	93.1784	78.1057	82.5706	91.9177	99.3988	99.9381
5	K04072	K04072 - acetaldehyde dehydrogenase / alcohol dehydrogenase [EC:1.2.1.10 1.1.1.1]	14.1235	79.9352	87.232	112.19	37.8214	41.1107	49.4344	23.8847	48.8077	48.9337	41.2853	19.6229	40.9892	19.7409
6	K13954	K13954 - alcohol dehydrogenase [EC:1.1.1.1]	29.3335	16.9862	187.499	178.991	67.3405	14.341	72.2503	31.8463	61.2315	88.457	67.2087	27.8851	31.7666	48.1183
7	K14578	K14578 - naphthalene 1,2-dioxygenase system ferredoxin subunit	6.51855	6.99433	6.016	4.28207	2.76742	0	3.80265	6.96639	1.77483	1.88206	6.72087	6.1967	6.14838	7.40282
8	K18242	K18242	8.69139	2.99757	10.0267	1.71283	15.682	9.56064	5.70397	5.97119	5.32448	3.76413	15.362	16.5245	18.4451	9.87043
9	K14581	K14581 - naphthalene 1,2-dioxygenase system ferredoxin--NAD(+) reductase component [EC:1.18.1.3]	1.08642	1.99838	2.00533	1.71283	2.76742	3.82425	1.90132	1.9904	1.77483	0	0	14.459	2.04946	2.46761
10	K18243	K18243	1.08642	1.99838	0	0	2.76742	0	0	0	0	0	10.5614	10.3278	2.04946	0
11	K14585	K14585 - trans-o-hydroxybenzylidenepyruvate hydratase-aldolase [EC:4.1.2.45]	3.25927	0	2.00533	0	0	1.91213	2.85199	0	1.77483	1.88206	0	1.03278	0	0
	KEGG.map00627 Aminobenzoate degradation		Total	70	completenes of pathway		0.914286
KO-count	KO-term	enzyme	Ca1T00,B	Ca1T00	Ca1T03	Ca1T07	Ca1T14	Ca1T21	Ca1T30	Ca2T00,B	Ca2T00	Ca2T03	Ca2T07	Ca2T14	Ca2T21	Ca2T30D
1	K01426	K01426 - amidase [EC:3.5.1.4]	794.176	809.344	663.765	634.603	622.669	615.705	739.615	819.048	829.731	673.779	529.028	566.998	714.237	753.854
2	K01692	K01692 - enoyl-CoA hydratase [EC:4.2.1.17]	516.052	436.646	368.981	436.771	642.964	808.83	693.984	534.421	520.911	427.229	399.412	519.49	499.043	494.755
3	K01113	K01113 - alkaline phosphatase D [EC:3.1.3.1]	403.063	236.808	262.699	209.821	326.555	406.327	318.472	370.214	368.276	339.713	329.322	363.54	423.213	449.105
4	K01077	K01077 - alkaline phosphatase [EC:3.1.3.1]	210.766	212.828	252.672	233.801	185.417	140.541	158.761	160.227	179.257	229.612	224.669	182.803	140.388	143.121
5	K00517	K00517 - [EC:1.14.-.-]	346.569	205.833	179.477	184.985	232.463	245.708	206.294	264.723	283.085	216.437	139.218	198.294	257.207	267.735
6	K09461	K09461 - anthraniloyl-CoA monooxygenase [EC:1.14.13.40]	179.26	145.882	126.336	161.006	178.96	219.895	169.218	211.977	149.973	149.624	165.141	270.589	212.119	214.682
7	K01576	K01576 - benzoylformate decarboxylase [EC:4.1.1.7]	112.988	117.904	51.136	71.9388	85.79	59.2759	79.8556	137.337	101.165	110.101	71.0492	62.9998	111.696	81.431
8	K14338	K14338 - cytochrome P450 / NADPH-cytochrome P450 reductase [EC:1.14.14.1 1.6.2.4]	89.0868	107.913	70.1867	57.3797	96.8597	83.1775	61.7931	51.7503	55.0196	80.9288	53.7669	44.4097	60.4591	56.755
9	K01721	K01721 - nitrile hydratase [EC:4.2.1.84]	101.037	105.914	50.1333	66.8003	60.8832	49.7153	34.2238	121.414	133.999	84.6929	72.0093	59.9014	84.0279	95.0029
10	K03862	K03862 - vanillate monooxygenase [EC:1.14.13.82]	117.334	87.9287	62.1653	97.6312	95.0147	84.1336	58.9411	80.611	79.8672	61.1671	74.8897	89.8521	81.9784	61.6902
11	K08295	K08295 - 2-aminobenzoate-CoA ligase [EC:6.2.1.32]	86.9139	84.9312	65.1733	107.052	82.1001	126.2	105.524	140.323	102.94	64.9312	117.135	168.344	129.116	109.809
12	K04110	K04110 - benzoate-CoA ligase [EC:6.2.1.25]	79.309	82.9328	33.088	27.4053	38.7439	45.8911	23.7666	67.6735	74.5427	58.344	47.0461	47.508	68.6569	82.6648
13	K03380	K03380 - phenol 2-monooxygenase [EC:1.14.13.7]	54.3212	80.9344	47.1253	61.6618	92.2473	32.5062	192.034	36.8223	53.2448	20.7027	24.9632	65.0653	38.9397	32.0789
14	K00141	K00141 - benzaldehyde dehydrogenase (NAD) [EC:1.2.1.28]	71.704	71.9417	46.1227	45.3899	76.5653	65.9684	82.7076	71.6542	90.5161	45.1695	33.6043	40.2785	28.6924	66.6254
15	K01501	K01501 - nitrilase [EC:3.5.5.1]	69.5312	71.9417	50.1333	46.2464	41.5113	33.4622	25.6679	57.7215	52.3574	63.9902	65.2884	51.6392	74.8053	70.3268
16	K04101	K04101 - protocatechuate 4,5-dioxygenase, beta chain [EC:1.13.11.8]	81.4818	71.9417	61.1627	37.6822	49.8135	31.5501	49.4344	44.7839	47.9203	20.7027	25.9233	39.2458	57.3849	18.5071
17	K00680	K00680 - [EC:2.3.1.-]	71.704	56.9538	83.2213	68.5131	57.1933	72.6608	48.4838	47.7695	40.821	89.398	92.1719	64.0326	71.7311	60.4564
18	K01512	K01512 - acylphosphatase [EC:3.6.1.7]	47.8027	52.9571	45.12	33.4001	41.5113	51.6274	49.4344	70.659	58.5693	53.6388	62.408	52.6719	74.8053	57.9888
19	K03863	K03863 - vanillate monooxygenase [EC:1.14.13.82]	45.6298	43.9644	63.168	84.785	97.7821	70.7487	65.5957	27.8655	42.5958	25.4079	63.3682	42.3441	63.5333	46.8845
20	K00493	K00493 - unspecific monooxygenase [EC:1.14.14.1]	32.5927	39.9676	26.0693	37.6822	46.1236	62.1441	34.2238	39.8079	31.9469	40.4644	24.0031	38.213	21.5193	40.7155
21	K01035	K01035 - acetate CoA-transferase beta subunit [EC:2.8.3.8]	11.9507	34.9717	12.032	5.13848	9.22473	10.5167	10.4573	9.95198	14.1986	15.9975	11.5215	13.4262	16.3957	7.40282
22	K04108	K04108 - 4-hydroxybenzoyl-CoA reductase subunit alpha [EC:1.3.7.9]	9.77782	33.9725	11.0293	1.71283	3.68989	9.56064	6.65464	18.9088	17.7483	18.8206	18.2424	7.22948	28.6924	24.6761
23	K15060	K15060 - 5,5'-dehydrodivanillate O-demethylase	29.3335	32.9733	40.1067	33.4001	6.45731	15.297	5.70397	28.8607	25.735	18.8206	14.4019	13.4262	26.643	11.1042
24	K01781	K01781 - mandelate racemase [EC:5.1.2.2]	31.5063	31.9741	19.0507	9.42055	21.2169	10.5167	2.85199	61.7023	44.3707	35.7592	23.043	16.5245	25.6182	27.1437
25	K01101	K01101 - 4-nitrophenyl phosphatase [EC:3.1.3.41]	42.3705	30.9749	105.28	86.4978	30.4416	24.8577	35.1745	38.8127	52.3574	75.2826	34.5645	13.4262	32.7914	20.9747
26	K15066	K15066 - vanillate/3-O-methylgallate O-demethylase	32.5927	24.9798	19.0507	15.4155	26.7517	21.9895	58.9411	16.9184	14.1986	30.113	10.5614	20.6557	24.5935	17.2733
27	K14333	K14333 - 2,3-dihydroxybenzoate decarboxylase [EC:4.1.1.46]	18.4692	20.983	16.0427	6.85131	3.68989	10.5167	17.1119	19.904	16.8608	19.7617	13.4417	24.7868	25.6182	24.6761
28	K01078	K01078 - acid phosphatase [EC:3.1.3.2]	17.3828	15.987	9.024	6.85131	11.9921	16.2531	11.4079	14.928	8.87413	11.2924	13.4417	20.6557	24.5935	23.4423
29	K04105	K04105 - 4-hydroxybenzoate-CoA ligase [EC:6.2.1.27 6.2.1.25]	16.2964	14.9879	5.01333	2.56924	3.68989	1.91213	1.90132	14.928	15.9734	4.70516	10.5614	6.1967	6.14838	12.338
30	K01034	K01034 - acetate CoA-transferase alpha subunit [EC:2.8.3.8]	7.60497	12.9895	12.032	14.559	5.53484	9.56064	5.70397	9.95198	18.6357	22.5848	7.68099	8.26226	21.5193	8.63663
31	K04100	K04100 - protocatechuate 4,5-dioxygenase, alpha chain [EC:1.13.11.8]	19.5556	11.9903	5.01333	14.559	14.7596	9.56064	6.65464	3.98079	8.87413	11.2924	10.5614	19.6229	11.272	8.63663
32	K16319	K16319 - anthranilate 1,2-dioxygenase large subunit [EC:1.14.12.1]	21.7285	10.9911	12.032	4.28207	3.68989	12.4288	10.4573	4.97599	6.21189	6.58722	13.4417	8.26226	13.3215	9.87043
33	K10221	K10221 - 2-pyrone-4,6-dicarboxylate lactonase [EC:3.1.1.57]	13.0371	9.9919	5.01333	10.277	9.22473	11.4728	8.55596	1.9904	2.66224	6.58722	26.8835	15.4917	16.3957	13.5718
34	K15054	K15054 - (S)-mandelate dehydrogenase [EC:1.1.99.31]	32.5927	9.9919	16.0427	0.856414	13.8371	18.1652	12.3586	14.928	22.1853	15.9975	11.5215	14.459	21.5193	7.40282
35	K15064	K15064 - syringate O-demethylase [EC:2.1.1.-]	5.43212	9.9919	0	5.9949	9.22473	8.60457	0.950662	8.95678	1.77483	5.64619	7.68099	12.3934	2.04946	9.87043
36	K10219	K10219 - 2-hydroxy-4-carboxymuconate semialdehyde hemiacetal dehydrogenase [EC:1.1.1.312]	16.2964	7.99352	8.02133	8.56414	17.527	14.341	6.65464	6.96639	15.086	3.76413	15.362	26.8524	16.3957	13.5718
37	K10215	K10215 - monooxygenase [EC:1.14.13.-]	10.8642	6.99433	7.01867	2.56924	18.4495	33.4622	21.8652	7.96158	9.76154	1.88206	9.60124	12.3934	7.17311	12.338
38	K14578	K14578 - naphthalene 1,2-dioxygenase system ferredoxin subunit	6.51855	6.99433	6.016	4.28207	2.76742	0	3.80265	6.96639	1.77483	1.88206	6.72087	6.1967	6.14838	7.40282
39	K15058	K15058 - 2-aminophenol-1,6-dioxygenase alpha subunit	1.08642	5.99514	0	1.71283	2.76742	0	0	0	1.77483	1.88206	1.92025	2.06557	3.07419	0
40	K16320	K16320 - anthranilate 1,2-dioxygenase small subunit [EC:1.14.12.1]	0	5.99514	0	4.28207	5.53484	0.956064	0	6.96639	3.54965	1.88206	4.80062	2.06557	6.14838	8.63663
41	K01093	K01093 - 4-phytase / acid phosphatase [EC:3.1.3.26 3.1.3.2]	1.08642	4.99595	2.00533	1.71283	2.76742	0	0	0	0	0	0.960124	0	2.04946	0
42	K03788	K03788 - acid phosphatase (class B) [EC:3.1.3.2]	0	4.99595	4.01067	6.85131	4.61236	1.91213	7.6053	0	0	0	0	0	0	0
43	K04099	K04099 - protocatechuate 4,5-dioxygenase [EC:1.13.11.8]	1.08642	4.99595	6.016	0.856414	3.68989	3.82425	1.90132	4.97599	7.0993	3.76413	5.76074	9.29505	5.12365	6.16902
44	K15065	K15065 - 3-O-methylgallate 3,4-dioxygenase [EC:1.13.11.-]	4.3457	4.99595	4.01067	1.71283	4.61236	0	0	0.995198	3.54965	0.941032	3.8405	1.03278	1.02473	2.46761
45	K09474	K09474 - acid phosphatase (class A) [EC:3.1.3.2]	4.3457	3.99676	8.02133	8.56414	15.682	18.1652	7.6053	0	8.87413	0	9.60124	32.0163	19.4699	4.93521
46	K01612	K01612 - 4-hydroxybenzoate decarboxylase [EC:4.1.1.61]	0	2.99757	2.00533	3.42566	2.76742	5.73638	1.90132	1.9904	1.77483	1.88206	0	4.13113	0	4.93521
47	K07511	K07511 - enoyl-CoA hydratase [EC:4.2.1.17]	5.43212	2.99757	7.01867	4.28207	5.53484	2.86819	0.950662	0.995198	1.77483	6.58722	0.960124	5.16392	4.09892	1.2338
48	K15061	K15061 - OH-DDVA oxygenase	2.17285	2.99757	3.008	1.71283	2.76742	0	0	2.98559	0	0.941032	0.960124	2.06557	1.02473	6.16902
49	K04109	K04109 - 4-hydroxybenzoyl-CoA reductase subunit beta [EC:1.3.7.9]	5.43212	1.99838	2.00533	0	0.922473	3.82425	0.950662	2.98559	7.98672	4.70516	0.960124	9.29505	4.09892	8.63663
50	K07515	K07515 - enoyl-CoA hydratase / long-chain 3-hydroxyacyl-CoA dehydrogenase [EC:4.2.1.17 1.1.1.211]	0	1.99838	0	0.856414	0	0.956064	1.90132	3.98079	4.43707	0	2.88037	2.06557	3.07419	8.63663
51	K14581	K14581 - naphthalene 1,2-dioxygenase system ferredoxin--NAD(+) reductase component [EC:1.18.1.3]	1.08642	1.99838	2.00533	1.71283	2.76742	3.82425	1.90132	1.9904	1.77483	0	0	14.459	2.04946	2.46761
52	K15059	K15059 - 2-aminophenol-1,6-dioxygenase beta subunit [EC:1.13.11.-]	4.3457	1.99838	4.01067	0	0	1.91213	0	3.98079	1.77483	1.88206	5.76074	4.13113	1.02473	8.63663
53	K04107	K04107 - 4-hydroxybenzoyl-CoA reductase subunit gamma [EC:1.3.7.9]	1.08642	0.99919	0	0	1.84495	1.91213	0	0.995198	0	0	0	2.06557	0	3.70141
54	K01045	K01045 - arylesterase / paraoxonase [EC:3.1.1.2 3.1.8.1]	3.25927	0	0	0	1.84495	0	0.950662	0	0	0	5.76074	2.06557	0	0
55	K05599	K05599 - anthranilate 1,2-dioxygenase (deaminating, decarboxylating) large subunit [EC:1.14.12.1]	0	0	23.0613	5.9949	7.37978	0	1.90132	0	0.887413	0	4.80062	0	0	0
56	K05600	K05600 - anthranilate 1,2-dioxygenase (deaminating, decarboxylating) small subunit [EC:1.14.12.1]	0	0	9.024	7.70773	3.68989	0	0	0	0	0	1.92025	0	0	1.2338
57	K07514	K07514 - enoyl-CoA hydratase / 3-hydroxyacyl-CoA dehydrogenase / 3,2-trans-enoyl-CoA isomerase [EC:4.2.1.17 1.1.1.35 5.3.3.8]	0	0	0	0	0	0.956064	0	0.995198	0	0	1.92025	0	2.04946	0
58	K07824	K07824 - benzoate 4-monooxygenase [EC:1.14.13.12]	0	0	2.00533	0.856414	3.68989	1.91213	0	1.9904	0.887413	1.88206	0	3.09835	3.07419	2.46761
59	K11311	K11311 - anthranilate dioxygenase reductase	0	0	18.048	5.13848	9.22473	0	0	0	0	1.88206	1.92025	0	0	0
60	K15062	K15062 - OH-DDVA meta-cleavage compound hydrolase	0	0	0	0	0	0.956064	0	0	0	0	0	0	0	2.46761
61	K15063	K15063 - 5-carboxyvanillate decarboxylase	0	0	0	0	1.84495	0	0.950662	0	0	0	0	0	2.04946	0
62	K18248	K18248	0	0	0	0.856414	0	0	0	0	0	0	0.960124	0	0	0
63	K18249	K18249	0	0	0	1.71283	0	0	0	1.9904	0	0	1.92025	0	2.04946	0
64	K18541	K18541	6.51855	0	4.01067	4.28207	14.7596	6.69245	17.1119	7.96158	6.21189	3.76413	11.5215	24.7868	6.14838	3.70141
	KEGG.map00730 Thiamine metabolism		Total	24	completenes of pathway		0.958333
KO-count	KO-term	enzyme	Ca1T00,B	Ca1T00	Ca1T03	Ca1T07	Ca1T14	Ca1T21	Ca1T30	Ca2T00,B	Ca2T00	Ca2T03	Ca2T07	Ca2T14	Ca2T21	Ca2T30D
1	K01662	K01662 - 1-deoxy-D-xylulose-5-phosphate synthase [EC:2.2.1.7]	654.027	671.456	594.581	641.454	557.174	589.891	589.411	578.21	580.368	522.273	544.39	575.26	554.379	504.626
2	K04487	K04487 - cysteine desulfurase [EC:2.8.1.7]	397.631	422.657	724.928	630.321	475.074	433.097	623.635	404.05	435.72	629.55	494.464	433.769	400.669	442.936
3	K03147	K03147 - thiamine biosynthesis protein ThiC	190.124	231.812	511.36	567.803	326.555	316.457	412.587	176.15	201.443	345.359	333.163	430.671	273.603	229.487
4	K00941	K00941 - hydroxymethylpyrimidine/phosphomethylpyrimidine kinase [EC:2.7.1.49 2.7.4.7]	157.532	222.819	220.587	315.16	223.238	195.037	243.37	182.121	165.059	245.609	201.626	235.475	188.55	202.344
5	K03149	K03149 - thiamine biosynthesis ThiG	143.408	166.865	240.64	279.191	196.487	181.652	195.836	174.16	167.721	233.376	168.982	196.229	181.377	167.797
6	K00946	K00946 - thiamine-monophosphate kinase [EC:2.7.4.16]	167.309	157.872	150.4	145.59	186.34	195.993	195.836	207.001	185.469	149.624	235.23	254.065	184.451	196.175
7	K00788	K00788 - thiamine-phosphate pyrophosphorylase [EC:2.5.1.3]	133.63	127.896	209.557	218.386	149.441	133.849	144.501	135.347	113.589	150.565	171.862	217.917	139.363	151.758
8	K03153	K03153 - glycine oxidase [EC:1.4.3.19]	91.2596	70.9425	133.355	70.226	112.542	99.4306	136.895	95.539	79.8672	195.735	76.8099	75.3932	80.9537	80.1972
9	K03150	K03150 - thiamine biosynthesis ThiH	11.9507	68.9441	28.0747	57.3797	17.527	0.956064	8.55596	27.8655	59.4567	8.46929	10.5614	17.5573	14.3462	6.16902
10	K03707	K03707 - thiaminase (transcriptional activator TenA) [EC:3.5.99.2]	57.5805	58.9522	105.28	54.8105	51.6585	26.7698	44.6811	52.7455	61.2315	155.27	95.0523	78.4915	49.187	61.6902
11	K03151	K03151 - thiamine biosynthesis protein ThiI	23.9013	42.9652	160.427	156.724	77.4877	13.3849	87.4609	11.9424	34.6091	143.978	68.1688	16.5245	6.14838	29.6113
12	K00878	K00878 - hydroxyethylthiazole kinase [EC:2.7.1.50]	21.7285	39.9676	184.491	190.124	57.1933	21.0334	61.7931	33.8367	39.9336	139.273	68.1688	46.4752	29.7172	24.6761
13	K03146	K03146	9.77782	35.9708	4.01067	1.71283	1.84495	0	1.90132	1.9904	17.7483	9.41032	7.68099	2.06557	10.2473	9.87043
14	K00949	K00949 - thiamine pyrophosphokinase [EC:2.7.6.2]	7.60497	34.9717	64.1707	87.3542	26.7517	13.3849	23.7666	19.904	26.6224	43.2875	36.4847	10.3278	19.4699	17.2733
15	K03148	K03148 - sulfur carrier protein ThiS adenylyltransferase [EC:2.7.7.73]	4.3457	13.9887	11.0293	24.836	7.37978	0.956064	7.6053	2.98559	7.98672	5.64619	3.8405	0	1.02473	0
16	K07251	K07251 - thiamine kinase [EC:2.7.1.89]	2.17285	7.99352	6.016	5.13848	9.22473	0	1.90132	0	0.887413	2.8231	8.64111	0	0	0
17	K06928	K06928 - nucleoside-triphosphatase THEP1 [EC:3.6.1.15]	0	3.99676	2.00533	0	0	0	1.90132	1.9904	1.77483	1.88206	8.64111	0	3.07419	0
18	K14153	K14153 - hydroxymethylpyrimidine kinase / phosphomethylpyrimidine kinase / thiamine-phosphate diphosphorylase [EC:2.7.1.49 2.7.4.7 2.5.1.3]	1.08642	2.99757	7.01867	3.42566	2.76742	2.86819	7.6053	0.995198	2.66224	4.70516	7.68099	6.1967	4.09892	6.16902
19	K00877	K00877 - hydroxymethylpyrimidine/phosphomethylpyrimidine kinase [EC:2.7.1.49 2.7.4.7]	2.17285	1.99838	4.01067	0.856414	0	0	0.950662	0.995198	0	0	2.88037	0	0	0
20	K10811	K10811 - thiamine pyridinylase [EC:2.5.1.2]	0	0.99919	0	0	0	0	0	0	1.77483	0	0	0	0	0
21	K10810	K10810	0	0	40.1067	34.2566	8.30226	1.91213	17.1119	0	0	59.285	16.3221	14.459	0	1.2338
22	K14154	K14154 - thiamine-phosphate diphosphorylase / hydroxyethylthiazole kinase [EC:2.5.1.3 2.7.1.50]	0	0	0	1.71283	0.922473	0	0	0	0	1.88206	0	0	2.04946	2.46761
23	K18278	K18278	0	0	0	0	0	0	0	0	0	1.88206	0	0	0	0
	KEGG.map00740 Riboflavin metabolism		Total	27	completenes of pathway		0.740741
KO-count	KO-term	enzyme	Ca1T00,B	Ca1T00	Ca1T03	Ca1T07	Ca1T14	Ca1T21	Ca1T30	Ca2T00,B	Ca2T00	Ca2T03	Ca2T07	Ca2T14	Ca2T21	Ca2T30D
1	K14652	K14652 - 3,4-dihydroxy 2-butanone 4-phosphate synthase / GTP cyclohydrolase II [EC:4.1.99.12 3.5.4.25]	526.916	518.58	474.261	472.741	392.051	382.425	382.166	523.474	529.786	522.273	371.568	425.507	422.189	515.73
2	K11753	K11753 - riboflavin kinase / FMN adenylyltransferase [EC:2.7.1.26 2.7.7.2]	313.977	268.782	324.864	332.289	262.905	295.424	366.956	334.386	331.005	334.066	313	281.95	256.182	244.293
3	K11752	K11752 - diaminohydroxyphosphoribosylaminopyrimidine deaminase / 5-amino-6-(5-phosphoribosylamino)uracil reductase [EC:3.5.4.26 1.1.1.193]	173.828	238.806	269.717	307.453	222.316	238.06	298.508	252.78	252.025	310.541	304.359	296.409	216.218	219.617
4	K00793	K00793 - riboflavin synthase [EC:2.5.1.9]	205.334	169.862	232.619	207.252	177.115	186.432	225.307	228.896	181.032	255.961	211.227	248.901	166.006	187.538
5	K00794	K00794 - 6,7-dimethyl-8-ribityllumazine synthase [EC:2.5.1.78]	137.976	160.87	180.48	207.252	181.727	188.345	173.021	133.357	144.648	170.327	176.663	159.049	132.19	149.29
6	K00299	K00299 - FMN reductase [EC:1.5.1.38]	89.0868	77.9368	158.421	89.0671	131.914	107.079	154.007	76.6302	56.7944	105.396	84.4909	57.8359	83.0031	72.7944
7	K00505	K00505 - tyrosinase [EC:1.14.18.1]	54.3212	70.9425	41.1093	18.8411	43.3562	40.1547	28.5199	118.429	65.6686	85.6339	52.8068	59.9014	39.9645	35.7803
8	K01497	K01497 - GTP cyclohydrolase II [EC:3.5.4.25]	110.815	64.9474	91.2427	86.4978	107.929	94.6503	72.2503	79.6158	72.7679	74.3415	74.8897	79.5243	84.0279	62.924
9	K00082	K00082 - 5-amino-6-(5-phosphoribosylamino)uracil reductase [EC:1.1.1.193]	40.1977	37.9692	31.0827	17.1283	25.8292	21.9895	12.3586	60.7071	53.2448	36.7002	25.9233	24.7868	49.187	45.6507
10	K02858	K02858 - 3,4-dihydroxy 2-butanone 4-phosphate synthase [EC:4.1.99.12]	9.77782	15.987	29.0773	18.8411	17.527	13.3849	18.0626	5.97119	8.87413	12.2334	25.9233	14.459	12.2968	23.4423
11	K08096	K08096 - GTP cyclohydrolase IIa [EC:3.5.4.29]	0	11.9903	10.0267	0	2.76742	2.86819	1.90132	1.9904	5.32448	7.52826	3.8405	6.1967	0	12.338
12	K14654	K14654 - 2,5-diamino-6-(ribosylamino)-4(3H)-pyrimidinone 5'-phosphate reductase [EC:1.1.1.302]	7.60497	11.9903	4.01067	3.42566	2.76742	1.91213	1.90132	4.97599	8.87413	9.41032	6.72087	5.16392	14.3462	3.70141
13	K04719	K04719 - 5,6-dimethylbenzimidazole synthase [EC:1.14.99.40]	13.0371	9.9919	27.072	23.9796	21.2169	46.8471	25.6679	2.98559	12.4238	30.113	23.043	14.459	12.2968	12.338
14	K05368	K05368 - aquacobalamin reductase / NAD(P)H-flavin reductase [EC:1.16.1.3 1.5.1.41]	0	3.99676	10.0267	9.42055	10.1472	0	9.50662	0	0	0	1.92025	0	0	0
15	K07732	K07732 - riboflavin kinase, archaea type [EC:2.7.1.161]	0	3.99676	3.008	1.71283	0	3.82425	0	5.97119	8.87413	3.76413	3.8405	0	2.04946	4.93521
16	K00953	K00953 - FAD synthetase [EC:2.7.7.2]	2.17285	2.99757	1.00267	0	2.76742	1.91213	0	2.98559	1.77483	1.88206	0	1.03278	0	4.93521
17	K14656	K14656 - FAD synthetase	4.3457	2.99757	2.00533	0	0	0	0	1.9904	3.54965	0	3.8405	2.06557	2.04946	2.46761
18	K00861	K00861 - riboflavin kinase [EC:2.7.1.26]	0	1.99838	0	0	1.84495	0	0	0	0	0.941032	0.960124	2.06557	0	0
19	K05901	K05901 - biliverdin reductase / flavin reductase [EC:1.3.1.24 1.5.1.30]	1.08642	0	0	0.856414	1.84495	0	0	0	0.887413	0	1.92025	0	0	0
20	K18453	K18453	0	0	3.008	0	1.84495	0	0	0.995198	1.77483	0	4.80062	0	2.04946	6.16902
	KEGG.map00760 Nicotinate and nicotinamide metabolism		Total	77	completenes of pathway		0.623377
KO-count	KO-term	enzyme	Ca1T00,B	Ca1T00	Ca1T03	Ca1T07	Ca1T14	Ca1T21	Ca1T30	Ca2T00,B	Ca2T00	Ca2T03	Ca2T07	Ca2T14	Ca2T21	Ca2T30D
1	K00135	K00135 - succinate-semialdehyde dehydrogenase (NADP+) [EC:1.2.1.16]	1006.03	839.32	887.36	1082.51	968.597	823.171	1001.05	896.673	964.618	888.334	782.501	716.751	786.993	773.595
2	K01950	K01950 - NAD+ synthase (glutamine-hydrolysing) [EC:6.3.5.1]	570.373	476.614	297.792	311.735	334.858	472.295	302.311	494.613	563.507	398.057	361.007	513.293	459.079	497.223
3	K00763	K00763 - nicotinate phosphoribosyltransferase [EC:2.4.2.11]	342.224	417.662	508.352	507.854	377.291	318.369	423.995	317.468	389.574	470.516	360.046	414.146	266.43	302.282
4	K00325	K00325 - NAD(P) transhydrogenase subunit beta [EC:1.6.1.2]	444.348	363.705	284.757	342.566	343.16	391.03	353.646	397.084	344.316	278.545	360.046	452.359	395.546	420.727
5	K00324	K00324 - NAD(P) transhydrogenase subunit alpha [EC:1.6.1.2]	425.878	329.733	353.941	323.725	312.718	430.229	355.548	332.396	370.939	287.956	322.602	406.917	356.606	375.076
6	K01081	K01081 - 5'-nucleotidase [EC:3.1.3.5]	325.927	276.776	311.829	298.889	329.323	410.151	315.62	250.79	267.111	309.6	255.393	303.638	251.059	301.048
7	K00858	K00858 - NAD+ kinase [EC:2.7.1.23]	296.594	275.776	373.995	350.273	259.215	282.039	323.225	270.694	295.509	383.941	320.681	249.934	238.762	267.735
8	K03517	K03517 - quinolinate synthase [EC:2.5.1.72]	304.199	260.789	325.867	261.206	262.905	331.754	327.979	277.66	281.31	271.958	290.918	264.392	283.85	280.073
9	K00278	K00278 - L-aspartate oxidase [EC:1.4.3.16]	279.211	234.81	250.667	184.985	247.223	322.193	225.307	286.617	251.138	192.912	239.071	311.9	316.642	262.8
10	K03742	K03742	202.075	225.817	274.731	209.821	166.968	147.234	136.895	295.574	301.72	258.784	205.466	141.491	188.55	208.513
11	K00969	K00969 - nicotinate-nucleotide adenylyltransferase [EC:2.7.7.18]	204.248	208.831	183.488	160.149	204.789	176.872	220.554	191.078	214.754	189.147	144.019	192.098	163.957	169.031
12	K03787	K03787 - 5'-nucleotidase [EC:3.1.3.5]	149.927	168.863	149.397	155.011	162.355	193.125	136.895	197.049	192.569	142.096	214.108	224.114	224.416	161.628
13	K00767	K00767 - nicotinate-nucleotide pyrophosphorylase (carboxylating) [EC:2.4.2.19]	142.322	156.873	222.592	252.642	188.184	191.213	222.455	186.102	139.324	175.973	192.025	208.622	163.957	201.11
14	K01916	K01916 - NAD+ synthase [EC:6.3.1.5]	94.5189	155.874	240.64	248.36	164.2	145.322	203.442	122.409	89.6287	169.386	173.782	142.524	154.734	183.837
15	K03783	K03783 - purine-nucleoside phosphorylase [EC:2.4.2.1]	132.544	139.887	103.275	85.6414	108.852	119.508	122.635	141.318	122.463	119.511	98.8928	114.639	127.067	162.862
16	K03426	K03426 - NAD+ diphosphatase [EC:3.6.1.22]	131.457	137.888	124.331	63.3746	139.293	138.629	121.685	114.448	122.463	70.5774	82.5706	133.229	121.943	114.744
17	K08281	K08281 - nicotinamidase/pyrazinamidase [EC:3.5.1.19 3.5.1.-]	134.717	105.914	68.1813	89.9235	116.232	98.4746	125.487	82.6014	107.377	84.6929	90.2516	96.0488	91.201	129.549
18	K00322	K00322 - NAD(P) transhydrogenase [EC:1.6.1.1]	99.951	92.9247	129.344	66.8003	86.7125	59.2759	100.77	138.333	129.562	121.393	85.451	59.9014	92.2257	129.549
19	K01799	K01799 - maleate isomerase [EC:5.2.1.1]	81.4818	72.9409	54.144	61.6618	71.9529	87.0018	51.3358	81.6062	88.7413	67.7543	64.3283	79.5243	98.3741	85.1325
20	K01239	K01239 - purine nucleosidase [EC:3.2.2.1]	58.6669	66.9457	70.1867	61.6618	61.8057	70.7487	112.178	39.8079	72.7679	53.6388	54.7271	105.344	65.5827	61.6902
21	K03743	K03743	66.2719	61.9498	51.136	64.2311	97.7821	144.366	136.895	62.6975	47.9203	39.5233	96.9725	96.0488	87.102	57.9888
22	K03784	K03784 - purine-nucleoside phosphorylase [EC:2.4.2.1]	26.0742	41.966	128.341	102.77	79.3327	26.7698	77.9543	26.8703	31.9469	103.514	39.3651	28.9179	17.4204	22.2085
23	K15358	K15358 - enamidase [EC:3.5.2.18]	33.6792	25.9789	17.0453	7.70773	12.9146	23.9016	19.0132	38.8127	18.6357	17.8796	24.0031	27.8851	20.4946	30.8451
24	K18028	K18028	29.3335	24.9798	7.01867	33.4001	12.9146	15.297	20.9146	17.9136	24.8476	14.1155	45.1258	26.8524	32.7914	12.338
25	K06989	K06989 - aspartate dehydrogenase [EC:1.4.1.21]	6.51855	23.9806	102.272	101.913	46.1236	28.6819	52.2864	23.8847	13.3112	37.6413	39.3651	15.4917	12.2968	32.0789
26	K18029	K18029	19.5556	21.9822	26.0693	28.2617	9.22473	13.3849	9.50662	29.8559	14.1986	10.3514	13.4417	7.22948	18.4451	29.6113
27	K13995	K13995 - maleamate amidohydrolase [EC:3.5.1.107]	17.3828	14.9879	2.00533	3.42566	14.7596	21.0334	16.1613	20.8992	18.6357	16.9386	20.1626	17.5573	13.3215	12.338
28	K18030	K18030	17.3828	10.9911	7.01867	3.42566	11.0697	12.4288	4.75331	10.9472	7.98672	7.52826	34.5645	13.4262	14.3462	18.5071
29	K11751	K11751 - 5'-nucleotidase / UDP-sugar diphosphatase [EC:3.1.3.5 3.6.1.45]	3.25927	9.9919	20.0533	14.559	14.7596	4.78032	17.1119	1.9904	3.54965	0.941032	15.362	4.13113	1.02473	0
30	K00952	K00952 - nicotinamide-nucleotide adenylyltransferase [EC:2.7.7.1]	5.43212	7.99352	0	2.56924	3.68989	2.86819	1.90132	11.9424	1.77483	9.41032	5.76074	9.29505	14.3462	9.87043
31	K08693	K08693 - 3'-nucleotidase [EC:3.1.3.6]	0	5.99514	115.307	84.785	29.5191	7.64851	35.1745	0.995198	1.77483	128.921	34.5645	3.09835	3.07419	6.16902
32	K06211	K06211	0	4.99595	25.0667	76.2209	7.37978	7.64851	15.2106	0	3.54965	4.70516	6.72087	0	1.02473	1.2338
33	K01240	K01240 - uridine nucleosidase [EC:3.2.2.3]	0	3.99676	4.01067	0	0	0	6.65464	1.9904	0	6.58722	0	1.03278	2.04946	0
34	K15357	K15357 - N-formylmaleamate deformylase [EC:3.5.1.106]	3.25927	3.99676	6.016	5.9949	1.84495	2.86819	1.90132	0	8.87413	4.70516	25.9233	10.3278	5.12365	4.93521
35	K14974	K14974 - 6-hydroxynicotinate 3-monooxygenase [EC:1.14.13.114]	4.3457	2.99757	6.016	5.9949	4.61236	7.64851	5.70397	5.97119	3.54965	3.76413	13.4417	7.22948	12.2968	7.40282
36	K00323	K00323 - NAD(P) transhydrogenase [EC:1.6.1.2]	4.3457	1.99838	0	5.13848	0.922473	0.956064	1.90132	1.9904	0	7.52826	0	0	2.04946	7.40282
37	K03462	K03462 - nicotinamide phosphoribosyltransferase [EC:2.4.2.12]	3.25927	1.99838	12.032	22.2668	82.1001	28.6819	35.1745	7.96158	1.77483	16.9386	47.0461	42.3441	10.2473	11.1042
38	K11121	K11121 - NAD-dependent histone deacetylase SIR2 [EC:3.5.1.-]	2.17285	1.99838	0	2.56924	8.30226	0	2.85199	1.9904	2.66224	1.88206	4.80062	2.06557	2.04946	7.40282
39	K13522	K13522 - bifunctional NMN adenylyltransferase/nudix hydrolase [EC:2.7.7.1 3.6.1.-]	4.3457	1.99838	0	6.85131	17.527	14.341	8.55596	4.97599	1.77483	2.8231	13.4417	6.1967	6.14838	4.93521
40	K08324	K08324	1.08642	0.99919	0	3.42566	16.6045	2.86819	15.2106	3.98079	1.77483	0.941032	5.76074	11.3606	1.02473	2.46761
41	K08723	K08723 - 5'-nucleotidase [EC:3.1.3.5]	0	0.99919	2.00533	1.71283	8.30226	0	0.950662	0.995198	0.887413	1.88206	9.60124	2.06557	0	0
42	K18276	K18276	0	0.99919	0	0.856414	0	0	0	2.98559	0	0.941032	0	1.03278	1.02473	2.46761
43	K00157	K00157 - aldehyde oxidase [EC:1.2.3.1]	0	0	0	0	1.84495	0	0	1.9904	1.77483	0	0	0	0	1.2338
44	K00541	K00541 - nicotinamide N-methyltransferase [EC:2.1.1.1]	0	0	0	0	0	0	0	0	1.77483	0	0.960124	0	0	0
45	K01440	K01440 - nicotinamidase [EC:3.5.1.19]	2.17285	0	0	0	0	0	0	0	0.887413	0	0	1.03278	0	0
46	K01513	K01513 - ectonucleotide pyrophosphatase/phosphodiesterase family member 1/3 [EC:3.1.4.1 3.6.1.9]	4.3457	0	1.00267	0	1.84495	0	0	2.98559	2.66224	0	0	2.06557	0	0
47	K06210	K06210 - nicotinamide mononucleotide adenylyltransferase [EC:2.7.7.1 2.7.7.18]	0	0	0	0	0	0	1.90132	0	0	0	0	0	0	0
48	K18550	K18550	0	0	0	0	1.84495	1.91213	3.80265	0	0	0	0	0	0	0
	KEGG.map00780 Biotin metabolism		Total	23	completenes of pathway		0.73913
KO-count	KO-term	enzyme	Ca1T00,B	Ca1T00	Ca1T03	Ca1T07	Ca1T14	Ca1T21	Ca1T30	Ca2T00,B	Ca2T00	Ca2T03	Ca2T07	Ca2T14	Ca2T21	Ca2T30D
1	K00059	K00059 - 3-oxoacyl-[acyl-carrier protein] reductase [EC:1.1.1.100]	1744.8	1610.69	1538.09	1479.88	1325.59	1619.57	1475.43	1741.6	1780.15	1739.03	1246.24	1352.95	1506.35	1633.56
2	K09458	K09458 - 3-oxoacyl-[acyl-carrier-protein] synthase II [EC:2.3.1.179]	676.842	714.421	613.632	715.106	551.639	600.408	505.752	683.701	728.566	650.253	616.399	665.112	692.717	746.451
3	K00208	K00208 - enoyl-[acyl-carrier protein] reductase I [EC:1.3.1.9]	330.273	209.83	295.787	268.058	242.61	278.215	237.666	305.526	275.985	302.071	258.273	284.015	263.356	287.476
4	K03524	K03524 - BirA family transcriptional regulator, biotin operon repressor / biotin-[acetyl-CoA-carboxylase] ligase [EC:6.3.4.15]	140.149	188.847	236.629	252.642	150.363	142.453	201.54	162.217	168.608	257.843	174.743	178.671	136.289	123.38
5	K00652	K00652 - 8-amino-7-oxononanoate synthase [EC:2.3.1.47]	161.877	176.857	208.555	215.816	183.572	226.587	152.106	207.001	194.343	164.681	195.865	228.245	212.119	209.747
6	K01012	K01012 - biotin synthetase [EC:2.8.1.6]	142.322	168.863	277.739	274.909	224.161	139.585	182.527	133.357	130.45	232.435	143.058	231.343	153.709	135.718
7	K00833	K00833 - adenosylmethionine-8-amino-7-oxononanoate aminotransferase [EC:2.6.1.62]	134.717	122.9	255.68	315.16	186.34	150.102	179.675	121.414	133.999	186.324	165.141	165.245	139.363	197.409
8	K02372	K02372 - 3-hydroxyacyl-[acyl-carrier-protein] dehydratase [EC:4.2.1.59]	79.309	98.9198	152.405	172.139	100.55	127.156	128.339	102.505	79.8672	166.563	129.617	140.458	96.3246	108.575
9	K00647	K00647 - 3-oxoacyl-[acyl-carrier-protein] synthase I [EC:2.3.1.41]	71.704	93.9239	146.389	208.109	171.58	205.554	170.169	55.7311	67.4434	40.4644	145.939	254.065	128.091	93.7691
10	K08351	K08351	65.1855	68.9441	49.1307	40.2515	44.2787	65.0123	45.6318	42.7935	42.5958	28.231	45.1258	46.4752	60.4591	50.586
11	K01935	K01935 - dethiobiotin synthetase [EC:6.3.3.3]	31.5063	32.9733	104.277	121.611	75.6428	65.0123	77.0037	51.7503	34.6091	58.344	69.1289	54.7375	48.1623	28.3775
12	K01906	K01906 - 6-carboxyhexanoate--CoA ligase [EC:6.2.1.14]	2.17285	16.9862	35.0933	25.6924	13.8371	16.2531	4.75331	3.98079	10.649	24.4668	24.0031	4.13113	4.09892	8.63663
13	K02169	K02169	8.69139	12.9895	27.072	53.9541	42.4338	41.1107	50.3851	6.96639	7.0993	17.8796	66.2485	55.7703	25.6182	30.8451
14	K02170	K02170	2.17285	5.99514	14.0373	20.5539	21.2169	13.3849	12.3586	5.97119	8.87413	17.8796	24.9632	26.8524	14.3462	12.338
15	K01942	K01942 - biotin--protein ligase [EC:6.3.4.9 6.3.4.10 6.3.4.11 6.3.4.15]	0	1.99838	0	0	1.84495	0	0	0	0	0	1.92025	0	0	0
16	K09789	K09789	0	1.99838	0	0	0	0	0	0	0	0	0	0	0	0
17	K16593	K16593	1.08642	0	4.01067	5.13848	0	1.91213	6.65464	0	0	6.58722	0	0	3.07419	1.2338
	KEGG.map00940 Phenylpropanoid biosynthesis		Total	33	completenes of pathway		0.393939
KO-count	KO-term	enzyme	Ca1T00,B	Ca1T00	Ca1T03	Ca1T07	Ca1T14	Ca1T21	Ca1T30	Ca2T00,B	Ca2T00	Ca2T03	Ca2T07	Ca2T14	Ca2T21	Ca2T30D
1	K05349	K05349 - beta-glucosidase [EC:3.2.1.21]	1047.31	1182.04	613.632	532.69	705.692	971.361	566.595	856.865	936.221	446.99	556.872	698.161	757.275	788.401
2	K05350	K05350 - beta-glucosidase [EC:3.2.1.21]	418.273	342.722	225.6	201.257	283.199	319.325	290.903	440.873	467.667	315.246	227.549	289.179	338.161	421.961
3	K03782	K03782 - catalase-peroxidase [EC:1.11.1.21]	300.94	311.747	214.571	137.883	312.718	369.041	208.195	286.617	291.071	195.735	230.43	291.245	329.963	305.983
4	K00588	K00588 - caffeoyl-CoA O-methyltransferase [EC:2.1.1.104]	60.8398	63.9482	49.1307	33.4001	30.4416	27.7258	23.7666	56.7263	89.6287	41.4054	27.8436	24.7868	57.3849	49.3521
5	K03186	K03186 - 3-octaprenyl-4-hydroxybenzoate carboxy-lyase UbiX [EC:4.1.1.-]	89.0868	63.9482	67.1787	72.7952	43.3562	43.9789	41.8291	50.7551	67.4434	35.7592	63.3682	65.0653	58.4096	75.262
6	K01904	K01904 - 4-coumarate--CoA ligase [EC:6.2.1.12]	17.3828	16.9862	5.01333	6.85131	15.682	22.9455	15.2106	14.928	21.2979	13.1744	4.80062	15.4917	16.3957	23.4423
7	K10775	K10775 - phenylalanine ammonia-lyase [EC:4.3.1.24]	8.69139	9.9919	10.0267	5.13848	11.9921	13.3849	5.70397	3.98079	5.32448	1.88206	1.92025	4.13113	10.2473	8.63663
8	K12355	K12355 - coniferyl-aldehyde dehydrogenase [EC:1.2.1.68]	0	3.99676	0	3.42566	2.76742	0.956064	3.80265	0.995198	0	1.88206	1.92025	1.03278	0	0
9	K00083	K00083 - cinnamyl-alcohol dehydrogenase [EC:1.1.1.195]	0	0.99919	0	0	0	0	0	0	1.77483	0	0	0	0	1.2338
10	K00430	K00430 - peroxidase [EC:1.11.1.7]	0	0	0	0	0	0	0	0	0	0.941032	0	0	4.09892	0
11	K01188	K01188 - beta-glucosidase [EC:3.2.1.21]	1.08642	0	0	0	0	1.91213	2.85199	2.98559	0.887413	0.941032	0.960124	2.06557	2.04946	0
12	K09753	K09753 - cinnamoyl-CoA reductase [EC:1.2.1.44]	0	0	0	0	0	0.956064	1.90132	0	0	0.941032	0	0	0	1.2338
13	K13066	K13066 - caffeic acid 3-O-methyltransferase [EC:2.1.1.68]	0	0	0	0	0	0	0	0	0	0	0.960124	0	0	0
	KEGG.map00970 Aminoacyl-tRNA biosynthesis		Total	63	completenes of pathway		0.587302
KO-count	KO-term	enzyme	Ca1T00,B	Ca1T00	Ca1T03	Ca1T07	Ca1T14	Ca1T21	Ca1T30	Ca2T00,B	Ca2T00	Ca2T03	Ca2T07	Ca2T14	Ca2T21	Ca2T30D
1	K01870	K01870 - isoleucyl-tRNA synthetase [EC:6.1.1.5]	1130.97	1103.11	1090.9	1159.58	1033.17	1039.24	1068.54	1190.26	1119.03	1091.6	1083.98	1175.31	1031.9	1090.68
2	K01869	K01869 - leucyl-tRNA synthetase [EC:6.1.1.4]	912.596	1011.18	1009.69	1026.84	873.582	1030.64	958.268	1040.98	1089.74	1041.72	1012.93	1051.37	874.095	1004.32
3	K01873	K01873 - valyl-tRNA synthetase [EC:6.1.1.9]	911.51	992.196	983.616	1041.4	900.334	925.47	1003.9	984.251	992.128	941.032	987.967	952.226	847.452	930.288
4	K01872	K01872 - alanyl-tRNA synthetase [EC:6.1.1.7]	882.176	935.242	871.318	877.824	775.8	817.434	886.017	959.371	898.062	924.093	920.759	860.308	783.918	813.077
5	K02433	K02433 - aspartyl-tRNA(Asn)/glutamyl-tRNA (Gln) amidotransferase subunit A [EC:6.3.5.6 6.3.5.7]	790.917	840.319	808.149	835.004	749.97	726.608	819.471	868.808	881.201	912.801	637.522	762.194	862.823	813.077
6	K01874	K01874 - methionyl-tRNA synthetase [EC:6.1.1.10]	686.62	772.374	878.336	803.316	631.894	584.155	665.464	669.768	703.719	786.703	722.973	604.178	511.34	702.034
7	K01868	K01868 - threonyl-tRNA synthetase [EC:6.1.1.3]	757.238	757.386	860.288	784.475	607.91	758.158	807.112	792.178	766.725	822.462	740.255	835.522	699.891	830.35
8	K01890	K01890 - phenylalanyl-tRNA synthetase beta chain [EC:6.1.1.20]	675.756	718.418	819.179	789.614	677.095	679.761	756.727	716.542	820.857	729.3	772.9	818.997	748.053	653.916
9	K01885	K01885 - glutamyl-tRNA synthetase [EC:6.1.1.17]	635.558	654.47	429.141	434.202	544.259	633.87	511.456	652.85	669.997	438.521	513.666	631.03	613.813	621.837
10	K01876	K01876 - aspartyl-tRNA synthetase [EC:6.1.1.12]	655.114	636.484	676.8	689.413	566.398	596.584	650.253	690.667	658.461	693.541	564.553	594.883	633.283	661.319
11	K01881	K01881 - prolyl-tRNA synthetase [EC:6.1.1.15]	667.064	635.485	639.701	748.506	496.29	555.473	607.473	681.711	703.719	685.071	535.749	637.227	549.255	625.538
12	K01887	K01887 - arginyl-tRNA synthetase [EC:6.1.1.19]	560.595	604.51	710.891	691.983	557.174	585.111	619.832	598.114	613.202	698.246	616.399	583.522	603.566	577.42
13	K01883	K01883 - cysteinyl-tRNA synthetase [EC:6.1.1.16]	532.348	565.542	583.552	584.074	462.159	480.9	546.631	500.585	531.56	542.975	448.378	539.113	471.376	491.054
14	K04567	K04567 - lysyl-tRNA synthetase, class II [EC:6.1.1.6]	447.607	548.555	610.624	568.659	483.376	417.8	589.411	451.82	513.812	519.45	508.866	359.409	353.532	434.299
15	K01875	K01875 - seryl-tRNA synthetase [EC:6.1.1.11]	395.458	469.619	555.477	565.233	429.872	442.657	455.367	465.753	453.468	527.919	433.016	444.097	423.213	476.248
16	K01892	K01892 - histidyl-tRNA synthetase [EC:6.1.1.21]	421.533	468.62	463.232	486.443	406.811	384.338	456.318	439.877	405.548	420.641	391.731	443.064	351.482	372.609
17	K01866	K01866 - tyrosyl-tRNA synthetase [EC:6.1.1.1]	442.175	465.623	488.299	509.566	436.33	452.218	475.331	469.733	422.409	474.28	432.056	412.08	396.57	477.482
18	K01880	K01880 - glycyl-tRNA synthetase [EC:6.1.1.14]	407.409	454.632	426.133	277.478	303.494	281.083	346.041	439.877	498.726	418.759	302.439	268.524	325.864	425.662
19	K02434	K02434 - aspartyl-tRNA(Asn)/glutamyl-tRNA (Gln) amidotransferase subunit B [EC:6.3.5.6 6.3.5.7]	537.78	437.645	471.253	526.695	483.376	455.086	536.174	517.503	518.249	603.202	467.58	458.556	477.524	568.784
20	K01867	K01867 - tryptophanyl-tRNA synthetase [EC:6.1.1.2]	416.1	418.661	385.024	385.386	425.26	434.053	432.551	388.127	439.269	448.872	426.295	364.572	391.447	391.116
21	K01889	K01889 - phenylalanyl-tRNA synthetase alpha chain [EC:6.1.1.20]	365.039	399.676	485.291	393.094	356.075	435.009	398.328	413.007	409.985	414.995	370.608	399.687	381.2	405.921
22	K00604	K00604 - methionyl-tRNA formyltransferase [EC:2.1.2.9]	273.779	274.777	347.925	372.54	306.261	340.359	327.979	293.583	263.562	311.482	315.881	339.786	284.875	270.203
23	K01042	K01042 - L-seryl-tRNA(Ser) seleniumtransferase [EC:2.9.1.1]	190.124	225.817	138.368	172.139	153.131	134.805	177.774	247.804	283.972	218.319	158.42	136.327	174.204	234.423
24	K01879	K01879 - glycyl-tRNA synthetase beta chain [EC:6.1.1.14]	126.025	193.843	187.499	308.309	204.789	300.204	203.442	113.453	137.549	102.572	240.031	286.081	255.158	159.161
25	K01886	K01886 - glutaminyl-tRNA synthetase [EC:6.1.1.18]	107.556	179.854	122.325	250.073	138.371	176.872	199.639	130.371	95.8406	123.275	272.675	213.786	137.314	140.654
26	K01893	K01893 - asparaginyl-tRNA synthetase [EC:6.1.1.22]	102.124	176.857	168.448	199.544	147.596	155.838	129.29	122.409	159.734	225.848	198.746	178.671	119.893	146.823
27	K01878	K01878 - glycyl-tRNA synthetase alpha chain [EC:6.1.1.14]	58.6669	104.915	104.277	168.714	115.309	118.552	112.178	96.5342	80.7546	106.337	135.377	156.983	134.24	97.4705
28	K04566	K04566 - lysyl-tRNA synthetase, class I [EC:6.1.1.6]	129.284	104.915	92.2454	55.6669	99.6271	140.541	79.8556	162.217	123.35	143.037	125.776	217.917	193.674	166.563
29	K02435	K02435 - aspartyl-tRNA(Asn)/glutamyl-tRNA (Gln) amidotransferase subunit C [EC:6.3.5.6 6.3.5.7]	116.247	96.9214	120.32	95.062	87.6349	81.2654	98.8689	116.438	94.0658	125.157	72.9694	104.311	89.1515	96.2367
30	K09698	K09698 - nondiscriminating glutamyl-tRNA synthetase [EC:6.1.1.24]	11.9507	63.9482	300.8	232.945	107.929	11.4728	63.6944	22.8896	31.9469	226.789	98.8928	25.8196	25.6182	33.3127
31	K09759	K09759 - nondiscriminating aspartyl-tRNA synthetase [EC:6.1.1.23]	22.8149	27.9773	16.0427	8.56414	17.527	23.9016	28.5199	35.8271	27.5098	37.6413	7.68099	14.459	32.7914	25.9099
32	K09482	K09482 - glutamyl-tRNA(Gln) amidotransferase subunit D [EC:6.3.5.7]	4.3457	15.987	6.016	1.71283	0	0	1.90132	14.928	17.7483	11.2924	2.88037	6.1967	4.09892	14.8056
33	K01884	K01884 - cysteinyl-tRNA synthetase, unknown class [EC:6.1.1.16]	7.60497	10.9911	2.00533	4.28207	4.61236	6.69245	2.85199	8.95678	3.54965	6.58722	10.5614	6.1967	6.14838	3.70141
34	K14164	K14164 - glycyl-tRNA synthetase [EC:6.1.1.14]	14.1235	10.9911	15.04	3.42566	7.37978	11.4728	14.2599	11.9424	21.2979	15.0565	6.72087	8.26226	13.3215	19.7409
35	K03330	K03330 - glutamyl-tRNA(Gln) amidotransferase subunit E [EC:6.3.5.7]	6.51855	7.99352	6.016	2.56924	0.922473	1.91213	1.90132	6.96639	23.9602	29.172	5.76074	13.4262	6.14838	23.4423
36	K10837	K10837 - O-phosphoseryl-tRNA(Sec) kinase [EC:2.7.1.164]	0	0	0	0	0	0	1.90132	0	0	0	0	0	0	0
37	K14163	K14163 - bifunctional glutamyl/prolyl-tRNA synthetase [EC:6.1.1.17 6.1.1.15]	0	0	0	0	0	0.956064	0	0	0	2.8231	0	0	0	0
	KEGG.map03010 Ribosome		Total	143	completenes of pathway		0.811189
KO-count	KO-term	enzyme	Ca1T00,B	Ca1T00	Ca1T03	Ca1T07	Ca1T14	Ca1T21	Ca1T30	Ca2T00,B	Ca2T00	Ca2T03	Ca2T07	Ca2T14	Ca2T21	Ca2T30D
1	K02945	K02945 - small subunit ribosomal protein S1	602.965	507.589	572.523	566.946	544.259	553.561	561.841	604.085	539.547	538.27	519.427	635.162	489.821	628.006
2	K02886	K02886 - large subunit ribosomal protein L2	348.742	402.674	441.173	447.905	298.881	314.545	347.942	313.487	316.806	439.462	374.448	381.097	244.91	352.868
3	K02967	K02967 - small subunit ribosomal protein S2	275.952	319.741	361.963	326.294	277.664	286.819	329.88	304.531	258.237	319.951	244.832	275.753	231.589	241.826
4	K02906	K02906 - large subunit ribosomal protein L3	258.569	302.755	352.939	343.422	214.936	219.895	308.015	304.531	247.588	300.189	292.838	281.95	231.589	227.02
5	K02863	K02863 - large subunit ribosomal protein L1	293.335	297.759	359.957	339.996	253.68	275.346	299.459	282.636	291.959	367.002	278.436	265.425	203.921	286.242
6	K02982	K02982 - small subunit ribosomal protein S3	260.742	280.772	405.077	340.853	249.99	298.292	273.791	284.627	255.575	318.069	268.835	256.13	227.49	293.645
7	K02986	K02986 - small subunit ribosomal protein S4	312.89	268.782	339.904	319.442	261.06	295.424	321.324	282.636	301.72	294.543	286.117	284.015	255.158	245.527
8	K02931	K02931 - large subunit ribosomal protein L5	239.013	229.814	277.739	263.776	214.014	197.905	232.912	229.891	299.946	246.55	215.068	235.475	196.748	249.228
9	K02867	K02867 - large subunit ribosomal protein L11	207.507	224.818	196.523	208.965	180.805	173.048	191.083	189.088	221.853	243.727	191.065	198.294	172.155	185.071
10	K02992	K02992 - small subunit ribosomal protein S7	173.828	223.819	241.643	273.196	177.115	193.125	222.455	182.121	200.555	230.553	213.147	209.655	148.586	160.394
11	K02926	K02926 - large subunit ribosomal protein L4	220.544	222.819	294.784	300.601	188.184	250.489	273.791	202.025	228.953	265.371	216.028	202.425	203.921	208.513
12	K02871	K02871 - large subunit ribosomal protein L13	205.334	221.82	235.627	184.129	206.634	157.751	223.406	185.107	173.046	196.676	185.304	183.835	137.314	149.29
13	K02933	K02933 - large subunit ribosomal protein L6	167.309	218.823	287.765	262.063	238.92	196.949	262.383	223.92	216.529	268.194	235.23	203.458	193.674	246.761
14	K02864	K02864 - large subunit ribosomal protein L10	217.285	216.824	248.661	240.652	171.58	187.388	200.59	167.193	184.582	238.081	200.666	175.573	173.179	170.265
15	K02878	K02878 - large subunit ribosomal protein L16	123.852	200.837	201.536	229.519	160.51	156.794	191.083	138.333	195.231	206.086	173.782	152.852	147.561	138.186
16	K02939	K02939 - large subunit ribosomal protein L9	135.803	190.845	165.44	197.832	130.991	162.531	189.182	177.145	160.622	165.622	135.377	138.393	153.709	144.355
17	K02874	K02874 - large subunit ribosomal protein L14	162.964	188.847	200.533	235.514	174.347	171.135	172.07	186.102	155.297	205.145	135.377	132.196	119.893	165.33
18	K02994	K02994 - small subunit ribosomal protein S8	141.235	188.847	213.568	183.273	147.596	160.619	162.563	212.972	178.37	184.442	148.819	164.213	158.833	150.524
19	K02897	K02897 - large subunit ribosomal protein L25	204.248	185.849	214.571	197.832	191.874	196.949	175.873	223.92	167.721	220.201	157.46	176.606	170.105	204.811
20	K02988	K02988 - small subunit ribosomal protein S5	206.421	182.852	260.693	227.806	225.083	172.091	211.998	173.164	204.992	222.084	203.546	201.393	169.08	169.031
21	K02950	K02950 - small subunit ribosomal protein S12	174.914	174.858	223.595	220.955	135.604	176.872	176.823	171.174	193.456	192.912	151.7	194.163	140.388	146.823
22	K02996	K02996 - small subunit ribosomal protein S9	161.877	174.858	230.613	200.401	168.813	159.663	179.675	127.385	210.317	188.206	131.537	185.901	117.844	159.161
23	K02876	K02876 - large subunit ribosomal protein L15	126.025	168.863	207.552	190.98	118.077	123.332	154.007	156.246	166.834	208.909	187.224	152.852	155.759	135.718
24	K02879	K02879 - large subunit ribosomal protein L17	142.322	163.867	220.587	201.257	149.441	129.069	176.823	175.155	170.383	179.737	151.7	162.147	117.844	119.679
25	K02952	K02952 - small subunit ribosomal protein S13	153.186	163.867	205.547	188.411	182.65	153.926	167.317	150.275	176.595	206.086	131.537	194.163	149.611	198.642
26	K02948	K02948 - small subunit ribosomal protein S11	152.099	162.868	235.627	233.801	204.789	135.761	177.774	193.068	160.622	175.973	156.5	170.409	109.646	127.082
27	K02884	K02884 - large subunit ribosomal protein L19	135.803	158.871	165.44	178.134	139.293	147.234	131.191	162.217	134.887	143.037	135.377	153.885	115.794	134.485
28	K02890	K02890 - large subunit ribosomal protein L22	134.717	148.879	173.461	179.847	120.844	131.937	155.909	139.328	148.198	156.211	155.54	140.458	94.2752	122.147
29	K02881	K02881 - large subunit ribosomal protein L18	129.284	143.883	211.563	218.386	168.813	114.728	148.303	131.366	130.45	166.563	118.095	162.147	137.314	122.147
30	K02946	K02946 - small subunit ribosomal protein S10	106.47	143.883	192.512	156.724	142.061	161.575	157.81	161.222	133.999	160.916	139.218	149.754	131.165	128.316
31	K02956	K02956 - small subunit ribosomal protein S15	102.124	135.89	144.384	134.457	101.472	112.816	115.981	117.433	107.377	127.039	100.813	114.639	102.473	99.9381
32	K02887	K02887 - large subunit ribosomal protein L20	130.371	128.896	156.416	161.862	137.448	126.2	125.487	129.376	122.463	128.921	137.298	148.721	132.19	119.679
33	K02965	K02965 - small subunit ribosomal protein S19	133.63	128.896	201.536	148.16	133.759	118.552	134.043	148.284	126.9	161.858	127.696	104.311	114.77	119.679
34	K02895	K02895 - large subunit ribosomal protein L24	152.099	126.897	147.392	122.467	83.0226	102.299	87.4609	127.385	145.536	140.214	107.534	128.065	76.8547	127.082
35	K02959	K02959 - small subunit ribosomal protein S16	109.729	119.903	118.315	155.011	115.309	121.42	129.29	77.6254	110.927	95.9853	115.215	120.836	108.621	101.172
36	K02892	K02892 - large subunit ribosomal protein L23	140.149	116.905	132.352	124.18	105.162	124.288	99.8196	135.347	140.211	136.45	120.976	91.9177	110.671	128.316
37	K02899	K02899 - large subunit ribosomal protein L27	115.161	111.909	120.32	134.457	107.007	123.332	134.994	96.5342	122.463	131.744	134.417	99.1472	70.7064	78.9634
38	K02909	K02909 - large subunit ribosomal protein L31	74.9633	107.913	160.427	140.452	107.929	104.211	134.043	95.539	101.165	129.862	98.8928	104.311	129.116	87.6001
39	K02935	K02935 - large subunit ribosomal protein L7/L12	99.951	106.913	173.461	162.719	110.697	121.42	141.649	106.486	100.278	117.629	101.773	113.606	75.83	109.809
40	K02888	K02888 - large subunit ribosomal protein L21	129.284	103.916	143.381	128.462	107.007	125.244	118.833	132.361	123.35	107.278	115.215	117.737	110.671	119.679
41	K02902	K02902 - large subunit ribosomal protein L28	90.1732	101.917	150.4	111.334	96.8597	112.816	100.77	82.6014	78.9798	146.801	107.534	123.934	72.7558	106.107
42	K02961	K02961 - small subunit ribosomal protein S17	104.297	97.9206	120.32	155.867	121.766	108.035	143.55	106.486	99.3903	97.8673	120.976	96.0488	72.7558	103.64
43	K02963	K02963 - small subunit ribosomal protein S18	98.8646	94.9231	123.328	119.898	97.7821	109.947	121.685	82.6014	114.476	108.219	106.574	91.9177	99.3988	95.0029
44	K02990	K02990 - small subunit ribosomal protein S6	107.556	90.9263	176.469	139.595	131.914	125.244	161.613	101.51	103.827	115.747	123.856	146.655	70.7064	122.147
45	K02907	K02907 - large subunit ribosomal protein L30	79.309	89.9271	91.2427	82.2158	67.3405	68.8366	83.6583	74.6398	85.1917	73.4005	78.7302	82.6226	55.3354	64.1578
46	K02911	K02911 - large subunit ribosomal protein L32	76.0497	89.9271	87.232	109.621	83.945	86.0457	87.4609	96.5342	87.8539	64.9312	84.4909	95.016	62.5085	86.3663
47	K02913	K02913 - large subunit ribosomal protein L33	78.2225	86.9295	122.325	116.472	85.79	83.1775	79.8556	74.6398	64.7812	104.455	73.9295	88.8193	63.5333	83.8987
48	K02954	K02954 - small subunit ribosomal protein S14	93.4325	86.9295	157.419	127.606	118.077	92.7382	100.77	104.496	110.039	143.978	138.258	96.0488	65.5827	114.744
49	K02904	K02904 - large subunit ribosomal protein L29	98.8646	82.9328	84.224	95.062	85.79	70.7487	58.9411	66.6783	59.4567	77.1646	83.5308	71.262	59.4343	51.8198
50	K02968	K02968 - small subunit ribosomal protein S20	73.8768	76.9376	92.2454	102.77	77.4877	83.1775	86.5103	49.7599	70.1056	79.9877	103.693	73.3276	59.4343	57.9888
51	K02970	K02970 - small subunit ribosomal protein S21	39.1113	59.9514	65.1733	63.3746	51.6585	43.9789	42.7798	44.7839	34.6091	62.1081	50.8866	66.0981	43.0387	25.9099
52	K02916	K02916 - large subunit ribosomal protein L35	98.8646	57.953	105.28	89.9235	89.4799	86.0457	112.178	79.6158	64.7812	65.8722	82.5706	71.262	84.0279	99.9381
53	K02919	K02919 - large subunit ribosomal protein L36	47.8027	48.9603	84.224	59.949	78.4102	58.3199	47.5331	53.7407	55.0196	88.457	48.9663	55.7703	66.6074	48.1183
54	K02914	K02914 - large subunit ribosomal protein L34	45.6298	41.966	68.1813	101.057	46.1236	63.1002	77.0037	33.8367	43.4832	43.2875	56.6473	54.7375	54.3107	45.6507
55	K02984	K02984 - small subunit ribosomal protein S3Ae	0	9.9919	0	1.71283	1.84495	1.91213	0	3.98079	4.43707	7.52826	0	6.1967	4.09892	7.40282
56	K02976	K02976 - small subunit ribosomal protein S26e	0	6.99433	1.00267	0	0	0	0	0.995198	1.77483	4.70516	3.8405	2.06557	0	2.46761
57	K02910	K02910 - large subunit ribosomal protein L31e	0	4.99595	0	0	2.76742	0	1.90132	0	3.54965	11.2924	1.92025	1.03278	0	0
58	K02927	K02927 - large subunit ribosomal protein L40e	0	4.99595	0	0	0	0	0	1.9904	0.887413	3.76413	2.88037	6.1967	3.07419	0
59	K02869	K02869 - large subunit ribosomal protein L12	3.25927	3.99676	3.008	0	0	3.82425	0	0	3.54965	0.941032	0.960124	0	0	1.2338
60	K02877	K02877 - large subunit ribosomal protein L15e	2.17285	3.99676	2.00533	0	3.68989	1.91213	0	1.9904	3.54965	5.64619	3.8405	4.13113	2.04946	7.40282
61	K02908	K02908 - large subunit ribosomal protein L30e	2.17285	3.99676	0	3.42566	1.84495	0	0	1.9904	3.54965	0	1.92025	2.06557	0	9.87043
62	K02922	K02922 - large subunit ribosomal protein L37e	0	3.99676	0	0	1.84495	0	0	1.9904	0	0.941032	0	0	7.17311	0
63	K02924	K02924 - large subunit ribosomal protein L39e	0	3.99676	0	0	0	0	0	0.995198	1.77483	0	0	0	0	0
64	K02930	K02930 - large subunit ribosomal protein L4e	2.17285	3.99676	3.008	1.71283	1.84495	3.82425	0	7.96158	12.4238	13.1744	1.92025	2.06557	2.04946	7.40282
65	K02936	K02936 - large subunit ribosomal protein L7Ae	2.17285	3.99676	0	0	1.84495	1.91213	0	1.9904	9.76154	3.76413	3.8405	0	2.04946	0
66	K02977	K02977 - small subunit ribosomal protein S27Ae	0	3.99676	0	0	0.922473	1.91213	0	5.97119	1.77483	6.58722	0	1.03278	0	0
67	K02991	K02991 - small subunit ribosomal protein S6e	0	3.99676	2.00533	0	3.68989	3.82425	0	3.98079	0.887413	4.70516	0.960124	0	0	6.16902
68	K02995	K02995 - small subunit ribosomal protein S8e	0	3.99676	6.016	0	0	1.91213	1.90132	1.9904	3.54965	1.88206	7.68099	1.03278	6.14838	2.46761
69	K02883	K02883 - large subunit ribosomal protein L18e	2.17285	2.99757	1.00267	0	0	0	0	0	4.43707	4.70516	0	0	2.04946	3.70141
70	K02929	K02929 - large subunit ribosomal protein L44e	0	1.99838	2.00533	0	1.84495	1.91213	0.950662	1.9904	1.77483	7.52826	5.76074	0	0	2.46761
71	K02966	K02966 - small subunit ribosomal protein S19e	1.08642	1.99838	3.008	0	0	0	0	5.97119	0	1.88206	0	0	0	1.2338
72	K02975	K02975 - small subunit ribosomal protein S25e	0	1.99838	2.00533	0	0	0.956064	0	0	1.77483	5.64619	2.88037	2.06557	0	3.70141
73	K02979	K02979 - small subunit ribosomal protein S28e	0	1.99838	0	0.856414	0	0	0	0	1.77483	1.88206	0.960124	2.06557	2.04946	7.40282
74	K02987	K02987 - small subunit ribosomal protein S4e	0	1.99838	4.01067	1.71283	0	5.73638	0	0	2.66224	10.3514	2.88037	0	1.02473	4.93521
75	K02866	K02866 - large subunit ribosomal protein L10e	0	0.99919	0	0.856414	1.84495	0	0	0	8.87413	5.64619	4.80062	8.26226	2.04946	4.93521
76	K02983	K02983 - small subunit ribosomal protein S30e	0	0.99919	2.00533	1.71283	0	0.956064	0	1.9904	0	1.88206	0	0	0	0
77	K02865	K02865 - large subunit ribosomal protein L10Ae	0	0	0	0	1.84495	0	0	0	0	0	0	0	0	0
78	K02868	K02868 - large subunit ribosomal protein L11e	0	0	0	0	1.84495	0	0	0	0	0	0	2.06557	0	0
79	K02872	K02872 - large subunit ribosomal protein L13Ae	0	0	0	0	0	0	0	1.9904	0	0	0	0	0	0
80	K02873	K02873 - large subunit ribosomal protein L13e	2.17285	0	0	0	1.84495	0	0	0	0	0	0	0	0	1.2338
81	K02880	K02880 - large subunit ribosomal protein L17e	0	0	0	0	0	0	0	1.9904	0	0	0	0	0	0
82	K02882	K02882 - large subunit ribosomal protein L18Ae	0	0	0	0	0	3.82425	1.90132	0	1.77483	0	0	0	2.04946	0
83	K02885	K02885 - large subunit ribosomal protein L19e	2.17285	0	2.00533	0	0	1.91213	0	1.9904	1.77483	11.2924	3.8405	4.13113	1.02473	0
84	K02889	K02889 - large subunit ribosomal protein L21e	6.51855	0	4.01067	1.71283	1.84495	0	1.90132	4.97599	3.54965	2.8231	4.80062	0	0	1.2338
85	K02893	K02893 - large subunit ribosomal protein L23Ae	0	0	0	0	0	0	0	0	0	1.88206	0	0	0	0
86	K02894	K02894 - large subunit ribosomal protein L23e	0	0	0	0	0	0	0	0	0	1.88206	0	0	0	0
87	K02896	K02896 - large subunit ribosomal protein L24e	0	0	0	0	2.76742	1.91213	0	2.98559	3.54965	1.88206	0.960124	0	2.04946	2.46761
88	K02898	K02898 - large subunit ribosomal protein L26e	0	0	0	0	0	0	1.90132	0	0	0	0	0	0	0
89	K02900	K02900 - large subunit ribosomal protein L27Ae	4.3457	0	0	0	0	1.91213	0	0	0	0	0	0	0	0
90	K02903	K02903 - large subunit ribosomal protein L28e	0	0	2.00533	0.856414	0	0	0	0	0	1.88206	0	0	0	0
91	K02912	K02912 - large subunit ribosomal protein L32e	0	0	1.00267	3.42566	0	1.91213	0	1.9904	3.54965	5.64619	7.68099	2.06557	1.02473	0
92	K02918	K02918 - large subunit ribosomal protein L35e	2.17285	0	0	0	0	0	0	0	0	0	0	0	0	0
93	K02920	K02920 - large subunit ribosomal protein L36e	0	0	0	0	0.922473	0	1.90132	0	0	0	0	0	0	0
94	K02921	K02921 - large subunit ribosomal protein L37Ae	0	0	0	0	0.922473	0	0	0	0	0	3.8405	0	0	0
95	K02923	K02923 - large subunit ribosomal protein L38e	0	0	0	1.71283	0	0	0	0	0	0	0	0	0	0
96	K02925	K02925 - large subunit ribosomal protein L3e	0	0	0	0	1.84495	1.91213	0	0	0	0	0	0	2.04946	0
97	K02928	K02928 - large subunit ribosomal protein L41e	0	0	0	0	0	0	0	0	0.887413	0	0	0	0	0
98	K02932	K02932 - large subunit ribosomal protein L5e	2.17285	0	0	0	1.84495	0	0	0	0	0	0	0	0	0
99	K02934	K02934 - large subunit ribosomal protein L6e	0	0	0	0	0	0	0	1.9904	0	0	0	0	0	0
100	K02941	K02941 - large subunit ribosomal protein LP0	2.17285	0	0	0	0	0	0	0	0	0	0	0	0	0
101	K02947	K02947 - small subunit ribosomal protein S10e	0	0	0	0	0	0	0	0	0	0.941032	0	0	0	0
102	K02953	K02953 - small subunit ribosomal protein S13e	2.17285	0	0	0	0	0	0	1.9904	0	0	0	0	0	0
103	K02955	K02955 - small subunit ribosomal protein S14e	0	0	0	0	0	0	1.90132	0	0	0	0	0	0	0
104	K02957	K02957 - small subunit ribosomal protein S15Ae	0	0	0	0	0	0	1.90132	0	0	0	0	0	2.04946	0
105	K02960	K02960 - small subunit ribosomal protein S16e	0	0	0	1.71283	1.84495	0	0	0	0	1.88206	0	1.03278	0	0
106	K02962	K02962 - small subunit ribosomal protein S17e	0	0	0	1.71283	1.84495	0	0	0	1.77483	1.88206	0	0	0	0
107	K02969	K02969 - small subunit ribosomal protein S20e	0	0	0	0	0	0	0	1.9904	0	0	0	0	0	0
108	K02973	K02973 - small subunit ribosomal protein S23e	0	0	0	0	0.922473	0	0	0	0	0	0.960124	0	0	0
109	K02974	K02974 - small subunit ribosomal protein S24e	2.17285	0	2.00533	0	3.68989	0	0	0.995198	0	0.941032	1.92025	0	0	2.46761
110	K02978	K02978 - small subunit ribosomal protein S27e	0	0	0	2.56924	0	1.91213	0	0	1.77483	0.941032	0	0	0	0
111	K02980	K02980 - small subunit ribosomal protein S29e	0	0	0	0	0	0	0	0	0	0	0	0	0	1.2338
112	K02989	K02989 - small subunit ribosomal protein S5e	0	0	0	0	0	0	0	0	0	0	0	0	3.07419	0
113	K02993	K02993 - small subunit ribosomal protein S7e	0	0	0	0	1.84495	0	0	0	0	0	0	0	0	0
114	K02997	K02997 - small subunit ribosomal protein S9e	0	0	0	0	1.84495	1.91213	0	0	0	0.941032	0	0	0	0
115	K02998	K02998 - small subunit ribosomal protein SAe	2.17285	0	0	0	0	0	0	0	0	0	0	0	0	0
116	K07590	K07590 - large subunit ribosomal protein L7A	0	0	21.056	14.559	5.53484	0	4.75331	0	1.77483	15.9975	5.76074	5.16392	0	0
	KEGG.map03020 RNA polymerase		Total	51	completenes of pathway		0.823529
KO-count	KO-term	enzyme	Ca1T00,B	Ca1T00	Ca1T03	Ca1T07	Ca1T14	Ca1T21	Ca1T30	Ca2T00,B	Ca2T00	Ca2T03	Ca2T07	Ca2T14	Ca2T21	Ca2T30D
1	K03046	K03046 - DNA-directed RNA polymerase subunit beta' [EC:2.7.7.6]	1489.49	1616.69	1832.88	1955.19	1441.83	1540.22	1626.58	1669.94	1563.62	1755.97	1475.71	1596.68	1418.23	1702.65
2	K03043	K03043 - DNA-directed RNA polymerase subunit beta [EC:2.7.7.6]	1406.92	1488.79	1777.73	1717.11	1475.03	1530.66	1490.64	1537.58	1446.48	1739.03	1446.91	1617.34	1348.54	1486.73
3	K03040	K03040 - DNA-directed RNA polymerase subunit alpha [EC:2.7.7.6]	376.989	406.67	493.312	485.587	378.214	449.35	466.775	434.901	386.025	454.518	400.372	445.13	330.988	365.206
4	K03060	K03060 - DNA-directed RNA polymerase subunit omega [EC:2.7.7.6]	86.9139	101.917	111.296	99.344	83.945	99.4306	95.0662	74.6398	76.3175	108.219	86.4111	117.737	86.0773	69.093
5	K13798	K13798 - DNA-directed RNA polymerase subunit B [EC:2.7.7.6]	18.4692	31.9741	10.0267	6.85131	5.53484	7.64851	5.70397	12.9376	33.7217	35.7592	13.4417	12.3934	16.3957	40.7155
6	K03041	K03041 - DNA-directed RNA polymerase subunit A' [EC:2.7.7.6]	15.2099	15.987	26.0693	10.277	7.37978	5.73638	0	24.8799	35.4965	42.3464	30.724	14.459	26.643	35.7803
7	K03047	K03047 - DNA-directed RNA polymerase subunit D [EC:2.7.7.6]	4.3457	10.9911	6.016	1.71283	0	1.91213	0	5.97119	11.5364	7.52826	3.8405	0	0	3.70141
8	K03049	K03049 - DNA-directed RNA polymerase subunit E' [EC:2.7.7.6]	4.3457	5.99514	4.01067	0	0	1.91213	1.90132	2.98559	5.32448	5.64619	1.92025	6.1967	3.07419	2.46761
9	K03006	K03006 - DNA-directed RNA polymerase II subunit RPB1 [EC:2.7.7.6]	1.08642	3.99676	0	2.56924	3.68989	1.91213	2.85199	0.995198	0.887413	7.52826	4.80062	1.03278	2.04946	1.2338
10	K03048	K03048 - DNA-directed RNA polymerase subunit delta	0	3.99676	42.112	30.8309	8.30226	0	15.2106	0	0.887413	36.7002	11.5215	3.09835	0	0
11	K03012	K03012 - DNA-directed RNA polymerase II subunit RPB4	0	1.99838	0	0	0	0	0	0	0	0	0	0	0	0
12	K03018	K03018 - DNA-directed RNA polymerase III subunit RPC1 [EC:2.7.7.6]	0	1.99838	2.00533	3.42566	0.922473	0	3.80265	5.97119	0	0	0	0	2.04946	7.40282
13	K03027	K03027 - DNA-directed RNA polymerases I and III subunit RPAC1	2.17285	1.99838	0	0	1.84495	0.956064	0	0	0	1.88206	0	0	0	0
14	K03051	K03051 - DNA-directed RNA polymerase subunit F [EC:2.7.7.6]	0	1.99838	1.00267	1.71283	0	1.91213	0	3.98079	5.32448	1.88206	2.88037	0	2.04946	1.2338
15	K03058	K03058 - DNA-directed RNA polymerase subunit N [EC:2.7.7.6]	0	1.99838	0	0	0	0	0	0	0	0	0.960124	2.06557	0	0
16	K03050	K03050 - DNA-directed RNA polymerase subunit E [EC:2.7.7.6]	0	0.99919	0	0	1.84495	0	0	0.995198	1.77483	0	1.92025	0	3.07419	2.46761
17	K03059	K03059 - DNA-directed RNA polymerase subunit P [EC:2.7.7.6]	0	0.99919	2.00533	1.71283	0	0	0	1.9904	1.77483	0	2.88037	2.06557	2.04946	0
18	K02999	K02999 - DNA-directed RNA polymerase I subunit RPA1 [EC:2.7.7.6]	0	0	0	1.71283	3.68989	1.91213	2.85199	0	1.77483	1.88206	0	0	0	2.46761
19	K03000	K03000 - DNA-directed RNA polymerase I subunit RPA12	0	0	0	1.71283	0	0	0	0	0	0	0	0	0	0
20	K03002	K03002 - DNA-directed RNA polymerase I subunit RPA2 [EC:2.7.7.6]	0	0	0	0	0	1.91213	1.90132	1.9904	0	0	0	2.06557	0	0
21	K03005	K03005 - DNA-directed RNA polymerase I subunit RPA49	0	0	0	0	0	1.91213	0	0	0	0	0	1.03278	0	0
22	K03007	K03007 - DNA-directed RNA polymerases I, II, and III subunit RPABC5	0	0	0	0	0	1.91213	0	0	0	0	0	0	0	1.2338
23	K03008	K03008 - DNA-directed RNA polymerase II subunit RPB11	0	0	0	0	1.84495	0	1.90132	0	0	0	0	0	0	0
24	K03010	K03010 - DNA-directed RNA polymerase II subunit RPB2 [EC:2.7.7.6]	2.17285	0	0	0	0.922473	3.82425	1.90132	1.9904	0.887413	3.76413	0	0	0	0
25	K03011	K03011 - DNA-directed RNA polymerase II subunit RPB3	0	0	0	0	1.84495	0	0	0.995198	0	0	0	0	1.02473	0
26	K03013	K03013 - DNA-directed RNA polymerases I, II, and III subunit RPABC1	0	0	0	0	0.922473	0	0	0	0	0	0	0	0	0
27	K03014	K03014 - DNA-directed RNA polymerases I, II, and III subunit RPABC2	0	0	0	0	0	0	0	1.9904	2.66224	3.76413	0	2.06557	0	0
28	K03015	K03015 - DNA-directed RNA polymerase II subunit RPB7	0	0	0	0	0	0	0	0	0	1.88206	0	0	0	0
29	K03016	K03016 - DNA-directed RNA polymerases I, II, and III subunit RPABC3	1.08642	0	0	0	0	0	0	0	0	0	0	0	0	0
30	K03017	K03017 - DNA-directed RNA polymerase II subunit RPB9	0	0	0	0	0	0	0	0	0	1.88206	0	0	0	0
31	K03019	K03019 - DNA-directed RNA polymerase III subunit RPC10	0	0	0	0	0	0	0	0	0.887413	0	0	0	0	0
32	K03021	K03021 - DNA-directed RNA polymerase III subunit RPC2 [EC:2.7.7.6]	0	0	0	3.42566	1.84495	0	0	0.995198	0	1.88206	1.92025	2.06557	0	0
33	K03022	K03022 - DNA-directed RNA polymerase III subunit RPC8	0	0	0	0.856414	0	0	0	0	0	0	0	0	0	0
34	K03023	K03023 - DNA-directed RNA polymerase III subunit RPC3	0	0	0	0	1.84495	0	0	0	0	0	0	0	4.09892	0
35	K03024	K03024 - DNA-directed RNA polymerase III subunit RPC7	0	0	0	0	0	0	0	0	1.77483	0	0	0	0	0
36	K03025	K03025 - DNA-directed RNA polymerase III subunit RPC6	0	0	0	0	0	1.91213	0	0	0	0	0	0	0	0
37	K03026	K03026 - DNA-directed RNA polymerase III subunit RPC4	0	0	0	0	1.84495	0	1.90132	0	0	0	0	0	1.02473	0
38	K03044	K03044 - DNA-directed RNA polymerase subunit B' [EC:2.7.7.6]	1.08642	0	0	0	0	0	0	0	0	0	0	0	0	0
39	K03045	K03045 - DNA-directed RNA polymerase subunit B [EC:2.7.7.6]	0	0	0	0	0	0	0	0	0	0	0	2.06557	0	0
40	K03053	K03053 - DNA-directed RNA polymerase subunit H [EC:2.7.7.6]	2.17285	0	0	0	0	0.956064	0.950662	1.9904	1.77483	0	1.92025	0	0	1.2338
41	K03056	K03056 - DNA-directed RNA polymerase subunit L [EC:2.7.7.6]	0	0	0	1.71283	1.84495	0	0	1.9904	0	2.8231	0	0	0	2.46761
42	K13797	K13797 - DNA-directed RNA polymerase subunit beta-beta' [EC:2.7.7.6]	0	0	0	0	0	0	0	0.995198	0	0	0	0	0	1.2338
	KEGG.map03030 DNA replication		Total	59	completenes of pathway		0.881356
KO-count	KO-term	enzyme	Ca1T00,B	Ca1T00	Ca1T03	Ca1T07	Ca1T14	Ca1T21	Ca1T30	Ca2T00,B	Ca2T00	Ca2T03	Ca2T07	Ca2T14	Ca2T21	Ca2T30D
1	K02337	K02337 - DNA polymerase III subunit alpha [EC:2.7.7.7]	1249.39	1359.9	1227.26	1531.27	1300.69	1257.22	1364.2	1339.54	1362.18	1364.5	1265.44	1372.57	1249.15	1326.34
2	K02335	K02335 - DNA polymerase I [EC:2.7.7.7]	1050.57	1194.03	1256.34	1223.82	1281.31	1159.71	1190.23	1156.42	1287.64	1223.34	1284.65	1340.55	1054.45	1177.05
3	K01972	K01972 - DNA ligase (NAD+) [EC:6.5.1.2]	878.917	722.415	825.195	913.794	725.064	670.201	843.238	746.398	837.718	832.813	706.651	783.882	712.187	748.919
4	K02314	K02314 - replicative DNA helicase [EC:3.6.4.12]	702.916	675.453	880.342	857.27	748.126	662.552	1048.58	715.547	743.652	790.467	520.387	717.784	606.64	657.617
5	K02316	K02316 - DNA primase [EC:2.7.7.-]	530.175	529.571	592.576	494.151	489.833	500.977	628.388	476.7	545.759	578.735	540.55	510.195	431.411	478.716
6	K02338	K02338 - DNA polymerase III subunit beta [EC:2.7.7.7]	429.138	416.662	507.349	471.884	437.252	453.174	440.157	459.781	411.76	469.575	409.973	419.31	377.101	439.234
7	K02343	K02343 - DNA polymerase III subunit gamma/tau [EC:2.7.7.7]	410.668	356.711	513.365	555.813	483.376	419.712	546.631	393.103	445.481	522.273	443.577	456.49	418.09	402.22
8	K02342	K02342 - DNA polymerase III subunit epsilon [EC:2.7.7.7]	388.94	336.727	243.648	331.432	496.29	419.712	576.101	316.473	382.475	335.948	385.01	365.605	365.829	391.116
9	K10747	K10747 - DNA ligase 1 [EC:6.5.1.1]	382.421	325.736	250.667	253.499	287.812	446.482	274.741	382.156	351.416	254.079	352.365	420.343	400.669	381.245
10	K03111	K03111 - single-strand DNA-binding protein	257.483	296.759	446.187	475.31	343.16	240.928	441.107	260.742	306.158	351.005	332.203	256.13	279.751	287.476
11	K02340	K02340 - DNA polymerase III subunit delta [EC:2.7.7.7]	210.766	222.819	251.669	265.488	210.324	245.708	275.692	192.073	182.807	249.373	223.709	256.13	188.55	177.668
12	K02341	K02341 - DNA polymerase III subunit delta' [EC:2.7.7.7]	168.396	221.82	295.787	289.468	233.386	203.642	269.988	205.011	237.827	286.074	274.595	262.327	193.674	207.279
13	K03470	K03470 - ribonuclease HII [EC:3.1.26.4]	158.618	171.861	190.507	234.657	187.262	173.048	196.787	186.102	197.006	182.56	193.945	174.54	136.289	204.811
14	K03469	K03469 - ribonuclease HI [EC:3.1.26.4]	126.025	152.876	147.392	195.262	173.425	164.443	164.465	150.275	163.284	139.273	136.338	155.95	142.437	122.147
15	K03763	K03763 - DNA polymerase III subunit alpha, Gram-positive type [EC:2.7.7.7]	3.25927	144.883	589.568	495.864	197.409	10.5167	147.353	8.95678	83.4168	558.032	162.261	72.2948	11.272	8.63663
16	K02322	K02322 - DNA polymerase II large subunit [EC:2.7.7.7]	15.2099	20.983	10.0267	5.9949	3.68989	14.341	1.90132	23.8847	31.9469	19.7617	23.043	16.5245	18.4451	17.2733
17	K02339	K02339 - DNA polymerase III subunit chi [EC:2.7.7.7]	31.5063	20.983	21.056	35.113	29.5191	60.232	49.4344	22.8896	10.649	5.64619	74.8897	54.7375	58.4096	40.7155
18	K03471	K03471 - ribonuclease HIII [EC:3.1.26.4]	13.0371	18.9846	64.1707	81.3593	30.4416	2.86819	36.1252	25.8751	29.2846	115.747	41.2853	25.8196	23.5688	18.5071
19	K07466	K07466 - replication factor A1	1.08642	16.9862	5.01333	5.9949	0.922473	4.78032	1.90132	17.9136	11.5364	14.1155	5.76074	4.13113	6.14838	17.2733
20	K10726	K10726	8.69139	16.9862	5.01333	0.856414	1.84495	3.82425	3.80265	8.95678	23.0727	26.3489	12.4816	10.3278	13.3215	22.2085
21	K02683	K02683	0	14.9879	4.01067	0	3.68989	2.86819	0	3.98079	14.1986	6.58722	1.92025	4.13113	2.04946	7.40282
22	K04801	K04801	2.17285	11.9903	6.016	0	1.84495	0	2.85199	11.9424	21.2979	3.76413	18.2424	4.13113	2.04946	6.16902
23	K18882	K18882	4.3457	11.9903	6.016	0	0	5.73638	0	1.9904	8.87413	16.9386	9.60124	0	2.04946	14.8056
24	K04802	K04802 - proliferating cell nuclear antigen	2.17285	7.99352	0	4.28207	1.84495	0	0	4.97599	7.0993	7.52826	1.92025	4.13113	6.14838	7.40282
25	K04799	K04799 - flap endonuclease-1 [EC:3.-.-.-]	3.25927	6.99433	4.01067	3.42566	0	7.64851	0.950662	8.95678	7.0993	11.2924	0	5.16392	10.2473	7.40282
26	K02319	K02319 - DNA polymerase I [EC:2.7.7.7]	8.69139	5.99514	9.024	8.56414	2.76742	12.4288	3.80265	9.95198	29.2846	26.3489	17.2822	21.6884	24.5935	9.87043
27	K02323	K02323 - DNA polymerase II small subunit [EC:2.7.7.7]	4.3457	5.99514	6.016	3.42566	3.68989	1.91213	3.80265	11.9424	12.4238	16.9386	9.60124	6.1967	8.19784	17.2733
28	K04800	K04800	0	5.99514	2.00533	3.42566	0	5.73638	0	1.9904	6.21189	14.1155	9.60124	8.26226	6.14838	4.93521
29	K02541	K02541 - minichromosome maintenance protein 3	0	1.99838	0	0	0	0	1.90132	0	0	0	0	0	0	0
30	K02320	K02320 - DNA polymerase alpha subunit A [EC:2.7.7.7]	0	0.99919	0	1.71283	1.84495	5.73638	0	0	0	0	0	0	0	0
31	K02344	K02344 - DNA polymerase III subunit psi [EC:2.7.7.7]	0	0.99919	6.016	4.28207	0	0	7.6053	0	0	0.941032	3.8405	0	0	0
32	K14159	K14159 - ribonuclease HI / DNA polymerase III subunit epsilon [EC:3.1.26.4 2.7.7.7]	0	0.99919	22.0587	14.559	11.9921	1.91213	6.65464	0	0	8.46929	7.68099	4.13113	3.07419	1.2338
33	K02209	K02209 - minichromosome maintenance protein 5 (cell division control protein 46)	0	0	2.00533	3.42566	0	0	1.90132	0	0	0	0	2.06557	2.04946	0
34	K02210	K02210 - minichromosome maintenance protein 7 (cell division control protein 47)	0	0	0	0	1.84495	0	0	1.9904	0	0	1.92025	0	2.04946	0
35	K02212	K02212 - minichromosome maintenance protein 4 (cell division control protein 54)	2.17285	0	0	0	0.922473	1.91213	0	0	0	0	0	0	0	0
36	K02321	K02321 - DNA polymerase alpha subunit B	2.17285	0	0	3.42566	1.84495	0	1.90132	0	0	0	0	0	0	0
37	K02324	K02324 - DNA polymerase epsilon subunit 1 [EC:2.7.7.7]	4.3457	0	0	0	3.68989	3.82425	4.75331	1.9904	0	0	0	0	1.02473	0
38	K02325	K02325 - DNA polymerase epsilon subunit 2 [EC:2.7.7.7]	0	0	0	1.71283	1.84495	0	3.80265	0	0	0	0	0	0	0
39	K02327	K02327 - DNA polymerase delta subunit 1 [EC:2.7.7.7]	0	0	2.00533	1.71283	3.68989	0	2.85199	0	1.77483	0	0	0	2.04946	2.46761
40	K02328	K02328 - DNA polymerase delta subunit 2	2.17285	0	0	0	0	1.91213	0	0	0	0	0	0	0	2.46761
41	K02345	K02345 - DNA polymerase III subunit theta [EC:2.7.7.7]	0	0	0	0	5.53484	0	0.950662	0	0	0	0	0	2.04946	0
42	K02540	K02540 - minichromosome maintenance protein 2	0	0	2.00533	1.71283	0	0	0	3.98079	1.77483	0	0	0	0	0
43	K02542	K02542 - minichromosome maintenance protein 6	0	0	0	1.71283	0	0.956064	0	0	0	3.76413	0	0	2.04946	2.46761
44	K02684	K02684 - DNA primase small subunit [EC:2.7.7.-]	2.17285	0	0	1.71283	0	5.73638	0	3.98079	0	1.88206	0	1.03278	0	0
45	K02685	K02685 - DNA primase large subunit [EC:2.7.7.-]	0	0	0	0	0.922473	0	0	0	0	0	0	0	0	2.46761
46	K10739	K10739 - replication factor A2	0	0	0	0	0	1.91213	0	0	0	0	0	0	0	0
47	K10740	K10740 - replication factor A3	0	0	0	0	0	0	1.90132	0	0	0	0	0	0	0
48	K10742	K10742 - DNA replication ATP-dependent helicase Dna2 [EC:3.6.4.12]	2.17285	0	1.00267	0	2.76742	7.64851	2.85199	0.995198	4.43707	0	2.88037	0	0	1.2338
49	K10743	K10743 - ribonuclease H2 subunit A [EC:3.1.26.4]	0	0	0	0	0	0	0	1.9904	0	0	0	0	0	0
50	K10754	K10754 - replication factor C subunit 1	0	0	0	2.56924	1.84495	0	0.950662	1.9904	0	0.941032	0	0	0	1.2338
51	K10755	K10755 - replication factor C subunit 2/4	2.17285	0	0	0	0	3.82425	1.90132	1.9904	0	0	0	0	2.04946	0
52	K10756	K10756 - replication factor C subunit 3/5	0	0	0	0	0.922473	0	0	0	0	0	0	0	4.09892	2.46761
	KEGG.map03430 Mismatch repair		Total	44	completenes of pathway		0.931818
KO-count	KO-term	enzyme	Ca1T00,B	Ca1T00	Ca1T03	Ca1T07	Ca1T14	Ca1T21	Ca1T30	Ca2T00,B	Ca2T00	Ca2T03	Ca2T07	Ca2T14	Ca2T21	Ca2T30D
1	K03657	K03657 - DNA helicase II / ATP-dependent DNA helicase PcrA [EC:3.6.4.12]	1669.83	1617.69	1600.26	1368.55	1567.28	1439.83	1739.71	1628.14	1703.83	1613.87	1253.92	1320.93	1401.83	1490.43
2	K02337	K02337 - DNA polymerase III subunit alpha [EC:2.7.7.7]	1249.39	1359.9	1227.26	1531.27	1300.69	1257.22	1364.2	1339.54	1362.18	1364.5	1265.44	1372.57	1249.15	1326.34
3	K01972	K01972 - DNA ligase (NAD+) [EC:6.5.1.2]	878.917	722.415	825.195	913.794	725.064	670.201	843.238	746.398	837.718	832.813	706.651	783.882	712.187	748.919
4	K03555	K03555 - DNA mismatch repair protein MutS	400.891	520.578	646.72	701.403	442.787	479.944	463.923	452.815	439.269	583.44	601.998	681.637	493.92	520.665
5	K02338	K02338 - DNA polymerase III subunit beta [EC:2.7.7.7]	429.138	416.662	507.349	471.884	437.252	453.174	440.157	459.781	411.76	469.575	409.973	419.31	377.101	439.234
6	K02343	K02343 - DNA polymerase III subunit gamma/tau [EC:2.7.7.7]	410.668	356.711	513.365	555.813	483.376	419.712	546.631	393.103	445.481	522.273	443.577	456.49	418.09	402.22
7	K07462	K07462 - single-stranded-DNA-specific exonuclease [EC:3.1.-.-]	319.409	352.714	600.597	532.69	402.198	363.304	281.396	329.41	393.124	510.98	482.942	457.523	402.719	409.623
8	K02342	K02342 - DNA polymerase III subunit epsilon [EC:2.7.7.7]	388.94	336.727	243.648	331.432	496.29	419.712	576.101	316.473	382.475	335.948	385.01	365.605	365.829	391.116
9	K03572	K03572 - DNA mismatch repair protein MutL	250.964	336.727	424.128	445.335	332.09	334.622	285.199	353.295	356.74	397.116	431.096	445.13	425.263	360.271
10	K10747	K10747 - DNA ligase 1 [EC:6.5.1.1]	382.421	325.736	250.667	253.499	287.812	446.482	274.741	382.156	351.416	254.079	352.365	420.343	400.669	381.245
11	K03111	K03111 - single-strand DNA-binding protein	257.483	296.759	446.187	475.31	343.16	240.928	441.107	260.742	306.158	351.005	332.203	256.13	279.751	287.476
12	K03601	K03601 - exodeoxyribonuclease VII large subunit [EC:3.1.11.6]	255.31	260.789	319.851	375.109	309.028	276.302	359.35	287.612	244.039	275.722	267.875	330.491	293.073	215.916
13	K07456	K07456 - DNA mismatch repair protein MutS2	122.766	235.809	407.083	315.16	163.278	100.387	182.527	148.284	172.158	385.823	216.028	115.672	137.314	127.082
14	K02340	K02340 - DNA polymerase III subunit delta [EC:2.7.7.7]	210.766	222.819	251.669	265.488	210.324	245.708	275.692	192.073	182.807	249.373	223.709	256.13	188.55	177.668
15	K02341	K02341 - DNA polymerase III subunit delta' [EC:2.7.7.7]	168.396	221.82	295.787	289.468	233.386	203.642	269.988	205.011	237.827	286.074	274.595	262.327	193.674	207.279
16	K03763	K03763 - DNA polymerase III subunit alpha, Gram-positive type [EC:2.7.7.7]	3.25927	144.883	589.568	495.864	197.409	10.5167	147.353	8.95678	83.4168	558.032	162.261	72.2948	11.272	8.63663
17	K06223	K06223 - DNA adenine methylase [EC:2.1.1.72]	42.3705	82.9328	74.1973	255.211	112.542	46.8471	59.8917	48.7647	73.6553	63.9902	56.6473	60.9342	31.7666	62.924
18	K03602	K03602 - exodeoxyribonuclease VII small subunit [EC:3.1.11.6]	58.6669	49.9595	52.1387	72.7952	52.581	45.8911	86.5103	51.7503	41.7084	66.8133	47.0461	64.0326	51.2365	50.586
19	K02339	K02339 - DNA polymerase III subunit chi [EC:2.7.7.7]	31.5063	20.983	21.056	35.113	29.5191	60.232	49.4344	22.8896	10.649	5.64619	74.8897	54.7375	58.4096	40.7155
20	K07466	K07466 - replication factor A1	1.08642	16.9862	5.01333	5.9949	0.922473	4.78032	1.90132	17.9136	11.5364	14.1155	5.76074	4.13113	6.14838	17.2733
21	K01141	K01141 - exodeoxyribonuclease I [EC:3.1.11.1]	5.43212	9.9919	20.0533	106.195	39.6663	71.7048	64.645	1.9904	7.0993	4.70516	67.2087	85.721	25.6182	11.1042
22	K04802	K04802 - proliferating cell nuclear antigen	2.17285	7.99352	0	4.28207	1.84495	0	0	4.97599	7.0993	7.52826	1.92025	4.13113	6.14838	7.40282
23	K03573	K03573 - DNA mismatch repair protein MutH	2.17285	3.99676	0	10.277	7.37978	0	1.90132	1.9904	0	0.941032	2.88037	2.06557	2.04946	3.70141
24	K08734	K08734 - DNA mismatch repair protein MLH1	0	1.99838	0	1.71283	1.84495	0	0	0	1.77483	1.88206	0	0	0	0
25	K08737	K08737 - DNA mismatch repair protein MSH6	2.17285	1.99838	0	1.71283	1.84495	1.91213	1.90132	1.9904	0	0	1.92025	0	0	2.46761
26	K10857	K10857 - exodeoxyribonuclease X [EC:3.1.11.-]	2.17285	1.99838	23.0613	18.8411	16.6045	5.73638	17.1119	0.995198	1.77483	0	23.043	7.22948	4.09892	12.338
27	K10858	K10858 - DNA mismatch repair protein PMS2	3.25927	1.99838	0	1.71283	0.922473	1.91213	0	1.9904	0	0	0	0	0	0
28	K02344	K02344 - DNA polymerase III subunit psi [EC:2.7.7.7]	0	0.99919	6.016	4.28207	0	0	7.6053	0	0	0.941032	3.8405	0	0	0
29	K14159	K14159 - ribonuclease HI / DNA polymerase III subunit epsilon [EC:3.1.26.4 2.7.7.7]	0	0.99919	22.0587	14.559	11.9921	1.91213	6.65464	0	0	8.46929	7.68099	4.13113	3.07419	1.2338
30	K02327	K02327 - DNA polymerase delta subunit 1 [EC:2.7.7.7]	0	0	2.00533	1.71283	3.68989	0	2.85199	0	1.77483	0	0	0	2.04946	2.46761
31	K02328	K02328 - DNA polymerase delta subunit 2	2.17285	0	0	0	0	1.91213	0	0	0	0	0	0	0	2.46761
32	K02345	K02345 - DNA polymerase III subunit theta [EC:2.7.7.7]	0	0	0	0	5.53484	0	0.950662	0	0	0	0	0	2.04946	0
33	K08735	K08735 - DNA mismatch repair protein MSH2	0	0	0	1.71283	0	0	3.80265	0	0	0.941032	0	0	0	0
34	K08736	K08736 - DNA mismatch repair protein MSH3	1.08642	0	0	0	1.84495	0	1.90132	1.9904	0	0	0	0	1.02473	0
35	K08739	K08739 - DNA mismatch repair protein MLH3	0	0	0	0	0	0	2.85199	1.9904	0	0	0	0	0	1.2338
36	K10739	K10739 - replication factor A2	0	0	0	0	0	1.91213	0	0	0	0	0	0	0	0
37	K10740	K10740 - replication factor A3	0	0	0	0	0	0	1.90132	0	0	0	0	0	0	0
38	K10746	K10746 - exonuclease 1 [EC:3.1.-.-]	0	0	0	0	0	3.82425	0	0	0	1.88206	0	0	0	0
39	K10754	K10754 - replication factor C subunit 1	0	0	0	2.56924	1.84495	0	0.950662	1.9904	0	0.941032	0	0	0	1.2338
40	K10755	K10755 - replication factor C subunit 2/4	2.17285	0	0	0	0	3.82425	1.90132	1.9904	0	0	0	0	2.04946	0
41	K10756	K10756 - replication factor C subunit 3/5	0	0	0	0	0.922473	0	0	0	0	0	0	0	4.09892	2.46761
	KEGG.map03440 Homologous recombination		Total	60	completenes of pathway		0.783333
KO-count	KO-term	enzyme	Ca1T00,B	Ca1T00	Ca1T03	Ca1T07	Ca1T14	Ca1T21	Ca1T30	Ca2T00,B	Ca2T00	Ca2T03	Ca2T07	Ca2T14	Ca2T21	Ca2T30D
1	K02337	K02337 - DNA polymerase III subunit alpha [EC:2.7.7.7]	1249.39	1359.9	1227.26	1531.27	1300.69	1257.22	1364.2	1339.54	1362.18	1364.5	1265.44	1372.57	1249.15	1326.34
2	K02335	K02335 - DNA polymerase I [EC:2.7.7.7]	1050.57	1194.03	1256.34	1223.82	1281.31	1159.71	1190.23	1156.42	1287.64	1223.34	1284.65	1340.55	1054.45	1177.05
3	K03655	K03655 - ATP-dependent DNA helicase RecG [EC:3.6.4.12]	659.46	723.414	696.853	724.526	597.762	658.728	694.934	658.821	629.176	678.484	629.841	673.375	631.234	697.099
4	K03581	K03581 - exodeoxyribonuclease V alpha subunit [EC:3.1.11.5]	458.471	505.59	587.563	631.177	467.694	354.7	352.696	430.921	514.7	566.501	427.255	382.13	432.436	357.803
5	K03553	K03553 - recombination protein RecA	404.15	490.602	463.232	419.643	410.5	357.568	511.456	466.748	447.256	422.523	422.454	427.572	426.288	412.09
6	K04066	K04066 - primosomal protein N' (replication factor Y) (superfamily II helicase) [EC:3.6.4.-]	397.631	452.633	635.691	699.69	492.601	477.076	547.582	486.652	473.879	542.975	573.194	603.145	475.475	510.795
7	K02338	K02338 - DNA polymerase III subunit beta [EC:2.7.7.7]	429.138	416.662	507.349	471.884	437.252	453.174	440.157	459.781	411.76	469.575	409.973	419.31	377.101	439.234
8	K03551	K03551 - holliday junction DNA helicase RuvB [EC:3.6.4.12]	337.878	378.693	369.984	383.674	316.408	318.369	348.893	413.007	391.349	385.823	345.645	325.327	339.186	356.569
9	K02343	K02343 - DNA polymerase III subunit gamma/tau [EC:2.7.7.7]	410.668	356.711	513.365	555.813	483.376	419.712	546.631	393.103	445.481	522.273	443.577	456.49	418.09	402.22
10	K07462	K07462 - single-stranded-DNA-specific exonuclease [EC:3.1.-.-]	319.409	352.714	600.597	532.69	402.198	363.304	281.396	329.41	393.124	510.98	482.942	457.523	402.719	409.623
11	K02342	K02342 - DNA polymerase III subunit epsilon [EC:2.7.7.7]	388.94	336.727	243.648	331.432	496.29	419.712	576.101	316.473	382.475	335.948	385.01	365.605	365.829	391.116
12	K03629	K03629 - DNA replication and repair protein RecF	261.828	298.758	352.939	393.094	296.114	251.445	327.979	287.612	275.098	386.764	248.672	310.868	257.207	227.02
13	K03111	K03111 - single-strand DNA-binding protein	257.483	296.759	446.187	475.31	343.16	240.928	441.107	260.742	306.158	351.005	332.203	256.13	279.751	287.476
14	K06187	K06187 - recombination protein RecR	195.556	231.812	285.76	260.35	214.936	205.554	211.998	221.929	258.237	282.31	218.908	235.475	177.278	247.995
15	K02340	K02340 - DNA polymerase III subunit delta [EC:2.7.7.7]	210.766	222.819	251.669	265.488	210.324	245.708	275.692	192.073	182.807	249.373	223.709	256.13	188.55	177.668
16	K02341	K02341 - DNA polymerase III subunit delta' [EC:2.7.7.7]	168.396	221.82	295.787	289.468	233.386	203.642	269.988	205.011	237.827	286.074	274.595	262.327	193.674	207.279
17	K03550	K03550 - holliday junction DNA helicase RuvA [EC:3.6.4.12]	148.84	189.846	169.451	177.278	168.813	172.091	178.725	171.174	194.343	163.74	153.62	221.016	169.08	159.161
18	K03584	K03584 - DNA repair protein RecO (recombination protein O)	178.174	176.857	227.605	217.529	202.022	155.838	197.738	216.953	186.357	209.85	190.105	180.737	146.536	145.589
19	K03583	K03583 - exodeoxyribonuclease V gamma subunit [EC:3.1.11.5]	167.309	144.883	168.448	262.919	231.541	265.786	339.386	171.174	180.145	97.8673	168.022	176.606	174.204	141.887
20	K03763	K03763 - DNA polymerase III subunit alpha, Gram-positive type [EC:2.7.7.7]	3.25927	144.883	589.568	495.864	197.409	10.5167	147.353	8.95678	83.4168	558.032	162.261	72.2948	11.272	8.63663
21	K03582	K03582 - exodeoxyribonuclease V beta subunit [EC:3.1.11.5]	205.334	137.888	181.483	280.047	237.076	280.127	319.423	170.179	197.893	123.275	215.068	210.688	147.561	114.744
22	K01159	K01159 - crossover junction endodeoxyribonuclease RuvC [EC:3.1.22.4]	129.284	114.907	144.384	182.416	156.82	147.234	146.402	166.198	130.45	101.631	144.979	178.671	162.932	138.186
23	K02339	K02339 - DNA polymerase III subunit chi [EC:2.7.7.7]	31.5063	20.983	21.056	35.113	29.5191	60.232	49.4344	22.8896	10.649	5.64619	74.8897	54.7375	58.4096	40.7155
24	K07466	K07466 - replication factor A1	1.08642	16.9862	5.01333	5.9949	0.922473	4.78032	1.90132	17.9136	11.5364	14.1155	5.76074	4.13113	6.14838	17.2733
25	K02686	K02686 - primosomal replication protein N	0	5.99514	5.01333	10.277	5.53484	5.73638	18.0626	0	0	3.76413	19.2025	5.16392	0	2.46761
26	K10901	K10901 - bloom syndrome protein [EC:3.6.4.12]	5.43212	5.99514	5.01333	0.856414	6.45731	0	0	1.9904	2.66224	6.58722	2.88037	3.09835	7.17311	3.70141
27	K04067	K04067 - primosomal replication protein N''	0	1.99838	4.01067	3.42566	1.84495	0	3.80265	0	0	0	1.92025	0	0	0
28	K04482	K04482 - DNA repair protein RAD51	6.51855	1.99838	0	1.71283	6.45731	1.91213	1.90132	3.98079	1.77483	7.52826	5.76074	5.16392	4.09892	4.93521
29	K10875	K10875 - DNA repair and recombination protein RAD54 and RAD54-like protein [EC:3.6.4.-]	2.17285	1.99838	0	1.71283	4.61236	0	0	0	0	0	0	2.06557	0	0
30	K02344	K02344 - DNA polymerase III subunit psi [EC:2.7.7.7]	0	0.99919	6.016	4.28207	0	0	7.6053	0	0	0.941032	3.8405	0	0	0
31	K10877	K10877 - DNA repair and recombination protein RAD54B [EC:3.6.4.-]	3.25927	0.99919	0	0	1.84495	1.91213	3.80265	0	0	1.88206	0	0	0	0
32	K14159	K14159 - ribonuclease HI / DNA polymerase III subunit epsilon [EC:3.1.26.4 2.7.7.7]	0	0.99919	22.0587	14.559	11.9921	1.91213	6.65464	0	0	8.46929	7.68099	4.13113	3.07419	1.2338
33	K02317	K02317 - DNA replication protein DnaT	0	0	1.00267	0	0	0	7.6053	0	0	0	0.960124	0	0	0
34	K02327	K02327 - DNA polymerase delta subunit 1 [EC:2.7.7.7]	0	0	2.00533	1.71283	3.68989	0	2.85199	0	1.77483	0	0	0	2.04946	2.46761
35	K02328	K02328 - DNA polymerase delta subunit 2	2.17285	0	0	0	0	1.91213	0	0	0	0	0	0	0	2.46761
36	K02345	K02345 - DNA polymerase III subunit theta [EC:2.7.7.7]	0	0	0	0	5.53484	0	0.950662	0	0	0	0	0	2.04946	0
37	K03165	K03165 - DNA topoisomerase III [EC:5.99.1.2]	0	0	0	0	0	1.91213	1.90132	1.9904	0	0.941032	0	3.09835	0	0
38	K08991	K08991 - crossover junction endonuclease MUS81 [EC:3.1.22.-]	2.17285	0	0	0	1.84495	0	0	0	0	1.88206	0	0	0	0
39	K10739	K10739 - replication factor A2	0	0	0	0	0	1.91213	0	0	0	0	0	0	0	0
40	K10740	K10740 - replication factor A3	0	0	0	0	0	0	1.90132	0	0	0	0	0	0	0
41	K10865	K10865 - double-strand break repair protein MRE11	0	0	2.00533	0	1.84495	1.91213	0	0	0	1.88206	0	0	0	0
42	K10866	K10866 - DNA repair protein RAD50 [EC:3.6.-.-]	1.08642	0	0	0	0	0	0	0	3.54965	2.8231	0	0	0	2.46761
43	K10868	K10868 - DNA repair protein XRS2	0	0	0	0	0	0	0	0	0	0	0	0	2.04946	0
44	K10870	K10870 - RAD51-like protein 2	0	0	1.00267	0	0	0	0	0	0	0	0	0	0	0
45	K10873	K10873 - DNA repair and recombination protein RAD52	0	0	0	0	6.45731	1.91213	0.950662	0	0	0	0	2.06557	2.04946	0
46	K10882	K10882 - crossover junction endonuclease EME1 [EC:3.1.22.-]	0	0	2.00533	0	0	0	0	0	0	0	0	0	0	0
47	K10958	K10958 - DNA repair protein RAD57	0	0	0	0	0	0	0	0	0	0	0	0	0	2.46761
	KEGG.map03450 Non-homologous end-joining		Total	19	completenes of pathway		0.631579
KO-count	KO-term	enzyme	Ca1T00,B	Ca1T00	Ca1T03	Ca1T07	Ca1T14	Ca1T21	Ca1T30	Ca2T00,B	Ca2T00	Ca2T03	Ca2T07	Ca2T14	Ca2T21	Ca2T30D
1	K01971	K01971 - DNA ligase (ATP) [EC:6.5.1.1]	973.436	760.384	587.563	484.73	618.057	888.183	674.97	997.188	912.261	666.251	671.127	990.439	902.787	1100.55
2	K10979	K10979 - DNA end-binding protein Ku	317.236	306.751	219.584	170.426	222.316	337.49	250.975	423.954	393.124	257.843	216.028	322.228	304.345	381.245
3	K04799	K04799 - flap endonuclease-1 [EC:3.-.-.-]	3.25927	6.99433	4.01067	3.42566	0	7.64851	0.950662	8.95678	7.0993	11.2924	0	5.16392	10.2473	7.40282
4	K03512	K03512 - DNA polymerase lambda subunit [EC:2.7.7.7 4.2.99.-]	0	0.99919	0	0	0	0	0	0	0	0	0	0	0	0
5	K10981	K10981 - DNA polymerase IV [EC:2.7.7.7]	0	0	0	1.71283	0	1.91213	0	0	0	1.88206	0	0	0	0
6	K10885	K10885 - ATP-dependent DNA helicase 2 subunit 2	2.17285	0	0	1.71283	0	0	0	0	0	0	0	0	0	0
7	K10884	K10884 - ATP-dependent DNA helicase 2 subunit 1	2.17285	0	0	0	2.76742	0	0	1.9904	0	1.88206	0	0	0	0
8	K10868	K10868 - DNA repair protein XRS2	0	0	0	0	0	0	0	0	0	0	0	0	2.04946	0
9	K10866	K10866 - DNA repair protein RAD50 [EC:3.6.-.-]	1.08642	0	0	0	0	0	0	0	3.54965	2.8231	0	0	0	2.46761
10	K10865	K10865 - double-strand break repair protein MRE11	0	0	2.00533	0	1.84495	1.91213	0	0	0	1.88206	0	0	0	0
11	K10777	K10777 - DNA ligase 4 [EC:6.5.1.1]	0	0	0	0	1.84495	0	0	2.98559	0	1.88206	0	0	0	0
12	K06642	K06642 - DNA-dependent protein kinase catalytic subunit [EC:2.7.11.1]	2.17285	0	0	0	0	0	0	0	0	0	0	0	0	2.46761
